# Supplementary material for: Metagenomic analysis reveals the microbiome and antibiotic resistance genes in indigenous Chinese yellow-feathered chickens
Source: Front Microbiol. 2022 Sep 7;13:930289. doi: 10.3389/fmicb.2022.930289 (PMC9490229; doi:10.3389/fmicb.2022.930289)
Supplement: Supplementary file 1 [file Table_1.xlsx]

## Sheet: Table S1
Table S1. Information on the indigenous Chinese yellow-feathered chickens samples collected in this study.
Sample ID	Date	Location	Age	Sex	Added antibiotics
HZHXC-1	2020-12-06	Guangdong, China	116 days	Female	No
HZHXC-2	2020-12-06	Guangdong, China	116 days	Female	No
HZHXC-3	2020-12-06	Guangdong, China	116 days	Female	No
HZHXC-4	2020-12-06	Guangdong, China	116 days	Female	No
FKXHC-1	2021-01-11	Guangdong, China	128 days	Female	No
FKXHC-2	2021-01-11	Guangdong, China	128 days	Female	No
FKXHC-3	2021-01-11	Guangdong, China	128 days	Female	No
FKXHC-4	2021-01-11	Guangdong, China	128 days	Female	No
XYHXC-1	2020-11-09	Guangdong, China	121 days	Female	No
XYHXC-2	2020-11-09	Guangdong, China	121 days	Female	No
XYHXC-3	2020-11-09	Guangdong, China	121 days	Female	No
XYHXC-4	2020-11-09	Guangdong, China	121 days	Female	No
QYMC-1	2021-01-21	Guangdong, China	114 days	Female	No
QYMC-2	2021-01-21	Guangdong, China	114 days	Female	No
QYMC-3	2021-01-21	Guangdong, China	114 days	Female	No
QYMC-4	2021-01-21	Guangdong, China	114 days	Female	No
ZSSLC-1	2021-01-06	Guangdong, China	124 days	Female	No
ZSSLC-2	2021-01-06	Guangdong, China	124 days	Female	No
ZSSLC-3	2021-01-06	Guangdong, China	124 days	Female	No
ZSSLC-4	2021-01-06	Guangdong, China	124 days	Female	No
YSC-1	2020-11-04	Guangdong, China	110 days	Female	No
YSC-2	2020-11-04	Guangdong, China	110 days	Female	No
YSC-3	2020-11-04	Guangdong, China	110 days	Female	No
YSC-4	2020-11-04	Guangdong, China	110 days	Female	No
