# Supplementary material for: Metagenomic analysis reveals the microbiome and antibiotic resistance genes in indigenous Chinese yellow-feathered chickens
Source: Front Microbiol. 2022 Sep 7;13:930289. doi: 10.3389/fmicb.2022.930289 (PMC9490229; doi:10.3389/fmicb.2022.930289)
Supplement: Supplementary file 2 [file Table_2.xlsx]

## Sheet: Table S2
Table S2. Summary of metagenomic sequencing statistics by sample
SampleID	Raw data base(bp)	Clean data base(bp)	No host clean data base(bp)	Number of Reads	GC(%)	Q20(%)	Q30(%)
FKXHC1	13502615278	11312061292	11310212879	38161728	46.3	97.89	94.03
FKXHC2	12996501322	11244004817	11237997016	37836356	48.61	97.74	93.79
FKXHC3	14240166090	12124129140	12091694656	40858566	48.66	97.68	93.65
FKXHC4	14244052368	12229254337	12183896319	41039768	46.84	97.65	93.56
HZHXC1	10077897680	8276326014	7359209857	24864192	47.26	97.89	94.24
HZHXC2	12897696772	10590920721	10515446208	35486152	47.14	97.96	94.32
HZHXC3	14103959946	11243594106	10766080146	36264671	47	97.88	94.23
HZHXC4	12617450406	10450963726	10427238565	35099696	50.78	97.21	92.81
QYMC1	10112682730	8203019866	8196036597	27566163	49.1	98.03	94.56
QYMC2	10912462208	8804192779	7298578425	24572818	48.17	97.72	94.01
QYMC3	11620627846	9514805719	9510254478	32010029	48.82	98.06	94.57
QYMC4	11089307556	8919805122	8916604624	29954207	50.63	97.82	94.15
XYHXC1	10758541054	8764767886	8708080501	29401825	46.92	98.06	94.58
XYHXC2	11718335402	9606921316	9546990549	32289434	47.49	98.1	94.63
XYHXC3	12128374202	9889411794	9675929656	32708775	49.15	98.05	94.59
XYHXC4	11825949308	9475814747	9308102562	31414542	47.62	97.98	94.49
YSC1	10053032200	8277837488	4408363318	15057663	45.82	97.51	93.76
YSC2	10058914990	8231998796	8123941145	27422713	48.36	98	94.49
YSC3	10381738020	8460714423	8434133760	28470570	46.74	98.03	94.47
YSC4	11256578488	9221791958	8995814226	30401233	47.45	97.93	94.3
ZSSLC1	13659997174	11637964715	11634837224	39076879	47.52	97.23	92.72
ZSSLC2	14479532398	11577745388	11554615692	38983543	46.92	98.25	94.98
ZSSLC3	12312102442	9960942094	9948134599	33480583	47.49	98.28	95.02
ZSSLC4	14428862584	11808080606	11794905224	39701092	46.25	98.13	94.68
