# Supplementary material for: Metagenomic analysis reveals the microbiome and antibiotic resistance genes in indigenous Chinese yellow-feathered chickens
Source: Front Microbiol. 2022 Sep 7;13:930289. doi: 10.3389/fmicb.2022.930289 (PMC9490229; doi:10.3389/fmicb.2022.930289)
Supplement: Supplementary file 3 [file Table_3.xlsx]

## Sheet: Table S3
Table S3. Summary of the relative abundance and information of genus identified in each sample
Genus	FKXHC1	FKXHC2	FKXHC3	FKXHC4	HZHXC1	HZHXC2	HZHXC3	HZHXC4	QYMC1	QYMC2	QYMC3	QYMC4	XYHXC1	XYHXC2	XYHXC3	XYHXC4	YSC1	YSC2	YSC3	YSC4	ZSSLC1	ZSSLC2	ZSSLC3	ZSSLC4
Unclassified	0.211621	0.258737	0.230197	0.218814	0.193816	0.181029	0.181575	0.225921	0.20558	0.200383	0.215921	0.218107	0.233129	0.20715	0.232294	0.214284	0.159089	0.251467	0.220082	0.247146	0.217044	0.220987	0.212645	0.214994
Bacteroides	0.1936	0.222723	0.175881	0.240558	0.272309	0.24676	0.253761	0.227239	0.124193	0.162246	0.132934	0.13666	0.176281	0.183616	0.21316	0.249587	0.182587	0.160952	0.209367	0.175923	0.320176	0.173527	0.21618	0.241214
Unassigned	0.0927543	0.0909143	0.0745196	0.0877796	0.125961	0.0853095	0.0855442	0.0963408	0.0903398	0.0902556	0.0984653	0.0771249	0.106641	0.0867835	0.0855719	0.0806946	0.331731	0.0911635	0.0821024	0.103107	0.0790887	0.0976638	0.0870067	0.0815469
Prevotella	0.0390013	0.0436928	0.0454569	0.0450828	0.0446462	0.0450957	0.0776246	0.0539225	0.171481	0.156074	0.136358	0.154658	0.0446199	0.0672204	0.0644824	0.0601163	0.0180269	0.0314138	0.0446667	0.0323296	0.0457374	0.109374	0.0362997	0.0380556
Clostridium	0.0451566	0.0275392	0.0157628	0.0355789	0.0198164	0.0312617	0.0308737	0.0146984	0.042841	0.0385401	0.0566651	0.0268488	0.0463741	0.0656566	0.025799	0.0529687	0.010126	0.0450201	0.0579447	0.0683194	0.0362048	0.0705828	0.0537539	0.0670321
Alistipes	0.0228203	0.0535032	0.0423027	0.0290606	0.0299853	0.0372495	0.027294	0.0696051	0.036823	0.0377195	0.0387771	0.0375687	0.0314461	0.0447067	0.0711481	0.0332946	0.0316885	0.0531618	0.0431237	0.0303053	0.0543122	0.0125262	0.0323304	0.0201599
Lachnoclostridium	0.0519954	0.0248926	0.0256524	0.0405202	0.0130301	0.0333631	0.0435405	0.0246683	0.0448938	0.0329733	0.0355291	0.0660653	0.0305357	0.0343397	0.0172528	0.0267595	0.0171619	0.0338394	0.0317011	0.0284502	0.0258721	0.0360542	0.0395235	0.0291273
Megamonas	0.0533837	0.00289265	0.0531994	0.0106622	0.0305943	0.0582332	0.0628945	0.00429044	0.0172699	0.0436832	0.019094	0.0238694	0.0194717	0.0275575	0.0134517	0.00455398	0.00239	0.0161641	0.0423029	0.00242854	0.00128425	0.0275271	0.0640512	0.0647576
Parabacteroides	0.0163507	0.0162544	0.0297971	0.0167489	0.0277638	0.0167507	0.0260529	0.022578	0.0119239	0.0111119	0.0115517	0.0120618	0.0107188	0.0157561	0.0139109	0.0155227	0.00847907	0.0126882	0.0167355	0.0229459	0.0282366	0.00513868	0.00719099	0.0114254
Mediterranea	0.0132206	0.0159994	0.0264963	0.0182636	0.0259277	0.0165357	0.0191006	0.0384179	0.0157257	0.0159565	0.0175232	0.0213735	0.0172363	0.0195763	0.0112918	0.0206358	0.0111056	0.00698112	0.0112724	0.0166404	0.0112337	0.00419422	0.00482963	0.00523872
Flavonifractor	0.0128291	0.0181957	0.0142405	0.0139066	0.0110449	0.0088563	0.0110957	0.0214926	0.0163717	0.0136787	0.015195	0.0125793	0.0120022	0.0120431	0.016168	0.009784	0.0137767	0.0229734	0.0178344	0.0197982	0.0080593	0.0168247	0.0145321	0.0114588
Faecalibacterium	0.017566	0.0132901	0.00586225	0.00772358	0.017706	0.0226186	0.00490818	0.0147836	0.0145922	0.0123781	0.0124873	0.013288	0.0133115	0.0159376	0.00996767	0.0178649	0.00903096	0.0230826	0.00965761	0.0182586	0.00996288	0.011659	0.0319751	0.0158904
Pseudoflavonifractor	0.0129656	0.0149817	0.0109461	0.0162763	0.00809376	0.010101	0.00969343	0.00798544	0.00994794	0.0121835	0.0120463	0.0113166	0.0155029	0.0113596	0.0126165	0.00955214	0.0143689	0.0165918	0.0149954	0.0171207	0.00993544	0.0129333	0.0122221	0.0134357
Methanobrevibacter	0.00419116	0.00496619	0.0310711	0.00212898	0.016553	0.0210671	0.00790841	0.00561344	0.00488339	0.00256438	0.00446118	0.0027856	0.0114172	0.0114008	0.012181	0.015406	0.010209	0.0310475	0.0247226	0.00830109	0.00555956	0.00725991	0.0147661	0.00706394
Oscillibacter	0.00632705	0.00953446	0.00835157	0.00951038	0.00641192	0.00782752	0.0061705	0.0118596	0.00748019	0.00807991	0.0090375	0.00766821	0.00948657	0.0106049	0.0193497	0.0114481	0.00478152	0.0129688	0.0103348	0.0112915	0.00745099	0.0127348	0.010038	0.0124359
Muribaculum	0.0104143	0.01281	0.0239682	0.014265	0.00373062	0.00925343	0.00319453	0.00856833	0.00337294	0.00702041	0.00432406	0.0158744	0.0054202	0.00718526	0.011962	0.00502084	0.00689424	0.0107321	0.0145431	0.0374473	0.00129822	0.000235354	0.00106103	0.000796139
Blautia	0.0161336	0.00498861	0.00752615	0.0110087	0.00408081	0.00885892	0.00678254	0.00365261	0.0110979	0.0123158	0.0081349	0.0194197	0.0148355	0.0111819	0.00400161	0.0099688	0.00253587	0.0105669	0.0090315	0.00628352	0.00443616	0.00954211	0.0088006	0.00564873
Megasphaera	0.0115046	0.00113742	0.00344945	0.000340036	0.0165826	0.0183081	0.0135639	0.00302572	0.0189854	0.012926	0.0210921	0.00938897	0.00900016	0.00835034	0.00681081	0.00254489	0.000346216	0.004905	0.0128319	0.00114734	0.00225149	0.0145634	0.00043299	0.0128645
Phascolarctobacterium	0.00807378	0.00541384	0.00456739	0.0100614	0.00896906	0.00948282	0.00773441	0.00533921	0.00840872	0.00767581	0.00641895	0.00915786	0.00788627	0.00870261	0.00768928	0.00975307	0.00702602	0.00663476	0.00526743	0.00295076	0.00438047	0.00571748	0.0110298	0.00430471
Desulfovibrio	0.00288735	0.00546518	0.0164733	0.00381619	0.00776245	0.00638144	0.00503798	0.00712786	0.0113832	0.00387361	0.00570711	0.00261134	0.0058776	0.00616067	0.00839574	0.00936367	0.00223079	0.00716307	0.00425444	0.00791168	0.00648467	0.00259302	0.00288619	0.00208858
Lactobacillus	0.0136726	0.00593058	0.00303138	0.00564444	0.000738501	0.00267417	0.00283568	0.00145948	0.000878762	0.00629063	0.0113342	0.0051816	0.00401422	0.00170865	0.00370879	0.00336902	0.00907247	0.0145864	0.00463894	0.00556144	0.00310153	0.0106362	0.00614785	0.0139127
Eubacterium	0.00775678	0.00341821	0.00928412	0.00882299	0.0029882	0.00655602	0.00372213	0.00466844	0.00484346	0.00688181	0.00433978	0.00743533	0.00466648	0.00443366	0.0037304	0.0125339	0.00174251	0.00458009	0.00690989	0.00472706	0.00288213	0.00526594	0.00487657	0.00869405
Gemmiger	0.00368798	0.00343277	0.0295094	0.00434526	0.00116849	0.00152881	0.00230959	0.00224047	0.000775412	0.000604475	0.00215381	0.000651985	0.00728943	0.00789804	0.00537404	0.00393195	0.00418278	0.00524889	0.00603979	0.0041813	0.00277463	0.00600011	0.00319717	0.00393925
Sutterella	0.00676345	0.0048429	0.000190759	0.00664817	0.0081057	0.00540428	0.00540604	0.00660186	0.00130317	0.00853773	0.00506328	0.00300855	0.0110893	0.00410162	0.00351415	0.00296783	0.00541301	0.000751871	0.000538185	0.000862159	0.00224608	0.00697277	0.00778087	0.00410735
Paraprevotella	0.00663417	0.00703229	0.00440666	0.00814945	0.00665666	0.0049283	0.00490141	0.00468929	0.00722387	0.00663382	0.00890922	0.00265596	0.00220245	0.0019378	0.00474317	0.0070163	0.00141534	0.00217413	0.00331283	0.00530734	0.000666653	0.00287456	0.000417795	0.00412793
Olsenella	0.0042612	0.0048124	0.00798136	0.00233743	0.00208191	0.00315824	0.00645121	0.00700036	0.00385754	0.00156509	0.00349058	0.00483636	0.00203782	0.0107613	0.0105256	0.00532831	0.000316889	0.00506462	0.00279582	0.00311213	0.0013124	0.000783007	0.00465326	0.00132384
Intestinimonas	0.00286201	0.00484258	0.00345277	0.00432917	0.00158209	0.00312713	0.00243788	0.00729106	0.00208401	0.00166799	0.00242178	0.00146122	0.00200568	0.0015628	0.00659244	0.00286207	0.0052938	0.00903478	0.00429707	0.0066609	0.00241937	0.00279978	0.0103673	0.0053059
Cloacibacillus	0.000671245	0.00255489	0.002602	0.00149485	0.0055799	0.00212719	0.00449032	0.00784424	0.0133197	0.00441456	0.00620254	0.00587154	0.00309438	0.00234589	0.00489383	0.00281567	0.00542825	0.004983	0.00208123	0.00131109	0.000335265	0.00249151	0.00446102	0.000281013
Barnesiella	0.00178887	0.00710892	0.00501656	0.00360023	0.00156856	0.0023829	0.00346486	0.00201439	0.00279278	0.00316623	0.00408408	0.00468197	0.00297509	0.00395427	0.00283793	0.00417835	0.00503671	0.00132948	0.00294095	0.0063113	0.00438006	0.0042461	0.00368351	0.00797318
Ruminococcus	0.00425285	0.00332797	0.00317662	0.00418168	0.00279138	0.00291347	0.00271894	0.00233641	0.0039258	0.0029193	0.00337298	0.00535178	0.00424095	0.00400459	0.00290027	0.00485294	0.00186363	0.00399205	0.00342963	0.00388818	0.00322637	0.00415186	0.00436794	0.00441343
Subdoligranulum	0.00335043	0.00227037	0.00331922	0.0037918	0.00275486	0.00422531	0.00280384	0.0064435	0.0030444	0.00288044	0.00277518	0.00385668	0.00250829	0.00321089	0.00374464	0.00487889	0.0012447	0.00753205	0.00360323	0.00281293	0.00353185	0.00277177	0.0047567	0.00436136
Odoribacter	0.00212673	0.00373131	0.00437566	0.00307281	0.00348588	0.00224011	0.00220078	0.00339866	0.00251194	0.00231605	0.00192807	0.0021045	0.00277124	0.0038224	0.00321221	0.00257595	0.00148351	0.00217211	0.0031374	0.00264997	0.00584515	0.00250507	0.00110527	0.00114843
Elusimicrobium	2.2e-05	2.95e-05	3.9e-07	3.17e-05	0.00393511	0.00602488	0.00538633	0.00199826	0.00363498	0.00190548	0.00257325	0.00938843	0.00893262	0.00515855	0.00449044	0.000405515	4.15e-05	0.00192346	0.0031977	0.000645892	0.000556802	0.00170978	0.00151034	0.0004301
Mycoplasma	0.00527336	0.00301136	0.000478408	0.00316557	0.000364797	0.00105134	0.000366311	7.74e-05	0.00209444	0.00276441	0.00192758	0.000632533	0.0033275	0.00564943	0.00171935	0.00328462	0.000120738	0.00318973	0.00412473	0.00799752	0.00366333	0.00415334	0.001718	0.00321741
Merdimonas	0.00513705	0.00311435	0.0016872	0.00344952	0.000502131	0.00696751	0.00265165	0.00109023	0.0006681	0.00148756	0.00142577	0.00231589	0.00187618	0.00221489	0.00124638	0.00288159	0.00256025	0.00408513	0.00157375	0.0038571	0.0015374	0.00327589	0.00204125	0.00297833
Agathobaculum	0.00193362	0.00385109	0.00166341	0.00289401	0.000701451	0.00176424	0.000830353	0.00234943	0.000485036	0.00106159	0.000939544	0.000524255	0.0015732	0.00214272	0.00230238	0.00359498	0.00159168	0.00399307	0.00184523	0.00347535	0.00639379	0.00332316	0.00292896	0.00357663
Butyricicoccus	0.00274148	0.00215559	0.00488896	0.00348708	0.001578	0.00188902	0.000837117	0.0013283	0.000659879	0.000931038	0.00147634	0.000913297	0.00294636	0.00266494	0.00167637	0.0026289	0.000808219	0.00211803	0.00316517	0.00362363	0.00367261	0.00232996	0.00243834	0.00254111
Sphaerochaeta	0.00202727	0.00633062	0.000818011	0.001759	0.00297965	0.000151673	0.00102406	0.00204905	0.0125235	0.00149911	0.00630442	0.00183448	0.00552587	0.00108091	0.00232973	0.000335919	0.000315365	0.000835525	0.00032967	0.00151559	1.69e-05	2.9e-05	2.08e-05	2.77e-05
Fusobacterium	0.00105797	0.00272876	0.000163661	0.00639133	0.000289807	0.00051439	0.000408529	0.000140627	0.000241637	0.000872061	0.000237894	0.000240771	0.0110131	0.00994673	0.00204066	0.00473	0.00466954	0.000209787	0.000188323	0.000209521	0.000120459	0.00321595	0.000377051	0.00118967
Roseburia	0.0031788	0.00204208	0.000884879	0.00261026	0.000576408	0.00284179	0.00216288	0.00221974	0.00126926	0.000705279	0.000917203	0.00113244	0.00255527	0.00215695	0.00194359	0.00361674	0.000906485	0.00197493	0.00271855	0.00236981	0.00218233	0.00279457	0.00197755	0.00435521
Treponema	0.000884814	0.00506514	0.000642849	0.00230885	0.000702698	0.00334274	0.000410511	0.00315599	0.0011571	0.00024851	0.00204529	0.00022812	0.00206192	0.0009187	0.00605626	0.00312013	0.0070683	0.00168598	0.00300447	0.0015144	0.000181861	0.00017482	0.000182898	0.000152402
Mucispirillum	0.00176026	0.000328195	0.000333657	0.00587777	0.000663689	0.00101465	1.19e-05	0.000320298	0.00541262	0.00704316	0.00436985	0.00192249	0.00127689	8.45e-05	0.00115818	0.000409971	0.00392607	0.00203974	0.000867014	0.00053121	0.00165501	0.00126718	2.25e-06	0.000809887
Chlamydia	0.000402401	0.000258475	0.000392045	0.00035535	0.00470104	0.00110114	0.00155983	0.00102792	0.000408405	0.00430378	0.000603695	0.000398836	0.000457675	0.000464033	0.00103701	0.00107997	0.0192015	0.000901347	0.000784982	0.00158636	0.00015014	0.00078566	0.000296914	0.000532287
Helicobacter	0.00256435	0.00115421	8.08e-05	0.00814526	0.00838268	0.00107618	0.00150175	0.000312811	0.000253822	0.000210709	0.000170625	0.000182414	0.000682359	0.00182566	0.000235859	8.86e-05	0.00371431	0.00723484	0.000836305	0.00050092	8.48e-05	7.01e-05	0.00233434	0.000629695
Anaeromassilibacillus	0.00128854	0.00259846	0.00120177	0.00174125	0.000844484	0.0010069	0.0010917	0.00126898	0.00159266	0.00106964	0.0025212	0.00122507	0.00130221	0.00113323	0.00160504	0.0015176	0.00090839	0.00264764	0.00135907	0.0016267	0.00315681	0.00195811	0.00341653	0.00355908
Collinsella	0.00194462	0.00149357	0.00944359	0.000846384	0.00109261	0.00113897	0.00319674	0.00418817	0.0020156	0.000452219	0.00097011	0.00137539	0.000428806	0.00280755	0.000740683	0.000651393	0.000287562	0.00190781	0.000872904	0.000834646	0.00065676	0.000548046	0.00305063	0.000624528
Brachyspira	0.00309817	0.000105218	3.52e-05	0.00155084	0.00040345	0.00571264	0.00286927	0.0043531	0.000174989	0.00128403	0.000135887	0.000221863	0.00746401	0.00111937	0.00141515	0.00155928	0.00454347	0.000101777	7.61e-05	0.0010111	4.88e-05	0.000636488	0.000292074	0.000108914
Campylobacter	0.000784647	0.000604313	0.000572179	0.00310168	0.000692367	0.00530651	0.000296105	0.00260983	0.000329572	0.000330939	0.000363837	0.00248021	0.00171318	0.000595275	0.000322807	0.000345487	0.00588416	0.000631682	0.000367531	0.00443434	0.00028906	0.000525051	0.000498946	0.000343515
Butyricimonas	0.000897946	0.00187937	0.00133551	0.00127616	0.00149339	0.00108405	0.00133731	0.00198882	0.00226825	0.00105144	0.00140514	0.00171831	0.00113391	0.00146502	0.00162565	0.00108116	0.000985327	0.000850023	0.00119724	0.00113808	0.00201975	0.00105688	0.00102164	0.000633011
Bacillus	0.0010824	0.000915291	0.0006872	0.000906665	0.00097683	0.000766685	0.000697869	0.000619634	0.00108135	0.00132078	0.000994169	0.00127214	0.00106909	0.00217693	0.000921949	0.00091929	0.000440674	0.00140095	0.00100359	0.00182987	0.00247894	0.0010675	0.00107465	0.00153611
Anaerotruncus	0.00110805	0.00124232	0.000999315	0.00123782	0.000876012	0.000915053	0.000825455	0.00106605	0.000921775	0.000871886	0.00124004	0.000933701	0.000915349	0.00088873	0.00112833	0.00127513	0.000741947	0.00150969	0.00127816	0.0014517	0.00101477	0.00165495	0.00130966	0.00138917
Escherichia	0.000217641	0.000212562	0.00316755	0.000327355	0.00164657	0.000465389	0.000668364	0.000457009	0.000386972	0.00215346	0.000849076	0.000629949	0.000521676	0.000853515	0.000629499	0.000710896	0.00796565	0.00049424	0.000523321	0.000731076	0.000233063	0.00023388	0.00023591	0.00046803
Coprobacillus	0.00405475	0.00253693	0.00100663	0.00117013	0.000349301	0.000254232	0.000196159	0.000199365	0.00155229	0.000864886	0.00220045	0.000346057	0.00130262	0.000740129	0.000667976	0.00182167	8.84e-05	0.000438277	0.000429791	0.00268489	0.000486526	0.000531635	0.000350376	0.000355898
Mordavella	0.00188222	0.00115963	0.000684665	0.00118603	0.000184358	0.000400208	0.000823355	0.000817041	0.000395927	0.000624776	0.000902105	0.00131363	0.000592621	0.000575046	0.000382272	0.000979973	0.00108245	0.00138152	0.00193006	0.00163887	0.00164195	0.00107998	0.00102896	0.00173873
Lawsonia	5.5e-06	1.87e-05	4.4e-05	1.99e-05	2.44e-05	1.31e-05	1.57e-05	2.99e-05	2.66e-05	7e-06	1.36e-05	1.36e-06	3.59e-05	1.11e-05	2.01e-05	1.06e-05	1.9e-06	9.42e-06	2.8e-06	1.14e-05	0.010102	0.0122626	0.000407328	0.000719206
Bifidobacterium	0.00038194	0.000333084	0.000530362	0.00040461	0.00061987	0.000468808	0.00200742	0.00122994	0.00513046	0.00146446	0.00309863	0.00369603	0.000435751	0.000400846	0.000350041	0.000361215	0.00020872	0.000355493	0.000313544	0.00033571	0.000211236	0.00034856	0.00029455	0.000289399
Massiliomicrobiota	0.00314795	0.000406099	0.000573934	0.00176134	0.000128605	0.000694438	0.00186293	0.000498586	0.000224755	0.000228734	0.000337936	0.000212205	0.00166865	0.001615	0.000421373	0.0017121	0.000121119	0.000897722	0.00165648	0.000275923	0.000254279	0.000766301	0.000865642	0.00222344
Intestinibacillus	0.000888886	0.00105186	0.000766447	0.000817316	0.000380116	0.000647488	0.000390452	0.00110498	0.000268796	0.000467619	0.000447922	0.000303616	0.000677456	0.000801568	0.000908707	0.00129361	0.000509612	0.00152404	0.000917355	0.0014017	0.00348402	0.00122787	0.00112654	0.000992809
Drancourtella	0.00145487	0.000781909	0.000720536	0.0010801	0.00042625	0.000937274	0.00101718	0.000628732	0.00112216	0.000964815	0.000993924	0.00159085	0.00101925	0.000950667	0.000569035	0.000862801	0.000490188	0.00103328	0.00088931	0.000803958	0.000687155	0.00119957	0.00123853	0.000854057
Tannerella	0.000722347	0.00111967	0.000845694	0.000936221	0.0012857	0.000895567	0.000902425	0.00110808	0.00099591	0.000841085	0.000740563	0.000805562	0.000782173	0.000912456	0.0013437	0.00103803	0.000685577	0.000752306	0.000752029	0.000819699	0.00109759	0.000813274	0.000759955	0.000859713
Erysipelatoclostridium	0.00430161	0.000932402	0.000563309	0.00104927	0.000218736	0.000706175	0.000635126	0.000332736	0.000447161	0.000289462	0.000342724	0.000261991	0.000850804	0.000436685	0.000213872	0.000596083	0.000196913	0.000500184	0.000511683	0.000632664	0.000706024	0.00278101	0.00220142	0.000990079
Azospirillum	0.000403928	0.000504728	6.24e-06	0.00210655	0.000861406	0.000474392	0.00055454	0.000299797	0.000498249	0.000334789	0.000597803	0.000687489	0.00610882	0.00191157	0.00157406	0.000160555	0.000102075	0.000222691	0.000433156	0.000240209	0.000241733	0.000409781	0.000794284	0.000596251
Anaerobiospirillum	0.00118623	0.00250419	0.000831755	0.000851944	0.000111149	4.63e-05	0.000722244	0.00313594	9.98e-06	1.89e-05	8.72e-06	2.14e-05	0.00659795	0.00151859	0.000308566	0.00185064	8.38e-06	3.68e-05	4.07e-06	1.49e-05	1.21e-05	2.09e-05	2.57e-05	1.1e-05
Nocardia	1.71e-05	9.03e-06	4.48e-05	4.35e-05	0.00181882	7.75e-05	0.000418675	2.34e-05	7.78e-06	0.00218111	7.98e-06	4.49e-06	6.44e-05	0.000105644	0.000364782	0.000386773	0.0134366	0.00015339	5.74e-05	0.000550522	1.33e-06	4.09e-05	1.38e-05	8.78e-06
Enterococcus	0.00075309	0.000512912	0.00049878	0.000570921	0.000621117	0.000570911	0.000633261	0.000586464	0.000806535	0.000755856	0.000873504	0.000848819	0.000616315	0.00122127	0.00309815	0.00060552	0.000988755	0.00105314	0.000879775	0.00079298	0.0004188	0.000572417	0.000732943	0.00073276
Anaerofilum	0.00204122	0.00114677	0.00224992	0.00124339	0.000199855	0.000252295	0.000612968	0.0004577	0.000186586	0.000139481	0.000192966	0.000192072	0.000401299	0.000340407	0.00138255	0.000414165	0.00043039	0.000546433	0.00249896	0.0010398	0.000327513	0.000622632	0.000400012	0.000600541
Dorea	0.00106265	0.000668613	0.000642264	0.000936611	0.000453325	0.000813406	0.000657168	0.000478085	0.000741795	0.000582949	0.000778494	0.00133961	0.000687397	0.000695175	0.000453479	0.000646937	0.000390017	0.000893663	0.000721039	0.000852767	0.000480407	0.00088786	0.000736432	0.00077576
Candidatus_Borkfalki	0.000274545	0.000965987	0.000242031	0.000405	0.00107302	0.000115208	0.000117789	0.000154908	0.000692616	0.000186908	0.00157245	0.001716	0.000953341	0.000145354	0.000518315	6.4e-05	0.000482951	0.000333891	0.000259698	0.000655415	0.00216958	0.00141399	0.00218679	0.000603466
Anaerotignum	0.000613629	0.000621531	0.000410175	0.000722016	0.0010048	0.000690221	0.00112786	0.00126265	0.000263217	0.00024396	0.000336709	0.000250837	0.000352277	0.000346901	0.000430118	0.000446931	0.000553794	0.00091483	0.000570437	0.00178953	0.00182677	0.000737705	0.000858776	0.000891305
Merdibacter	0.00292502	0.00186119	0.000679889	0.00190561	3.31e-05	0.000225857	2.23e-05	0.000110682	0.000166915	0.000172382	8.49e-05	0.000144462	0.00157892	0.00092357	9.99e-05	0.000986002	0.000172156	0.000195289	0.000735763	0.000161903	0.000770487	0.000124212	0.00151068	0.000836311
Clostridioides	0.000824347	0.000681579	0.000514279	0.000666416	0.000394722	0.000457982	0.000456111	0.000443073	0.000501185	0.0006043	0.00063426	0.00071279	0.000596026	0.000592778	0.00048621	0.000537759	0.0005218	0.000744477	0.000592032	0.000663881	0.000606373	0.000760503	0.000768959	0.00102011
Hungatella	0.000741078	0.00069614	0.000773563	0.000653248	0.000420906	0.000580255	0.000499844	0.000538897	0.000572678	0.000307313	0.000528079	0.000651713	0.000575872	0.000489382	0.000508196	0.000618889	0.000343931	0.000739693	0.000679112	0.000683325	0.000625039	0.000737901	0.000849435	0.000960924
Coprococcus	0.000694557	0.000591241	0.000454429	0.000650614	0.000414672	0.00053399	0.000513956	0.000426257	0.000468448	0.000455194	0.000619898	0.000851267	0.000596979	0.000728641	0.00035966	0.000571836	0.000535893	0.000798265	0.000555994	0.000813482	0.000430734	0.000843541	0.000806439	0.000675426
Succinatimonas	0.000229958	0.000694546	0.000105663	0.000698801	0.00071107	0.000767824	0.00192532	0.000993372	6.94e-05	0.000432268	0.000311422	0.000134804	0.00285172	0.00114335	0.000478964	0.000241422	5.45e-05	4.83e-05	7.21e-05	3.07e-05	2.94e-05	0.000956845	0.00124922	7.16e-05
Eisenbergiella	0.000552245	0.000534274	0.00101657	0.000493862	0.000272885	0.00062937	0.000272547	0.000365561	0.000344253	0.000277036	0.000560854	0.000926763	0.000280923	0.000492629	0.000631623	0.000684945	0.000137877	0.000504244	0.000642373	0.000834249	0.000759879	0.000949573	0.00081837	0.00107452
Paenibacillus	0.000428054	0.000576468	0.000603956	0.000487327	0.000499281	0.000457641	0.000478269	0.00043144	0.000619948	0.000406892	0.000674768	0.000437468	0.000655941	0.000542079	0.000547798	0.000413903	0.000338218	0.000701418	0.000526126	0.000671024	0.000671039	0.000736722	0.000758154	0.000885942
Butyrivibrio	0.000807856	0.000569028	0.00050882	0.000610231	0.000412713	0.000452171	0.00033599	0.00040495	0.0006038	0.000322188	0.000500337	0.000400468	0.000584179	0.000487509	0.000508072	0.000721381	0.000236905	0.000662563	0.000548282	0.000744171	0.000410233	0.000594527	0.00048679	0.00070068
Acholeplasma	0.000609659	0.000900518	5.8e-05	0.000212937	9.42e-05	8.96e-05	5.47e-05	4.18e-05	0.00033383	0.000229434	0.000359786	0.000200234	0.000475513	0.000208915	0.000455728	0.00136373	2.86e-05	0.00169396	0.000706456	0.000965994	0.00169937	0.000487316	0.000306143	0.000982181
Coprobacter	0.000298263	0.000789667	0.000461447	0.000649444	0.000472562	0.00050892	0.000649704	0.000424645	0.000396661	0.000536922	0.000381636	0.000528607	0.000353911	0.000467904	0.000597268	0.000544313	0.000209863	0.000360858	0.000324482	0.00058822	0.000748761	0.00101875	0.000682294	0.000503132
Faecalitalea	0.00103527	0.000801358	0.00230987	0.00290143	0.000252579	0.000911179	0.000100645	0.000159515	0.000120966	0.000107279	8.87e-05	9.48e-05	0.000269485	0.00018319	0.000126175	0.000424388	0.00022167	0.000652849	0.000247358	0.000221294	0.000164317	0.000179046	0.000366922	0.000262097
Tyzzerella	0.000457575	0.000617811	0.000252948	0.000414754	0.000295329	0.0003291	0.000226131	0.000198329	0.000168823	0.000181657	0.000174553	0.000201731	0.000297809	0.000163835	0.000198382	0.000523342	0.000191962	0.000348824	0.000319854	0.0031206	0.000854736	0.00144377	0.000469795	0.000629403
Mailhella	0.000245431	0.00033521	0.000176625	0.000560679	0.000260417	0.000162955	0.000621948	0.000415892	0.000161336	7.26e-05	7.97e-05	7.28e-05	0.00138555	0.000249124	0.000883722	0.000870533	8.27e-05	0.000135702	0.000117789	0.000181215	0.000425022	0.00169396	0.00175548	0.00111723
Neglecta	0.000256629	0.000374321	0.000451602	0.000446163	0.00053544	0.000316565	0.000360947	0.000593028	0.000253528	0.000540772	0.000501442	0.00037095	0.000392584	0.000256616	0.000421998	0.000410364	0.000203769	0.000745927	0.000396137	0.000567057	0.000435426	0.0011863	0.00116379	0.000708675
Dysgonomonas	0.000697814	0.000701029	0.000510575	0.000463233	0.000455106	0.000816369	0.000463808	0.000508721	0.000473879	0.000584174	0.000458847	0.000435836	0.000419002	0.000579416	0.000536555	0.000496736	0.000271946	0.000370861	0.000458958	0.000450524	0.000452765	0.00025373	0.000382566	0.000599468
Acidaminococcus	0.000467754	0.00117472	0.000679889	0.000302092	0.000633764	0.000308816	0.000203973	0.000366252	0.000685275	0.000595899	0.000465844	0.000830319	0.000768556	0.000265982	0.000411254	0.000102886	0.000785748	0.000320843	0.000151303	0.000390075	0.000503458	0.000482501	0.000279693	0.000292811
Porphyromonas	0.000464701	0.000714314	0.000452187	0.000624863	0.000500884	0.000445789	0.000422524	0.000581396	0.000347923	0.000445393	0.000437857	0.000392987	0.000481369	0.000552319	0.000533681	0.000507483	0.000430771	0.000551798	0.000502288	0.000426582	0.000425124	0.000282228	0.000296914	0.000390805
Anaerostipes	0.000369419	0.00110107	0.000228287	0.00236982	0.000125221	0.000203978	0.000219834	0.000122084	0.000358199	0.000152081	0.000310808	0.000259543	0.000866736	0.000421575	0.000154783	0.000340769	0.000159206	0.0002672	0.000223379	0.00019722	0.000156872	0.000515126	0.00152363	0.000356093
Alloprevotella	0.000452485	0.000320331	0.000266887	0.000449285	0.000362304	0.000228934	0.000324444	0.000220557	0.000332508	0.000779307	0.000481556	0.000856845	0.000237212	0.000822172	0.000852491	0.000225301	0.000198817	0.000282568	0.000827751	0.00108689	0.000185329	9.23e-05	8.46e-05	0.000116325
Acutalibacter	0.000249808	0.00032979	0.000407934	0.000431532	0.000407903	0.00025013	0.000277678	0.000473248	0.0002296	0.000464294	0.000470386	0.000352858	0.000281876	0.000274598	0.000360535	0.000378122	0.000215576	0.000741578	0.000350844	0.000577374	0.000383101	0.000511785	0.000937113	0.000569242
Selenomonas	0.000325748	0.000161653	0.000238327	0.000240152	0.000631627	0.00104701	0.00079315	0.000218254	0.000408112	0.00024606	0.00069048	0.000430123	0.000404023	0.00048114	0.000267715	0.000180345	0.000150065	0.000292282	0.000569035	0.000152644	0.000143204	0.000393567	0.000339459	0.000674451
Massilimaliae	0.000294701	0.000280688	0.000310263	0.000348327	0.000127537	0.00015475	0.000128751	0.000191764	0.00116752	0.000400416	0.000587491	0.000381424	0.000520859	0.000559312	0.000436614	0.00034706	0.000194628	0.00038304	0.000283115	0.000321557	0.000246935	0.000532618	0.000346775	0.000506155
Angelakisella	0.000407898	0.000559888	0.000387951	0.000397977	0.00023922	0.00023053	0.000217035	0.000412897	0.000246041	0.000235385	0.00031891	0.000243219	0.000309792	0.000331291	0.00051107	0.000392802	0.00023462	0.000615734	0.000421378	0.000474333	0.000394525	0.000507559	0.00042331	0.000429028
Candidatus_Amulumruptor	0.000156665	0.000299074	0.000234135	0.000255954	0.000261842	0.000194406	0.00132227	0.000396888	0.000391963	0.000313613	0.00025422	0.000391899	0.000224276	0.000268355	0.000360535	0.000346798	0.000174441	0.000207468	0.000170093	0.000263357	0.000950817	0.00110061	0.000139903	0.000224557
Veillonella	0.000231689	0.000186842	0.000123793	0.00015763	0.000741885	0.00045388	0.000442349	0.00161116	0.000415599	0.000292437	0.000408028	5.88e-05	0.000149381	0.000140483	0.00188875	0.000100265	5.14e-05	0.000365352	0.000317611	0.000162961	9.62e-05	8.02e-05	0.000100059	0.000125393
Streptococcus	0.000234743	0.000272717	0.000211034	0.000341304	0.000180439	0.000316679	0.000229513	0.000231959	0.000439528	0.000221384	0.000285276	0.000208804	0.000297672	0.00025799	0.00160167	0.000282183	0.000147018	0.000263285	0.000312563	0.000276584	0.000179311	0.000363497	0.000344636	0.000277795
Paludibacter	0.000525677	0.000981504	0.000642361	0.000482157	0.000400778	0.000951746	7.32e-05	0.000419001	0.000116268	8.54e-05	0.000140306	5.07e-05	0.000655533	0.000575171	0.0005022	0.000392015	7.81e-05	0.000151795	8.57e-05	0.000169839	8.91e-05	5.57e-05	5.72e-05	6.84e-05
Corallococcus	0.000179874	0.000403867	0.000162686	9.77e-05	0.000203595	4.19e-05	4.26e-05	8.15e-05	0.000294486	0.000145081	0.00108095	0.000712246	0.000375018	0.000156467	0.000210125	3.24e-05	0.00044791	0.000167453	6.76e-05	0.000232405	0.00152159	0.000522693	0.000220378	0.000301782
Fournierella	0.000252048	0.000294611	0.000978261	0.0002859	0.000211433	0.000220957	0.000218201	0.000307628	0.000118617	0.00012583	0.000147425	0.000105558	0.00023585	0.000438433	0.000358661	0.00046515	0.000255187	0.000469738	0.000445216	0.00036071	0.000195427	0.000324681	0.0003479	0.000312215
Acetobacter	7.67e-05	7.13e-05	9.65e-06	0.00199915	0.000174205	9.9e-05	0.00116786	5.7e-05	0.000193046	0.000121805	0.000214571	0.000237778	0.00135042	0.000601769	0.000229238	4.99e-05	4.76e-05	0.000100182	0.000189024	8.64e-05	6.82e-05	9.57e-05	0.000130786	6.44e-05
Negativibacillus	0.000301317	0.000403442	0.000101277	0.00024737	9.35e-05	7.1e-05	8.71e-05	0.000106536	6.93e-05	5.25e-05	7.68e-05	9.13e-05	0.000234352	0.000518977	0.000294949	0.000693989	7.73e-05	0.000707507	0.000585021	0.000932264	0.000352298	0.000308663	0.000365233	0.00062755
Lawsonibacter	0.000254287	0.000319268	0.000387756	0.000290679	0.000213392	0.000188025	0.000182048	0.000442957	0.000218443	0.000250085	0.000295832	0.000239819	0.000203169	0.000232016	0.000292325	0.000185195	0.000116929	0.000332151	0.000301204	0.000332007	0.0002247	0.000350132	0.000674978	0.000212661
Enorma	0.00160696	0.00020034	0.000676575	0.000700166	4.81e-05	8.18e-05	0.000240242	0.000198444	0.000147096	4.99e-05	0.000101025	0.000138885	7.03e-05	0.000195054	0.000203628	9.12e-05	3.28e-05	0.000247917	9.02e-05	6.8e-05	5.68e-05	6.39e-05	0.000678805	0.000287643
Methanocorpusculum	2.49e-05	0.000753744	3.12e-06	0.000554144	1.14e-05	2.39e-06	9.91e-06	8.75e-05	2.79e-06	0.0011092	0.000794206	4.76e-06	0.000488994	4.25e-06	0.000465097	2.28e-05	0.000676817	0.000379125	7.43e-06	0.000596421	1.39e-05	4.91e-05	4.5e-06	6.73e-06
Romboutsia	0.000119611	5.55e-05	0.000163661	4.36e-05	2.55e-05	5.72e-05	3.35e-05	1.53e-05	0.000946731	4.9e-05	7.75e-05	0.00011372	0.00138773	6.86e-05	4.38e-05	0.000854806	4.53e-05	5.48e-05	3.01e-05	6.38e-05	4.41e-05	0.00014986	0.000283633	0.00119864
Flavobacterium	0.000254389	0.000545008	0.000196412	0.000288923	0.000233164	0.000257195	0.000221583	0.000400228	0.000231068	0.000256911	0.000292518	0.000173709	0.000253825	0.000254494	0.000238857	0.000214029	0.000188915	0.000251397	0.000188603	0.00025833	0.000224904	0.000150155	0.000117392	0.000163225
Fibrobacter	0.000203084	0.000359442	0.000199434	0.000238884	0.000218558	0.000254346	0.000167353	0.000300603	0.00031313	0.00024501	0.000317314	0.000143918	0.000324771	0.000227895	0.000472843	0.000255708	0.000211767	0.000239219	0.000192109	0.000178966	0.000191449	0.000209313	0.00017592	0.000118763
Oribacterium	0.000321269	0.000234137	0.000477921	0.000261026	0.000286779	0.000326251	0.000222749	0.000267318	0.00019422	0.000103779	0.000181305	0.0001699	0.000200445	0.00025312	0.000196882	0.000244305	8.65e-05	0.000328672	0.00029868	0.000333197	0.000124539	0.000236435	0.000153972	0.000137386
Emergencia	0.000250928	0.00022946	0.000328589	0.000214986	0.000130208	0.000200104	0.00015954	0.000301639	6.64e-05	9.47e-05	0.000116614	0.000184727	8.76e-05	0.000196427	0.000152409	0.000223335	5.48e-05	0.00038449	9.72e-05	0.000360842	0.000221028	0.000428158	0.000328429	0.000437218
Bilophila	0.000156461	0.000411839	0.000495564	0.000161824	0.000144102	0.000242837	0.000201874	0.000234378	0.000215213	0.000160132	0.000186215	0.000114808	0.000242659	0.000162711	0.000196508	0.000312721	7.5e-05	0.000203988	4.98e-05	0.000176585	0.000252239	0.000220614	0.000349363	0.000150452
Traorella	0.000293377	0.000187267	0.000181499	0.000232836	5.22e-05	8.63e-05	8.7e-05	9.46e-05	0.000109074	0.000152781	0.000168907	0.000191936	0.00016327	0.00026798	0.00011793	0.000275367	9.06e-05	0.00022936	0.000222538	0.000273013	0.000843618	0.000259627	0.000158249	0.000301977
Eggerthella	0.00022212	0.000172281	0.00026484	0.00019616	0.000193086	0.000259018	0.000285375	0.000361875	0.000183063	0.000224709	0.000277542	0.000168131	0.000124053	0.000165458	0.000158405	0.000200005	6.47e-05	0.000186591	0.000118631	0.000171691	0.000254279	0.000137871	0.000170067	0.00023343
Ruthenibacterium	0.000205323	0.000130088	0.000218052	0.000231275	0.000274489	0.00034323	0.000197675	0.000395621	0.000135939	0.000150156	0.000160191	0.000150856	0.000172122	0.000139984	0.000169524	0.000168025	6.63e-05	0.000262995	0.000206692	0.000176056	0.000173395	0.000274858	0.000186837	0.00019979
Absiella	0.000314958	0.000265702	0.000211521	0.000304921	0.000124152	0.000207625	0.000159073	0.000145349	0.00012625	0.000129505	0.000181182	0.000200778	0.00017893	0.000198175	0.000120928	0.000185981	0.000107788	0.000222111	0.000224641	0.000208199	0.000174721	0.000205972	0.000236473	0.00019901
Faecalicoccus	0.000389473	0.00012775	0.000975726	0.00052215	0.000110971	0.000175034	4.5e-05	0.000183587	8.21e-05	4.39e-05	8.26e-05	5.4e-05	0.000119559	0.000113511	0.000129922	0.000117565	7.08e-05	0.000258791	0.000215527	9.64e-05	0.000266315	0.000135611	0.000100284	7.48e-05
Marvinbryantia	0.000249096	0.00017717	0.000155473	0.000207475	0.000159599	0.000187911	0.000106127	0.000141894	0.000199799	0.000122505	0.00018646	0.000249613	0.000179747	0.000140733	0.000155032	0.000178117	7.85e-05	0.000216312	0.000181732	0.000209521	0.000153506	0.000251863	0.00030513	0.000246496
Robinsoniella	0.000230467	0.000156871	0.00016483	0.00017392	7.84e-05	0.000119766	0.000115923	0.000123696	0.000119497	0.00012023	0.000185969	0.000348778	0.000295357	0.00014348	0.000115556	0.000168681	8.11e-05	0.000172672	0.000193231	0.000244838	0.000140042	0.000396613	0.000304005	0.000232942
Faecalicatena	0.000225784	0.000137846	0.000134516	0.000167775	0.000120946	0.000325681	0.000169219	0.000107111	0.000238848	0.000165732	0.000175413	0.000398428	0.000190369	0.00018831	0.000105062	0.000177724	6.78e-05	0.000182386	0.000180891	0.000158067	0.000157688	0.000234666	0.000215201	0.000181459
Pseudomonas	0.00011279	0.000102455	6.91e-05	0.000101543	0.000141965	0.000122045	0.000144612	0.000140857	9.66e-05	0.000140531	0.00014227	0.000121338	0.000198675	0.00011426	0.000124301	0.000113502	0.00125651	0.000104241	9.2e-05	0.000104232	8.75e-05	0.000106229	0.000499508	0.000133584
Gabonia	0.000154222	0.000159209	0.000214055	0.000176163	0.000206267	0.000226427	0.000235811	0.000306131	0.000146069	0.00023346	0.0002007	0.000249749	0.000128819	0.000207916	0.000225865	0.000180345	9.1e-05	8.84e-05	0.000118911	0.000181612	0.000119847	0.000133842	0.000175695	0.000146357
Lachnotalea	0.000221305	0.000162078	0.000174286	0.000167384	0.000119521	0.000103698	9.81e-05	0.000106996	0.000146656	0.000145256	0.000240349	0.000229344	0.000183696	0.000154969	0.000189137	0.000159244	7.69e-05	0.000183691	0.000178928	0.000206611	0.000136166	0.000298639	0.000297026	0.000291739
Prevotellamassilia	0.000237491	0.000107663	0.00010001	0.000203573	9.89e-05	5.78e-05	0.000171668	7.09e-05	0.000139022	0.00037259	0.000224514	0.00041652	7.38e-05	0.000330667	0.000364532	8.66e-05	6.21e-05	7.64e-05	0.000314946	0.000428566	7.16e-05	3.09e-05	6.49e-05	7.25e-05
Akkermansia	8.21e-05	6.4e-05	5.83e-05	7.34e-05	0.000105093	7.28e-05	0.0001768	7.59e-05	5.84e-05	7.44e-05	6.43e-05	6.08e-05	0.000518952	4.8e-05	0.000323557	0.000385462	4.72e-05	0.000215152	5.06e-05	0.000405683	0.000394933	0.000230146	7.43e-05	0.000101114
Aeriscardovia	0	7.44e-07	6.23e-05	7.8e-07	2.85e-06	0	0	2.3e-06	5.21e-05	1.93e-06	3.54e-05	0.000338983	0.000904728	0.00103858	3.75e-05	0.00117723	0	1.3e-06	4.21e-07	0	4.08e-07	7.86e-07	2.25e-07	1.85e-05
Chryseobacterium	0.000136509	0.000245615	0.000150404	0.00014534	0.000210898	0.000186315	0.000120005	0.00012957	0.000199065	0.000129855	0.00014497	0.000117937	0.000169671	0.000212036	0.000206127	0.000117172	0.000125308	0.000115405	0.000147517	0.000147882	0.00014198	0.000121853	9.59e-05	0.000110962
Christensenella	0.000111671	0.000176214	0.000219319	0.000120173	8.71e-05	9.88e-05	6.23e-05	0.000104923	0.000139903	0.000106054	0.000177745	0.000163234	0.000164904	0.000102147	0.000126799	0.000154526	0.000111597	0.000245453	0.000126624	0.000183992	0.000158096	0.000230637	0.000168266	0.000237915
Phocea	0.000190563	0.000252736	0.000150794	0.000187771	8.51e-05	0.00014005	5.12e-05	8.49e-05	0.000112745	0.00012688	0.000217148	0.000148951	9.94e-05	9.85e-05	0.000132046	0.000157802	3.09e-05	0.000149475	0.000175142	0.000250791	0.000147284	0.000268962	0.000149808	0.000147917
Holdemania	0.000275257	0.000134658	0.000153231	0.000239176	7.25e-05	8.57e-05	6.23e-05	0.000100777	0.000128306	6.84e-05	0.000107654	9.54e-05	9.93e-05	9.4e-05	0.00010906	0.000209573	7.88e-05	0.000237334	0.000148639	0.00012394	0.000232146	0.00010505	0.000158699	0.000311728
Anaerocolumna	0.000136713	0.0001506	0.000116385	0.000137829	8.44e-05	0.00012968	7.17e-05	9.1e-05	6.71e-05	7.46e-05	0.000105076	0.000148407	0.000171713	0.000223275	0.000109684	0.000204986	6.25e-05	0.000176007	0.000144432	0.000157141	0.000139022	0.000268569	0.000209573	0.000223972
Proteiniphilum	0.000143126	0.000187586	0.000135393	0.000182601	0.000138046	0.000138341	0.00016712	0.000188309	0.00013638	0.000129855	0.000136255	9.3e-05	0.0001295	0.000109764	0.000198257	0.00017104	0.000150827	0.000140632	0.000146816	0.000156876	0.000112809	5.82e-05	0.000146431	7.71e-05
Hungateiclostridium	0.000118389	0.000127112	0.00015791	0.000131391	8.44e-05	9.32e-05	5.24e-05	9.62e-05	0.000115974	0.000162582	0.000189897	0.000170988	0.000129772	0.000160588	0.000115931	0.000165142	8.19e-05	0.000172962	0.000128727	0.000184918	0.000148406	0.000222677	0.000168154	0.000187797
Pseudobutyrivibrio	0.00019779	0.000157402	5.83e-05	0.000167775	7.3e-05	0.000141303	0.000117322	0.000144773	0.000154143	5.83e-05	0.000100779	7.7e-05	0.000182743	0.000106518	0.000126549	0.000220976	4.8e-05	0.000170498	0.000189725	0.000183463	0.000152384	0.000168531	0.000128535	0.000195403
Ruminiclostridium	0.000135593	0.000149644	0.000149137	0.000131781	0.00012059	9.87e-05	0.000119188	0.000108609	0.000151207	9.47e-05	0.000174062	9.93e-05	0.000142845	0.00011938	0.000144664	0.000112716	6.93e-05	0.000164698	0.000133495	0.000193252	0.000124029	0.000209411	0.000168154	0.000196085
Klebsiella	9.76e-05	0.000137527	7.26e-05	6.61e-05	8.55e-05	0.000118171	0.000204089	0.000450559	0.000124048	0.000161007	7.64e-05	7.58e-05	0.000102946	0.000102771	9.03e-05	6.58e-05	0.00018701	0.00015049	0.000113723	0.00011111	8.61e-05	6.22e-05	0.000378177	6.39e-05
Lentimicrobium	8.56e-05	0.000436496	6.48e-05	0.00016397	0.000306195	0.000144152	8.71e-05	0.000198674	0.000175429	8.94e-05	0.000236298	8.8e-05	0.000178522	0.000160963	5e-05	8.18e-05	0.000107026	0.000106706	0.000111479	0.000137961	2.77e-05	1.67e-06	1.08e-05	6.63e-06
Desulfosporosinus	0.000136916	0.00014603	0.000143776	0.000128757	0.000102421	9.81e-05	0.000101462	9.97e-05	0.0001148	0.000126355	0.000155527	0.000147863	0.000137125	0.000117881	9.61e-05	0.000110226	7.81e-05	0.000195289	0.000138683	0.000132935	0.000104547	0.000138264	0.000168604	0.000133779
Acetatifactor	0.00027597	0.000151238	0.000115898	0.000114418	8e-05	8.8e-05	6.47e-05	8.81e-05	6.18e-05	6.86e-05	0.000102989	0.000125146	8.1e-05	8.93e-05	0.000293825	0.000107342	5.6e-05	0.000148316	0.000165326	0.000191797	0.000114135	0.000164306	0.000130786	0.000169466
Sporobacter	9.54e-05	0.000206504	0.000161614	9.3e-05	0.000105984	7.77e-05	5.54e-05	0.000180822	7.75e-05	9.61e-05	0.000197385	9.25e-05	9.59e-05	9.77e-05	0.000161029	9.45e-05	7.12e-05	0.000237624	9.61e-05	0.000135184	7.91e-05	0.000176786	0.000145643	0.000107062
Pygmaiobacter	8.59e-05	0.000167818	0.000115508	0.000136073	3.08e-05	3.77e-05	3.25e-05	0.000189691	7.65e-05	5.83e-05	7.41e-05	0.000213157	9.3e-05	7.37e-05	0.000163277	0.000201316	5.64e-05	9.39e-05	0.000112741	0.00013849	0.000110463	7.72e-05	0.000436592	0.000136704
Sphingobacterium	8.37e-05	0.000165161	5.84e-05	0.000115784	0.000117918	8.07e-05	6.25e-05	8.9e-05	0.000121993	0.000145606	0.000137482	0.000107599	8.97e-05	0.000111263	9.07e-05	8.14e-05	0.000123023	0.000103661	0.000153547	0.000105554	0.000215316	9.85e-05	9.83e-05	0.00023265
Rikenella	9.55e-05	0.000181847	9.46e-05	0.000127001	8.91e-05	0.000162157	0.000120588	0.00011955	0.000258226	8.09e-05	0.000124839	8.07e-05	0.000109346	0.000111388	0.000216995	0.000109308	6.86e-05	7.48e-05	8.2e-05	8.94e-05	0.000111075	0.00013797	6.72e-05	6.02e-05
Acinetobacter	9.49e-05	7.44e-05	4.59e-05	0.000130415	0.000109368	7.44e-05	9.69e-05	6.65e-05	0.000135352	0.00025201	0.000140306	0.000127595	0.000183832	9.24e-05	9.28e-05	7.92e-05	0.000166062	6.76e-05	7.05e-05	7.42e-05	8.18e-05	0.000256973	0.000132925	0.000121493
Pedobacter	0.000132132	0.000271335	8.12e-05	8.66e-05	0.000183289	0.000123185	9.62e-05	9.58e-05	0.00015106	8.23e-05	0.000103971	7.69e-05	0.000135491	0.000121627	0.000106312	8.99e-05	8.11e-05	7.32e-05	0.000101804	9.81e-05	0.000267131	6.19e-05	4.77e-05	9.18e-05
Bariatricus	0.000164808	8.41e-05	9.24e-05	0.000115491	4.88e-05	9.21e-05	8.71e-05	4.89e-05	9.09e-05	0.000113405	0.000130117	0.000259815	9.61e-05	0.000112262	6.95e-05	9.59e-05	5.07e-05	0.000119899	0.000103767	0.000117062	9.09e-05	0.000174034	0.000178508	0.000109402
Chitinophaga	7.63e-05	0.000196939	9.33e-05	7.89e-05	0.00013573	8.87e-05	7.17e-05	5.41e-05	0.000101294	0.000133705	0.000178482	0.000102158	0.000118606	8.05e-05	8.72e-05	8.52e-05	0.000110073	0.000144111	8.95e-05	0.000127247	0.000143306	6.81e-05	8.6e-05	0.000106867
Cuneatibacter	0.000116964	0.00012116	8.38e-05	0.000126904	7.11e-05	6.19e-05	5.38e-05	0.000102159	6.4e-05	5.02e-05	8.72e-05	8.49e-05	0.000112887	0.000138111	9.43e-05	9.19e-05	6.13e-05	0.00011729	0.000114564	0.000153966	8.87e-05	0.000153005	0.000230283	0.000171709
Mitsuokella	5.98e-05	3.42e-05	8.86e-05	5.94e-05	0.000223189	0.000405791	0.00026415	3.73e-05	0.000118029	6.37e-05	0.000117228	0.000118073	0.000112342	0.000132866	6.42e-05	3.77e-05	3.28e-05	5.74e-05	0.000156351	2.75e-05	2.14e-05	9.81e-05	7.95e-05	7.35e-05
Culturomica	8.59e-05	0.000105431	0.000160542	0.000147193	0.000142677	0.000148482	0.000156158	0.000121163	8.53e-05	4.55e-05	4.91e-05	5.31e-05	9.76e-05	9.45e-05	9.27e-05	0.000134604	6.51e-05	8.45e-05	9.45e-05	9.58e-05	0.000236633	5.86e-05	7.32e-05	4.23e-05
Hydrogenoanaerobacterium	0.000157886	0.000178233	0.000150307	0.000120173	8.76e-05	0.000109054	5.28e-05	8.27e-05	6.53e-05	4.5e-05	6.98e-05	5.94e-05	7.93e-05	0.000123001	0.000140541	0.000133555	2.67e-05	0.000100037	8.76e-05	0.000109655	8.16e-05	0.000194769	9.11e-05	0.000108427
Papillibacter	7.24e-05	0.000144648	7.61e-05	9.89e-05	5.13e-05	6.34e-05	3.49e-05	0.000100316	9.78e-05	8.8e-05	0.000159087	7.98e-05	8.14e-05	8.78e-05	0.000116056	7.94e-05	3.31e-05	0.00015049	0.000100822	0.000110845	5.75e-05	0.000120085	0.000369285	7.57e-05
Capnocytophaga	7.5e-05	0.000164523	0.000161419	0.00013422	0.000116493	9.33e-05	9.2e-05	0.000177713	0.000110396	7.42e-05	0.000106303	6.83e-05	0.000106623	0.000105394	0.000159904	8.38e-05	8.07e-05	8.44e-05	0.000103066	7.74e-05	7.86e-05	6.84e-05	2.98e-05	6.23e-05
Sporomusa	8.99e-05	4.71e-05	7.67e-05	7.71e-05	0.000157461	0.000210588	0.000166071	5.4e-05	0.000110543	0.000109379	0.000143988	0.000102838	0.000107304	0.000100524	6.88e-05	3.91e-05	4.15e-05	8.97e-05	0.000125081	4.71e-05	4.14e-05	9e-05	0.00010625	0.000149965
Millionella	7.9e-05	0.000176851	0.000114923	0.000114809	6.77e-05	7.69e-05	6.89e-05	0.000101007	0.00012948	5.92e-05	5.84e-05	5.97e-05	0.000129908	8.88e-05	0.000109934	0.000134604	4.42e-05	9.58e-05	0.000119332	0.000130289	0.00015677	4.86e-05	6.75e-05	9.79e-05
Desulfitobacterium	0.000108719	0.000111595	0.000104786	7.49e-05	7.59e-05	0.000104268	6.79e-05	8.76e-05	7.74e-05	7.28e-05	0.000115141	6.07e-05	8.03e-05	9.09e-05	0.00010069	8.73e-05	5.64e-05	0.000137007	0.000102084	0.000100792	0.000102303	0.000103182	0.000112553	0.000108719
Staphylococcus	0.000116964	0.000112126	9.91e-05	9.44e-05	9.49e-05	4.26e-05	5.41e-05	6.39e-05	0.000166181	5.18e-05	0.000176763	6.75e-05	0.00012841	5.69e-05	6.5e-05	3.38e-05	4.57e-05	8.51e-05	6.46e-05	0.000100925	0.000110361	0.000129912	0.000177608	0.000103552
Candidatus_Stoquefichus	0.000114114	0.000149431	0.00049069	0.00013422	2.62e-05	4.13e-05	3.49e-05	4.22e-05	6.94e-05	2.91e-05	5.13e-05	4.79e-05	7.98e-05	5.42e-05	4.17e-05	0.000169205	1.75e-05	7.16e-05	5.38e-05	7.3e-05	7.43e-05	0.000157034	0.000103886	9.41e-05
Lactonifactor	8.31e-05	9.24e-05	0.000132469	9.39e-05	6.5e-05	6.86e-05	4.18e-05	9.25e-05	0.000101734	7.04e-05	0.000145952	0.000156977	8.21e-05	8.17e-05	7.33e-05	6.44e-05	4.42e-05	0.000135122	8.36e-05	8.52e-05	5.9e-05	0.000130993	0.000119531	0.000105794
Synergistes	1.57e-05	5.61e-05	7.71e-05	3.77e-05	0.000104559	6.71e-05	0.000116389	0.000180822	0.000301533	9.24e-05	0.00015344	0.000112496	5.69e-05	4.41e-05	0.00011718	4.47e-05	0.000127974	0.000108591	3.95e-05	2.98e-05	1.23e-05	5.42e-05	0.000123695	3.26e-05
Massilioclostridium	7.91e-05	0.000115421	0.000110634	7.69e-05	7.07e-05	6.93e-05	4.47e-05	6.17e-05	0.000125516	5.99e-05	6.79e-05	7.05e-05	0.000106895	9.84e-05	7.15e-05	9.65e-05	3.73e-05	8.31e-05	7.59e-05	0.000106612	7.53e-05	0.00012716	8.46e-05	0.000124028
Vibrio	0.000106174	6.19e-05	5.96e-05	0.00014534	0.000103668	6.15e-05	6.75e-05	9.17e-05	8.57e-05	4.66e-05	0.000101761	5.02e-05	0.000166947	0.000147476	0.000103813	0.000109046	3.62e-05	5.09e-05	6e-05	6.94e-05	5.54e-05	7.85e-05	4.68e-05	0.000101309
Sediminispirochaeta	5.21e-05	8.69e-05	1.69e-05	0.000313114	2.51e-05	0.000113498	6.2e-05	0.000102965	0.000126544	1.38e-05	0.000196158	2.11e-05	9.94e-05	1.35e-05	0.000204753	6.29e-05	0.000354596	2.38e-05	2.38e-05	2.98e-05	6.73e-06	2.16e-05	2.14e-06	1e-05
Marispirochaeta	5.19e-05	0.000109894	6.92e-06	0.0003534	1.41e-05	0.000127401	7.49e-05	0.000103887	6.2e-05	9.63e-06	0.000139692	1.09e-05	0.000104308	9.62e-06	0.000237358	7.37e-05	0.000425439	1.55e-05	1.78e-05	1.48e-05	2.45e-06	3.83e-06	7.54e-06	5.56e-06
Bacilliculturomica	7.1e-05	0.000114039	0.000122136	9.83e-05	6.47e-05	4.67e-05	3.07e-05	7.34e-05	8.26e-05	6.06e-05	7.84e-05	5.66e-05	7.16e-05	7.36e-05	0.000106062	0.000100396	3.58e-05	0.000118594	9.07e-05	8.7e-05	7.24e-05	0.000118414	9.16e-05	9.91e-05
Slackia	0.000208479	7.47e-05	0.000166098	5.43e-05	4.19e-05	3.92e-05	9.07e-05	0.000155945	0.000102909	8.59e-05	7.81e-05	0.000153712	5.08e-05	7.68e-05	5.95e-05	6.03e-05	3.62e-05	9.34e-05	5.51e-05	6.39e-05	4.29e-05	4.49e-05	8.3e-05	3.4e-05
Acidiphilium	6.24e-05	0.000117653	2.27e-05	4.07e-05	7.21e-05	8.2e-06	1.39e-05	2.45e-05	0.00013682	5.27e-05	0.000130854	0.000114944	0.000174845	4.31e-05	0.000122427	9.7e-06	7.12e-05	4.65e-05	2.47e-05	7.51e-05	0.000183289	0.000119692	8.75e-05	6.8e-05
Victivallis	6.62e-06	1.56e-05	2.84e-05	2.77e-05	4.31e-05	1.66e-05	3.01e-05	8.87e-06	9.69e-06	1.33e-05	0.000121034	0.000104198	0.000494713	0.000559561	6.82e-05	1.78e-05	5.75e-05	5.25e-05	1.65e-05	2.04e-05	8.36e-06	4.31e-05	1.1e-05	1.15e-05
Dialister	7.76e-05	5.46e-05	6.51e-05	4.71e-05	0.00010153	0.000113043	0.000104727	5.62e-05	7.24e-05	5.09e-05	0.000104462	4.15e-05	5.32e-05	6.68e-05	4.33e-05	7.93e-05	6.44e-05	8.97e-05	5.69e-05	0.000134654	1.6e-05	9.25e-05	8.7e-05	4.69e-05
Gordonibacter	8.25e-05	6.11e-05	0.000181499	6.55e-05	4.06e-05	4.83e-05	6.87e-05	0.000145464	9.34e-05	2.94e-05	5.01e-05	7.07e-05	2.66e-05	7.44e-05	4.21e-05	6.04e-05	5.56e-05	7.26e-05	5.64e-05	8e-05	4.25e-05	7.88e-05	0.000153184	3.83e-05
Pseudoclostridium	4.72e-05	8.31e-05	7.33e-05	6.08e-05	3.26e-05	2.81e-05	2.45e-05	4.71e-05	5.43e-05	3.05e-05	8.36e-05	4.57e-05	8.48e-05	8.28e-05	8.92e-05	0.0001059	4.08e-05	9.21e-05	6.59e-05	9.01e-05	7.15e-05	0.000131877	8.58e-05	0.000159325
Solobacterium	0.000122665	6.84e-05	4.42e-05	0.000127197	3.44e-05	2.92e-05	1.17e-05	3.43e-05	0.000701424	1.91e-05	5.13e-05	2.43e-05	4.43e-05	3.25e-05	3.02e-05	5.48e-05	2.4e-05	5.15e-05	4.74e-05	4.21e-05	2.35e-05	3.6e-05	2.43e-05	1.67e-05
Candidatus_Symbiothrix	5.31e-05	8.03e-05	6.87e-05	8.81e-05	7.8e-05	8.76e-05	9.61e-05	8.47e-05	6.27e-05	7.44e-05	9.08e-05	4.71e-05	7.03e-05	0.000103146	0.000135169	6.93e-05	5.18e-05	4.32e-05	3.91e-05	6.15e-05	3.39e-05	4.74e-05	5.27e-05	5.52e-05
Finegoldia	7.32e-05	0.000110107	7.02e-05	6.92e-05	3.74e-05	8.82e-05	3.77e-05	4.88e-05	8.38e-05	5.6e-05	4.17e-05	4.19e-05	6.09e-05	5.24e-05	6.12e-05	4.91e-05	5.6e-05	8.28e-05	0.000116247	9.68e-05	8.45e-05	0.000102593	6.52e-05	7.66e-05
Succinivibrio	6.26e-05	0.000149325	4.63e-05	8.07e-05	7.96e-05	3.81e-05	0.000106826	0.000157903	5.02e-05	3.76e-05	4.47e-05	1.89e-05	0.000325043	0.000100524	4.38e-05	7.43e-05	3.58e-05	2.65e-05	2.59e-05	9.92e-06	1.14e-05	5.53e-05	4.65e-05	1.56e-05
Oxalobacter	8.86e-06	1.12e-05	4.97e-06	9.66e-06	2.19e-05	1.5e-05	5.46e-05	1.69e-05	0.000368622	0.000180082	8.78e-05	0.000316675	5.05e-05	0.00012937	0.000125425	7.42e-05	7.62e-06	1.65e-05	2.06e-05	1.97e-05	1.52e-05	2.85e-05	4.3e-05	1.15e-05
Sellimonas	7.7e-05	4.57e-05	5.3e-05	5.07e-05	0.000177589	8.02e-05	7.48e-05	2.99e-05	8.21e-05	4.22e-05	4.6e-05	5.86e-05	6.79e-05	5.16e-05	3.31e-05	3.68e-05	1.98e-05	6.74e-05	5.5e-05	5.95e-05	0.000129434	9.7e-05	0.000115704	8.54e-05
Hespellia	7.46e-05	4.55e-05	4.53e-05	5.58e-05	6.55e-05	5.81e-05	5.64e-05	4.26e-05	0.000121406	8.17e-05	8.74e-05	0.000138749	8.2e-05	7.06e-05	5.63e-05	5.33e-05	3.43e-05	6.12e-05	5.76e-05	5.61e-05	4e-05	9.48e-05	7.37e-05	6.25e-05
Spirochaeta	3.71e-05	7.07e-05	6.34e-06	0.000275267	1.59e-05	0.000106433	5.29e-05	8.14e-05	6.22e-05	6.48e-06	0.000122629	1.12e-05	8.48e-05	1.17e-05	0.000196882	5.65e-05	0.000332886	9.57e-06	1.77e-05	1.94e-05	6.12e-07	3.14e-06	1.35e-06	1.07e-06
Harryflintia	0.000359545	0.000109894	0.000272346	0.000185527	2.48e-05	3.25e-05	1.82e-05	2.7e-05	1.5e-05	2.89e-05	2.53e-05	1.62e-05	3.92e-05	3.32e-05	3.62e-05	2.77e-05	1.56e-05	6.71e-05	3.52e-05	5.46e-05	2.98e-05	3.05e-05	4.57e-05	4.01e-05
Cellulosilyticum	5.24e-05	8.73e-05	6.5e-05	5.36e-05	6.11e-05	4.6e-05	2.65e-05	2.72e-05	5.09e-05	3.26e-05	5.79e-05	5.71e-05	8.88e-05	6.92e-05	6.92e-05	6.59e-05	4.3e-05	8.63e-05	8.32e-05	8.77e-05	6.83e-05	0.000101315	8.85e-05	9.8e-05
Brevibacillus	5.63e-05	9.94e-05	4.13e-05	0.000138902	7.46e-05	4.3e-05	4.28e-05	4e-05	3.44e-05	2.92e-05	6.22e-05	2.39e-05	8.57e-05	4.45e-05	5.51e-05	3.41e-05	6.63e-05	6.18e-05	5.83e-05	6.84e-05	5.02e-05	7.5e-05	0.000198318	8.14e-05
Marasmitruncus	5.23e-05	8.72e-05	5.3e-05	6.48e-05	5.52e-05	4.81e-05	3.08e-05	5.23e-05	9.75e-05	4.01e-05	8.13e-05	5.71e-05	5.76e-05	4.17e-05	6.57e-05	7.41e-05	4.11e-05	8.5e-05	6.94e-05	0.000106745	6.46e-05	9.21e-05	6.17e-05	8.56e-05
Anaerobium	7.96e-05	8.43e-05	3.32e-05	7.4e-05	2.08e-05	6.5e-05	3.74e-05	4.64e-05	5.42e-05	3.54e-05	6.97e-05	6.49e-05	6.99e-05	6.66e-05	4.85e-05	8.69e-05	4.57e-05	6.77e-05	7.29e-05	8.24e-05	5.01e-05	9.35e-05	0.000101748	9.39e-05
Candidatus_Soleaferrea	4.61e-05	7.71e-05	8.04e-05	5.46e-05	2.65e-05	3.89e-05	2.83e-05	3.41e-05	4.86e-05	5.44e-05	7.81e-05	7.59e-05	5.58e-05	6.69e-05	6.98e-05	7.33e-05	3.16e-05	6.86e-05	6.86e-05	6.75e-05	6.23e-05	0.000155953	5.88e-05	8.66e-05
Duodenibacillus	0.00010882	4.91e-05	3.3e-05	8.58e-05	0.000128783	7.52e-05	5.85e-05	8.89e-05	2.72e-05	8.05e-05	6.06e-05	3.37e-05	0.000120512	3.61e-05	4.19e-05	4e-05	5.29e-05	1.36e-05	5.05e-06	1.27e-05	3.67e-05	7.33e-05	0.000110527	6.18e-05
Acetivibrio	6.62e-05	6.89e-05	5.06e-05	5.21e-05	5.11e-05	4.55e-05	3.72e-05	5.18e-05	3.98e-05	3.41e-05	3.88e-05	4.07e-05	5.39e-05	7.67e-05	6.11e-05	8.45e-05	4.34e-05	7.31e-05	6.37e-05	7.47e-05	5.75e-05	7.58e-05	8.14e-05	9.47e-05
Herbinix	5.6e-05	6.57e-05	4.52e-05	4.63e-05	5.22e-05	4.17e-05	3.45e-05	4.71e-05	6.81e-05	4.45e-05	7.72e-05	4.69e-05	5.94e-05	6.41e-05	4.73e-05	6.37e-05	3.85e-05	8.96e-05	5.15e-05	5.95e-05	5.46e-05	8.35e-05	8.58e-05	8.52e-05
Lysinibacillus	6.39e-05	6.58e-05	4.56e-05	4.41e-05	9.92e-05	5.55e-05	3.79e-05	4.15e-05	6.44e-05	2.78e-05	4.47e-05	3.22e-05	7.12e-05	5.01e-05	5.23e-05	4.18e-05	3.5e-05	6.54e-05	4.56e-05	7.51e-05	7.34e-05	8.26e-05	6.45e-05	7.23e-05
Acetobacterium	4.88e-05	6.55e-05	4.09e-05	6.54e-05	5.33e-05	5.08e-05	3.14e-05	5.72e-05	3.58e-05	4.85e-05	5.06e-05	4.08e-05	5.94e-05	5.64e-05	5.56e-05	7.04e-05	2.78e-05	8.02e-05	5.54e-05	7.55e-05	6.44e-05	6.17e-05	6.02e-05	8.74e-05
Cetobacterium	2.32e-05	6.92e-05	5.07e-06	0.000196452	9.97e-06	6.5e-06	8.98e-06	1.43e-05	9.98e-06	7.7e-06	1.08e-05	6.26e-06	0.00024974	0.000226772	7.32e-05	0.000191486	0.000110454	1.57e-05	1.63e-05	8.73e-06	5.61e-06	3.09e-05	5.74e-06	3.42e-05
Desulfotomaculum	3.47e-05	5.96e-05	7.87e-05	4.93e-05	4.83e-05	3.91e-05	4.28e-05	5.02e-05	3.36e-05	5.83e-05	4.59e-05	3.54e-05	6.54e-05	4.3e-05	7.82e-05	6.12e-05	3.85e-05	0.000107141	5.3e-05	7.37e-05	6.96e-05	4.81e-05	4.78e-05	5.71e-05
Propionispira	4.15e-05	2.29e-05	1.64e-05	3.12e-05	9.46e-05	0.000183808	0.000226948	1.38e-05	3.96e-05	4.13e-05	3.65e-05	5.63e-05	3.74e-05	8.38e-05	2.75e-05	2.11e-05	1.14e-05	3.73e-05	9.7e-05	2.21e-05	2.28e-05	4.69e-05	2.55e-05	6.86e-05
Anaerorhabdus	0.00027597	2.78e-05	9.67e-05	0.000226398	1.51e-05	7.86e-06	1.27e-05	3.22e-05	3.01e-05	2.4e-05	1.6e-05	4.04e-05	2.38e-05	1.92e-05	2.04e-05	0.000101837	6.86e-06	0.000177457	5.1e-05	2.28e-05	1.19e-05	1.31e-05	1.36e-05	2.24e-05
Lachnospira	5.1e-05	4e-05	4.38e-05	5.68e-05	3.51e-05	5.06e-05	2.36e-05	3.28e-05	8.43e-05	3.75e-05	4.63e-05	3.99e-05	7.5e-05	6.66e-05	5.88e-05	6.84e-05	4.15e-05	4.41e-05	4.68e-05	5.61e-05	5.95e-05	7.97e-05	6.83e-05	7.58e-05
Massilibacillus	5.35e-05	1.92e-05	8.48e-06	2.85e-05	9e-05	0.000151559	0.000102511	4.12e-05	4.08e-05	3.48e-05	5.06e-05	8.35e-05	5.26e-05	6.03e-05	2.71e-05	2.36e-05	4.11e-05	5.15e-05	7.39e-05	1.56e-05	2.09e-05	4.71e-05	6.46e-05	6.55e-05
Peptoniphilus	6.42e-05	5.76e-05	4.6e-05	7.13e-05	4.1e-05	5.03e-05	2.53e-05	2.75e-05	5.49e-05	2.36e-05	5.27e-05	2.68e-05	9.46e-05	5.18e-05	3.87e-05	4.23e-05	1.75e-05	5.52e-05	5.03e-05	7.91e-05	5.45e-05	8.88e-05	7.38e-05	5.41e-05
Lachnoanaerobaculum	3.9e-05	4.45e-05	5.01e-05	5.15e-05	4.49e-05	4.77e-05	3.51e-05	3.72e-05	0.00014739	4.55e-05	8.25e-05	6.11e-05	5.88e-05	4.18e-05	4.32e-05	5.2e-05	2.44e-05	5.99e-05	4e-05	5.91e-05	2.94e-05	5.24e-05	4.57e-05	4.76e-05
Candidatus_Saccharimonas	1.54e-05	0.000114677	0.000474217	7.35e-05	4.42e-05	1.12e-05	3.43e-05	0.000189115	2.11e-05	1.63e-05	2.77e-05	3.33e-05	8.31e-06	2.22e-05	1.65e-05	9.29e-05	0	2.9e-06	9.68e-06	5.29e-06	3.06e-06	5.4e-06	1e-05	8.78e-07
Fusicatenibacter	7.24e-05	4.12e-05	5.62e-05	5.2e-05	1.83e-05	4.27e-05	3.78e-05	2.5e-05	4.07e-05	4.01e-05	5.9e-05	9.21e-05	5.17e-05	3.77e-05	3.36e-05	4.93e-05	3.66e-05	6.26e-05	5.38e-05	4.99e-05	3.98e-05	6.67e-05	8.45e-05	6.91e-05
Sanguibacteroides	2.62e-05	8.77e-05	3.71e-05	3.36e-05	4.52e-05	3.69e-05	4.3e-05	6.65e-05	9e-05	3.85e-05	7.29e-05	8.24e-05	3.39e-05	5.12e-05	3.52e-05	3.79e-05	5.26e-05	3.91e-05	5.08e-05	4.56e-05	7.34e-05	4.2e-05	5.24e-05	3.12e-05
Anaerovibrio	7.7e-05	3.97e-05	3.91e-05	3.55e-05	6e-05	8.06e-05	7.64e-05	2.15e-05	6.47e-05	5.43e-05	7.66e-05	2.71e-05	5.62e-05	6.34e-05	4.65e-05	2.71e-05	2.74e-05	4.26e-05	6.38e-05	6.08e-05	1.6e-05	3.72e-05	4.38e-05	6.41e-05
Caloramator	4.63e-05	5.72e-05	5.3e-05	3.54e-05	3.85e-05	2.71e-05	2.05e-05	4.49e-05	5.42e-05	1.94e-05	8.45e-05	3.17e-05	5.98e-05	5.26e-05	5.08e-05	3.55e-05	4.3e-05	9.58e-05	5.03e-05	8.49e-05	5.98e-05	4.13e-05	5.97e-05	5.1e-05
Macellibacteroides	6.1e-05	7.1e-05	5.63e-05	4.95e-05	7.82e-05	7.34e-05	5.53e-05	4.64e-05	3.98e-05	2.43e-05	2.73e-05	1.9e-05	3.91e-05	5.14e-05	4.26e-05	7.41e-05	2.59e-05	5.57e-05	5.96e-05	5.97e-05	5.64e-05	2.15e-05	2.76e-05	7.75e-05
Dielma	5.04e-05	6.33e-05	3.38e-05	5.01e-05	7.87e-05	7.74e-05	2.39e-05	6.1e-05	3.58e-05	3.27e-05	4.58e-05	2.12e-05	4.52e-05	3.85e-05	3.57e-05	4.44e-05	2.09e-05	4.87e-05	4.5e-05	3.66e-05	5.2e-05	9.75e-05	7.77e-05	6.37e-05
Paeniclostridium	6.67e-05	3.25e-05	3.72e-05	4.35e-05	2.89e-05	2.93e-05	2.39e-05	2.46e-05	5.58e-05	4.1e-05	4.46e-05	1.65e-05	5.69e-05	2.57e-05	1.65e-05	8.11e-05	1.52e-05	2.36e-05	4.12e-05	3.77e-05	3.17e-05	4.83e-05	0.000105349	0.000227677
Salmonella	1.82e-05	2.35e-05	6.26e-05	1.83e-05	5.66e-05	5.71e-05	7.32e-05	3.85e-05	5.84e-05	6.21e-05	5.7e-05	4.67e-05	4.68e-05	5.47e-05	4.51e-05	5.66e-05	0.000105884	4.81e-05	4.36e-05	4.15e-05	1.12e-06	2.59e-05	3.03e-05	4.62e-05
Monoglobus	2.02e-05	2.65e-05	2.68e-05	2.17e-05	1.19e-05	1.85e-05	9.68e-06	1.04e-05	2.1e-05	1.58e-05	2.74e-05	1.33e-05	6.2e-05	7.19e-05	5.4e-05	9.41e-05	1.68e-05	2.26e-05	1.79e-05	4.09e-05	0.000165439	9.25e-05	4.01e-05	0.000199693
Leadbetterella	2.63e-05	3.94e-05	1.24e-05	7.28e-05	1.02e-05	3.76e-06	2.25e-05	3.05e-05	4.99e-05	2.66e-05	3.31e-05	2.46e-05	2.56e-05	2.63e-05	2.41e-05	1.89e-05	6.09e-05	5.41e-05	0.000132233	4.88e-05	0.0001481	5.74e-05	5.75e-05	9.17e-05
Thalassospira	2.1e-05	2.38e-05	3.31e-06	2.12e-05	8.02e-05	1.03e-05	1.61e-05	2.07e-06	8.72e-05	4.27e-05	0.000123611	0.000117257	0.000117108	0.000105019	6.55e-05	1.49e-05	2.4e-05	2.49e-05	6.87e-05	2.66e-05	2.63e-05	2.28e-05	3.48e-05	1.13e-05
Anaeroplasma	2.07e-05	0.000113614	3.38e-05	3.97e-05	4.95e-05	1.07e-05	1.07e-05	1.69e-05	0.000160309	5.06e-05	0.000167557	4.04e-05	8.76e-05	2.55e-05	5.57e-05	1.63e-05	1.79e-05	2.89e-05	1.74e-05	2.28e-05	3.7e-05	2.3e-05	1.86e-05	2.07e-05
Cohnella	3.84e-05	5.69e-05	5.14e-05	3.27e-05	3.1e-05	2.64e-05	1.91e-05	2.15e-05	5.55e-05	2.99e-05	5.2e-05	3.17e-05	4.07e-05	5.69e-05	4.31e-05	3.97e-05	2.86e-05	5.13e-05	5.62e-05	6.16e-05	5.07e-05	6.41e-05	4.75e-05	9.31e-05
Candidatus_Methanoplasma	1.43e-06	6.03e-05	9.36e-06	3.51e-06	0.000407725	3.46e-05	4.43e-05	4.03e-06	6.75e-06	0.000193033	6.51e-06	3.94e-06	0.000169534	1.59e-05	1.34e-05	6.95e-06	1.29e-05	9.57e-06	2.94e-06	5.16e-06	2.14e-06	1.53e-05	2.6e-05	2.24e-06
Methanosphaera	1.94e-05	3.26e-05	0.000136758	2.08e-05	6.13e-05	6.36e-05	2.57e-05	3.49e-05	8.81e-06	8.58e-06	2.12e-05	7.35e-06	6.33e-05	6.24e-05	4.33e-05	4.29e-05	3.05e-05	9.19e-05	5.33e-05	3.97e-05	1.59e-05	8.07e-05	4.87e-05	3.68e-05
Anaerosporobacter	2.86e-05	6.67e-05	4.03e-05	2.76e-05	3.46e-05	1.53e-05	1.92e-05	1.75e-05	3.04e-05	2.63e-05	3.56e-05	4.26e-05	6.6e-05	8.2e-05	2.89e-05	6.42e-05	2.36e-05	4.42e-05	3.69e-05	5.13e-05	3.99e-05	8.11e-05	8.44e-05	6.03e-05
Pelotomaculum	2.11e-05	2.75e-05	3.43e-05	2.37e-05	2.39e-05	2.34e-05	3.93e-05	4.51e-05	2.2e-05	2.5e-05	2.64e-05	2.5e-05	5.23e-05	1.94e-05	2.86e-05	2.14e-05	2.67e-05	4.57e-05	2.17e-05	3.17e-05	3.13e-05	3.35e-05	0.000351727	3.43e-05
Thermoanaerobacterium	2.23e-05	3.93e-05	1.72e-05	2.91e-05	3.06e-05	8.28e-05	3.98e-05	2.04e-05	4.8e-05	3.85e-05	3.11e-05	3.89e-05	5.24e-05	3.77e-05	2.64e-05	2.46e-05	2.21e-05	6.07e-05	5.26e-05	5.83e-05	5.25e-05	8.33e-05	5.94e-05	5.99e-05
Beduini	2.74e-05	4.12e-05	0.000363972	9.8e-05	1.18e-05	1.8e-05	7.11e-06	1.09e-05	2.98e-05	2.1e-05	2.49e-05	1.46e-05	2.98e-05	2.86e-05	1.61e-05	3.33e-05	4.19e-06	2.38e-05	2.69e-05	2.69e-05	3.08e-05	3.81e-05	3.03e-05	6.17e-05
Sarcina	5.03e-05	4.33e-05	5.03e-05	5.57e-05	3.4e-05	4.34e-05	2.22e-05	2.67e-05	3.64e-05	1.79e-05	3.88e-05	3.06e-05	5.17e-05	3.55e-05	4.55e-05	6.87e-05	2.59e-05	5.71e-05	4.25e-05	4.4e-05	3.14e-05	5.63e-05	4.65e-05	5.75e-05
Pyramidobacter	2.39e-05	7.25e-05	3.78e-05	2.7e-05	5.77e-05	2.07e-05	3.45e-05	8.81e-05	6.24e-05	2.19e-05	6.05e-05	4.09e-05	4.02e-05	2.63e-05	4.71e-05	3.6e-05	1.87e-05	6.64e-05	3.55e-05	4.7e-05	2.76e-05	3.85e-05	4.69e-05	3.38e-05
Acetanaerobacterium	3.95e-05	6e-05	5.23e-05	4.3e-05	4.76e-05	3.94e-05	2.37e-05	4.37e-05	3.26e-05	2.1e-05	4.1e-05	3.2e-05	3.46e-05	4.01e-05	3.71e-05	6.04e-05	1.98e-05	6.1e-05	3.73e-05	4.89e-05	3.26e-05	7.14e-05	4.45e-05	4.78e-05
Vallitalea	2.56e-05	5e-05	3.83e-05	3.7e-05	2.46e-05	2.21e-05	1.27e-05	1.89e-05	3.82e-05	4.9e-05	5.17e-05	3.17e-05	7.91e-05	2.67e-05	4.01e-05	2.67e-05	4.53e-05	3.6e-05	3.73e-05	5.93e-05	5.94e-05	8.34e-05	6.09e-05	5.75e-05
Dehalobacter	2.83e-05	2.94e-05	5.47e-05	4.5e-05	2.81e-05	2.12e-05	2.55e-05	5.29e-05	2.16e-05	2.31e-05	5.94e-05	2.35e-05	3.35e-05	2.51e-05	4.19e-05	3.6e-05	3.62e-05	0.000106126	3.65e-05	7.05e-05	3.95e-05	5.2e-05	7.09e-05	4.89e-05
Caldicoprobacter	2.99e-05	5.31e-05	8.66e-05	3.85e-05	2.76e-05	1.66e-05	2.27e-05	3.62e-05	3.67e-05	3.1e-05	4.78e-05	2.49e-05	4.36e-05	3.36e-05	4.41e-05	3.81e-05	3.09e-05	6.99e-05	2.13e-05	4.27e-05	4.47e-05	5.24e-05	5.49e-05	7.51e-05
Pelosinus	1.92e-05	1.03e-05	1.56e-05	2.8e-05	8.5e-05	0.000106319	0.000102045	1.22e-05	3.71e-05	2.71e-05	4.8e-05	6.39e-05	2.75e-05	4.67e-05	2.04e-05	2.48e-05	9.14e-06	2.7e-05	3.91e-05	2.71e-05	8.04e-05	2.75e-05	2.25e-05	9.44e-05
Mucilaginibacter	4.39e-05	0.000131788	5.83e-05	4.35e-05	6.07e-05	3.37e-05	3.91e-05	4.55e-05	4.87e-05	2.05e-05	4.62e-05	2.73e-05	4.83e-05	4.42e-05	4.78e-05	3.75e-05	3.43e-05	3.96e-05	2.57e-05	4.29e-05	1.82e-05	1.29e-05	1.89e-05	2.22e-05
Magnetospirillum	2.18e-05	2.09e-05	1.85e-06	1.84e-05	6.27e-05	1.13e-05	4.43e-06	1.61e-06	7.72e-05	5.2e-05	0.00010704	0.000112768	0.000116155	9.55e-05	5.21e-05	1.44e-05	1.64e-05	2.51e-05	4.32e-05	2.33e-05	2.56e-05	2.59e-05	4.59e-05	7.51e-06
Catenibacterium	7.69e-05	5.65e-05	4.14e-05	6.77e-05	3.12e-05	2.18e-05	2.9e-05	2.5e-05	6.52e-05	5.22e-05	4.97e-05	2.6e-05	4.41e-05	4.4e-05	2.09e-05	4.84e-05	1.18e-05	3.42e-05	3.18e-05	2.95e-05	2.31e-05	5.15e-05	4.3e-05	4.99e-05
Listeria	2.53e-05	4.13e-05	3.18e-05	5.15e-05	4.74e-05	4.38e-05	6.03e-05	8.76e-05	6.42e-05	2.96e-05	4.79e-05	2.84e-05	4.11e-05	4.41e-05	4.14e-05	4.15e-05	8e-06	3.38e-05	3.3e-05	2.98e-05	3.22e-05	3.31e-05	3.61e-05	3.77e-05
Duncaniella	2.12e-05	4.04e-05	1.93e-05	3.15e-05	3.15e-05	3.94e-05	9.39e-05	3.41e-05	4.65e-05	6.42e-05	2.91e-05	7.96e-05	3.66e-05	3.85e-05	2.34e-05	2.87e-05	1.37e-05	4.36e-05	3.48e-05	4.64e-05	7.57e-05	6.48e-05	2.68e-05	2.24e-06
Tidjanibacter	3.73e-05	3.78e-05	5.07e-05	2.58e-05	3.22e-05	3.26e-05	4.01e-05	4.48e-05	2.08e-05	1.09e-05	1.87e-05	2.29e-05	2.27e-05	3.56e-05	0.000129797	3.39e-05	2.25e-05	2.41e-05	3.67e-05	6.3e-05	8e-05	1.62e-05	3.35e-05	9.3e-05
Candidatus_Methanomethylophilus	2.34e-06	4.37e-05	7.51e-06	6.93e-06	0.000357138	2.27e-05	3.53e-05	2.88e-06	2.48e-05	0.000191633	6.63e-06	2.18e-06	0.000138079	1.31e-05	1.39e-05	2.88e-06	5.71e-06	5.65e-06	1.54e-06	4.37e-06	3.47e-06	1.06e-05	2.95e-05	2.93e-06
Streptomyces	4.12e-05	5.46e-05	4.64e-05	4.22e-05	2.46e-05	3.87e-05	3.2e-05	3.48e-05	2.79e-05	3.75e-05	5.88e-05	3.74e-05	5.95e-05	3.37e-05	4.48e-05	4.53e-05	3.88e-05	5.57e-05	3.25e-05	4.07e-05	2.31e-05	2.55e-05	2.69e-05	2.96e-05
Parasutterella	8.18e-05	3.14e-05	9.55e-06	5.89e-05	6.55e-05	3.97e-05	4.64e-05	5.98e-05	1.75e-05	5.99e-05	3.39e-05	1.77e-05	0.000110027	2.68e-05	2.32e-05	1.38e-05	3.2e-05	9.86e-06	4.07e-06	1.36e-05	1.39e-05	4.28e-05	8.76e-05	2.89e-05
Caproiciproducens	3.18e-05	4.6e-05	4.26e-05	4.45e-05	2.9e-05	1.52e-05	2.81e-05	4.87e-05	2.32e-05	3.78e-05	3.82e-05	1.86e-05	3.47e-05	3.18e-05	5.81e-05	4.1e-05	2.21e-05	6.07e-05	4.46e-05	4.99e-05	3.58e-05	4.73e-05	4.87e-05	4.54e-05
Petrimonas	4.23e-05	7.33e-05	3.22e-05	4.1e-05	5.24e-05	3.48e-05	2.78e-05	4.25e-05	6.33e-05	3.85e-05	3.67e-05	3.5e-05	4.67e-05	3.15e-05	4.53e-05	3.41e-05	2.4e-05	3.65e-05	2.71e-05	3.57e-05	3.34e-05	2.31e-05	1.19e-05	3.72e-05
Turicibacter	2.64e-05	5.56e-05	2.11e-05	4.39e-05	1.73e-05	5.48e-05	1.49e-05	1.23e-05	4.67e-05	2.52e-05	3.92e-05	2.68e-05	4.45e-05	5.91e-05	1.9e-05	6.25e-05	1.37e-05	3.83e-05	4.57e-05	5.29e-05	3.3e-05	5.18e-05	4.64e-05	4.85e-05
Aminipila	2.85e-05	6.1e-05	8.61e-05	4.58e-05	4.27e-05	2.01e-05	1.38e-05	4.34e-05	2.39e-05	2.89e-05	3.63e-05	2.22e-05	2.06e-05	2.98e-05	3.37e-05	5.24e-05	9.52e-06	6.15e-05	3.17e-05	3.29e-05	3.81e-05	4.73e-05	3.93e-05	4.69e-05
Mediterraneibacter	4.88e-05	2.03e-05	3.28e-05	3.43e-05	1.28e-05	2.96e-05	6.33e-05	1.15e-05	5.24e-05	4.69e-05	5.5e-05	0.000110999	4.02e-05	4.71e-05	1.56e-05	3.39e-05	1.41e-05	3.28e-05	2.23e-05	2.25e-05	2.53e-05	5.31e-05	3.85e-05	3.03e-05
Massilibacteroides	3.51e-05	6.87e-05	5.31e-05	3.92e-05	4.81e-05	3.6e-05	3.77e-05	4.37e-05	2.73e-05	3.01e-05	3.04e-05	2.79e-05	2.53e-05	4.56e-05	7.92e-05	3.21e-05	2.09e-05	3.22e-05	3.9e-05	3.53e-05	3.51e-05	1.36e-05	2.75e-05	2.55e-05
Oceanispirochaeta	1.84e-05	4.1e-05	4.19e-06	0.000130513	1.02e-05	5.4e-05	3.27e-05	4.65e-05	4.3e-05	6.48e-06	5.77e-05	2.63e-05	3.69e-05	1.5e-05	8.82e-05	3.12e-05	0.000161492	1.35e-05	1.84e-05	1.46e-05	5.51e-06	1.36e-05	7.65e-06	7.61e-06
Thermoclostridium	2.68e-05	3.66e-05	5.25e-05	3.66e-05	2.07e-05	1.71e-05	2.06e-05	3.04e-05	4.65e-05	2.98e-05	4.03e-05	3.29e-05	4.7e-05	2.88e-05	4.65e-05	4.18e-05	1.79e-05	5.94e-05	2.79e-05	3.84e-05	4.53e-05	4.44e-05	3.57e-05	5.5e-05
Saccharospirillum	3.77e-06	2.87e-06	2.44e-06	1.76e-06	4.54e-05	4.14e-05	4.8e-05	3.72e-05	4.23e-05	6.23e-05	3.93e-05	4.26e-05	4.13e-05	3.93e-05	4.26e-05	3.96e-05	0.000148923	2.57e-05	3.84e-05	4.09e-05	4.08e-07	1.7e-05	1.83e-05	4.89e-05
Turicimonas	6.51e-05	3.91e-05	2.44e-06	8.45e-05	4.84e-05	3.16e-05	3.35e-05	4.37e-05	1.42e-05	6.21e-05	5.41e-05	1.56e-05	0.000105261	3.48e-05	2.45e-05	1.35e-05	2.21e-05	6.67e-06	4.63e-06	1.07e-05	1.65e-05	4.51e-05	5.47e-05	3.46e-05
Methanobacterium	1.13e-05	2.1e-05	6.97e-05	7.71e-06	8.02e-05	0.000119994	4.62e-05	1.87e-05	1.84e-05	8.23e-06	9.94e-06	7.35e-06	5.38e-05	2.14e-05	5.7e-05	5.27e-05	1.6e-05	6.83e-05	4.47e-05	1.87e-05	2.01e-05	4.97e-05	2.87e-05	1.63e-05
Provencibacterium	3.84e-05	3.32e-05	2.79e-05	5.22e-05	3.72e-05	3.17e-05	5.38e-05	3.08e-05	1.39e-05	1.59e-05	3.35e-05	2.05e-05	3.35e-05	2.39e-05	7.4e-05	4.31e-05	2.17e-05	4.83e-05	2.87e-05	5.61e-05	3.06e-05	4.29e-05	4.28e-05	3.08e-05
Lactococcus	3.22e-05	2.48e-05	3.36e-05	3.12e-05	4.52e-05	4.24e-05	1.2e-05	1.65e-05	3.21e-05	4.5e-05	3.67e-05	3.07e-05	4.79e-05	3.63e-05	4.8e-05	4.04e-05	8.76e-06	4.61e-05	4.89e-05	5.33e-05	2.67e-05	3.83e-05	3.62e-05	4.18e-05
Neobitarella	3.28e-05	4.95e-05	4.05e-05	3.64e-05	2.28e-05	1.68e-05	3.11e-05	2.38e-05	2.39e-05	2.49e-05	2.84e-05	2.37e-05	2.85e-05	3.32e-05	3.72e-05	3.77e-05	2.29e-05	4.7e-05	3.94e-05	4.19e-05	3.34e-05	6.32e-05	5.48e-05	5.22e-05
Sphingomonas	1.75e-05	3.34e-05	6.68e-05	2.67e-05	5.9e-05	9.8e-06	2.03e-05	7.28e-05	6.53e-05	2.59e-05	5.78e-05	3.6e-05	6.32e-05	3.88e-05	3.71e-05	4.02e-05	1.68e-05	2.39e-05	4.08e-05	3.12e-05	1.23e-05	1.31e-05	1.41e-05	2.3e-05
Kineothrix	6.22e-05	3.21e-05	5.67e-05	3.29e-05	1.07e-05	2.23e-05	1.98e-05	1.62e-05	2.77e-05	1.91e-05	3.08e-05	3.86e-05	3.36e-05	3.58e-05	4.72e-05	5.98e-05	1.64e-05	4.1e-05	3.46e-05	4.42e-05	2.79e-05	3.68e-05	4.33e-05	5.56e-05
Pontibacter	2.71e-05	7.79e-05	3.2e-05	2.73e-05	3.95e-05	4.91e-05	2.45e-05	7.35e-05	3.9e-05	2.92e-05	4.1e-05	2.07e-05	5.47e-05	4.15e-05	3.12e-05	3.12e-05	3.35e-05	5.03e-05	4.22e-05	2.71e-05	2.22e-05	4.91e-06	1.09e-05	6.63e-06
Leptotrichia	2.92e-05	2.81e-05	2.23e-05	4.84e-05	3.13e-05	2.4e-05	2.31e-05	1.95e-05	2.94e-05	2.15e-05	3.36e-05	3.33e-05	6.59e-05	8.17e-05	4.05e-05	5.26e-05	2.82e-05	2.58e-05	3.58e-05	2.66e-05	3.11e-05	3.31e-05	2.68e-05	3.87e-05
Rothia	6.05e-05	9.57e-07	9.36e-06	1.71e-05	2.97e-05	4.39e-05	9.33e-07	2.41e-05	2.63e-05	5.69e-05	8.59e-07	2.6e-05	1.67e-05	1.5e-06	7.77e-05	8.65e-05	3.31e-05	3.83e-05	5.09e-05	1.98e-06	2.42e-05	4.86e-05	7.54e-05	7.62e-05
Mucinivorans	3.62e-05	4.72e-05	3.54e-05	2.89e-05	4.74e-05	5.4e-05	1.81e-05	5.42e-05	3.21e-05	1.89e-05	3.36e-05	2.79e-05	2.57e-05	3.15e-05	3.55e-05	2.99e-05	3.85e-05	4.39e-05	6.48e-05	2.94e-05	4.37e-05	6.09e-06	2.23e-05	1.9e-05
Propionispora	4.44e-05	1.38e-05	1.44e-05	2.16e-05	4.99e-05	5.15e-05	0.000111958	1.49e-05	1.47e-05	1.24e-05	3.54e-05	1.51e-05	2.83e-05	6.54e-05	3.39e-05	1.42e-05	1.49e-05	3.6e-05	6.35e-05	1.87e-05	3.39e-05	4.26e-05	4.25e-05	2.74e-05
Holdemanella	8.53e-05	5.03e-05	3.47e-05	3.98e-05	1.57e-05	3.32e-05	2.57e-05	1.97e-05	2.45e-05	1.66e-05	1.49e-05	1.36e-05	4.15e-05	3.73e-05	1.77e-05	6.45e-05	2.21e-05	5.89e-05	3.34e-05	4.4e-05	4.32e-05	1.97e-05	3.16e-05	3.21e-05
Fermentimonas	2.81e-05	3.89e-05	4.94e-05	2.81e-05	2.33e-05	3.02e-05	3.25e-05	2.14e-05	2.86e-05	1.61e-05	6.38e-05	1.85e-05	6.03e-05	2.3e-05	4.28e-05	4.17e-05	3.85e-05	2.65e-05	2.4e-05	3.92e-05	5.63e-05	1.54e-05	5.32e-05	1.93e-05
Aeromonas	1.01e-05	4.68e-06	4.78e-06	1.27e-05	4.7e-05	3.33e-05	4.09e-05	3.77e-05	3.32e-05	4.46e-05	4.62e-05	5.26e-05	4.82e-05	3.85e-05	3.69e-05	3.79e-05	9.64e-05	3.93e-05	3.18e-05	3.32e-05	3.37e-06	2.33e-05	2.23e-05	3.56e-05
Actinobacillus	4.66e-05	2.25e-05	3.52e-05	2.93e-05	6.15e-05	3.57e-05	4.26e-05	6.44e-05	1.95e-05	1.38e-05	1.49e-05	2.31e-05	2.52e-05	6.24e-05	2.06e-05	2.08e-05	1.71e-05	2.02e-05	3.79e-05	1.71e-05	5.2e-06	1.17e-05	0.000154872	9.17e-06
Aquimarina	2.81e-05	4.7e-05	3.5e-05	2.06e-05	6e-05	5.72e-05	2.54e-05	4.05e-05	5.23e-05	2.5e-05	3.09e-05	1.81e-05	2.67e-05	3.2e-05	3.14e-05	3.45e-05	2.4e-05	4.86e-05	2.58e-05	2.37e-05	9.13e-05	2.85e-06	4.05e-06	2.13e-05
Alkaliphilus	2.45e-05	4.01e-05	2.42e-05	3.29e-05	2.33e-05	1.99e-05	2.53e-05	1.9e-05	4.17e-05	2.78e-05	4.37e-05	1.92e-05	5.04e-05	2.57e-05	3.29e-05	3.37e-05	2.02e-05	4.18e-05	3.9e-05	3.27e-05	5.74e-05	5.95e-05	2.95e-05	3.94e-05
Kangiella	9.57e-06	5.95e-06	4.29e-06	8.19e-06	4.52e-05	2.94e-05	4.58e-05	3.03e-05	2.86e-05	4.11e-05	3.83e-05	3.12e-05	3.32e-05	2.93e-05	3.56e-05	3.34e-05	0.000161872	3.42e-05	3.7e-05	3.7e-05	1.43e-06	2.38e-05	1.9e-05	3.5e-05
Caldicellulosiruptor	1.69e-05	3.91e-05	1.7e-05	2.87e-05	1.44e-05	4.17e-05	1.22e-05	8.18e-06	3.76e-05	3.15e-05	4.81e-05	1.14e-05	5.04e-05	3.23e-05	2.85e-05	3.55e-05	2.02e-05	3.68e-05	2.48e-05	4.95e-05	4.48e-05	6.04e-05	3.43e-05	7.12e-05
Halanaerobium	3.27e-05	3.34e-05	1.95e-05	2.11e-05	2.73e-05	2.68e-05	6.08e-05	1.55e-05	4.55e-05	3.01e-05	7.39e-05	1.35e-05	4.81e-05	3.52e-05	3.37e-05	3.93e-05	1.56e-05	3.07e-05	3.03e-05	3.43e-05	2.23e-05	2.51e-05	4.2e-05	3.19e-05
Anaerofustis	3.53e-05	2.31e-05	2.03e-05	2.74e-05	2.19e-05	1.71e-05	2.02e-05	1.5e-05	3.51e-05	1.77e-05	4.25e-05	1.59e-05	4.59e-05	4.51e-05	2.25e-05	4.31e-05	4.19e-06	3.16e-05	3.83e-05	4.38e-05	4.47e-05	7.19e-05	4.63e-05	4.78e-05
Atopobium	2.85e-05	3.63e-05	3.57e-05	2.71e-05	3.17e-05	2.84e-05	7.23e-05	8.03e-05	3.73e-05	2.66e-05	3.52e-05	2.6e-05	2.72e-05	3.21e-05	1.96e-05	2.21e-05	1.37e-05	3.12e-05	1.89e-05	3.98e-05	1.34e-05	4.23e-05	2.89e-05	1.24e-05
Burkholderia	3.04e-05	2.82e-05	2.44e-05	3.51e-05	5.01e-05	4e-05	5.9e-05	7.53e-05	1.37e-05	1.05e-05	2.3e-05	1.27e-05	6.13e-05	3.03e-05	2.25e-05	3.12e-05	3.92e-05	4.33e-05	3.21e-05	2.65e-05	2.13e-05	1.33e-05	2.99e-05	1.2e-05
Anaerococcus	3.74e-05	4.73e-05	1.89e-05	3.18e-05	2.74e-05	1.62e-05	1.73e-05	2.51e-05	5.27e-05	1.44e-05	3.58e-05	1.22e-05	5.5e-05	2.82e-05	2.54e-05	2.88e-05	3.39e-05	3.91e-05	2.23e-05	4.3e-05	3.3e-05	3.72e-05	4.45e-05	3.78e-05
Arthrobacter	2.53e-05	2.54e-05	9.3e-05	3.38e-05	2.26e-05	2.01e-05	4.3e-05	9.54e-05	2.83e-05	2.71e-05	3.42e-05	2.91e-05	3.3e-05	2.04e-05	2e-05	3.07e-05	4.95e-05	2.22e-05	1.86e-05	3.6e-05	8.26e-06	1.3e-05	2.08e-05	1.36e-05
Agathobacter	5.13e-05	3.33e-05	3.01e-05	6.2e-05	5.34e-06	3.56e-05	3.1e-05	2.89e-05	9.1e-06	9.28e-06	1.67e-05	1.54e-05	2.86e-05	2.73e-05	2.6e-05	5.65e-05	2.48e-05	4.58e-05	4.07e-05	2.79e-05	3.96e-05	4.6e-05	2.36e-05	4.85e-05
Epulopiscium	3.84e-05	4.28e-05	4.23e-05	4.24e-05	2.49e-05	1.99e-05	2.75e-05	2.19e-05	1.85e-05	1.52e-05	3.22e-05	1.55e-05	3.27e-05	2.78e-05	4.32e-05	2.87e-05	3.31e-05	5.23e-05	4.01e-05	4.14e-05	2.07e-05	2.68e-05	2.85e-05	4.08e-05
Elizabethkingia	1.09e-05	2.08e-05	2.3e-05	5.17e-05	6e-05	4.23e-05	3.97e-05	2.5e-05	1.39e-05	1.05e-06	3.77e-05	1.29e-05	3.09e-05	3.28e-05	2.4e-05	1.91e-05	2.02e-05	3.84e-05	1.85e-05	2.58e-05	1.78e-05	2.91e-05	6.08e-06	0.00015328
Petroclostridium	3.89e-05	3.2e-05	4.09e-05	2.98e-05	1.39e-05	2.27e-05	1.81e-05	1.36e-05	2.25e-05	2.1e-05	3.82e-05	1.12e-05	2.83e-05	2.55e-05	3.95e-05	3.76e-05	2.25e-05	4e-05	2.72e-05	3.45e-05	5.37e-05	3.41e-05	4.6e-05	5.21e-05
Lutispora	3.09e-05	3.68e-05	3.45e-05	3.53e-05	3.03e-05	2.11e-05	1.12e-05	2.22e-05	1.12e-05	2.61e-05	2.74e-05	1.24e-05	3.42e-05	2.05e-05	3.49e-05	3.03e-05	2.02e-05	4.84e-05	3.45e-05	4.05e-05	4.63e-05	3.99e-05	4.05e-05	5.37e-05
Enterobacter	2.91e-05	2.14e-05	1.91e-05	1.89e-05	4.67e-05	2.75e-05	3.74e-05	2.78e-05	2.97e-05	3.82e-05	2.71e-05	3.05e-05	5.38e-05	2.85e-05	3.51e-05	1.83e-05	7.92e-05	2.93e-05	2.1e-05	2.57e-05	1.35e-05	3.42e-05	2.86e-05	2.07e-05
Microbacterium	8.86e-06	1.85e-05	2.35e-05	2.29e-05	3.28e-05	2.77e-05	4.56e-05	3.71e-05	3.35e-05	4.48e-05	3.41e-05	2.95e-05	2.55e-05	2.61e-05	3.54e-05	2.44e-05	0.000106264	3.18e-05	1.99e-05	3.93e-05	7.14e-06	1.77e-05	1.5e-05	2.75e-05
Tissierella	2.91e-05	2.81e-05	2.11e-05	2.27e-05	3.99e-05	1.58e-05	2.78e-05	1.21e-05	6.11e-05	2.45e-05	2.98e-05	1.16e-05	3.13e-05	3.9e-05	2.39e-05	2.84e-05	1.22e-05	3.54e-05	2.61e-05	4.62e-05	3.14e-05	5.07e-05	3.24e-05	4.41e-05
Peptostreptococcus	3.19e-05	3.6e-05	1.99e-05	3.23e-05	1.48e-05	2.26e-05	7.23e-06	1.82e-05	3.88e-05	2.03e-05	2.42e-05	2.69e-05	3.84e-05	1.62e-05	2.2e-05	2.29e-05	5.03e-05	2.41e-05	1.77e-05	3.31e-05	2.86e-05	3.73e-05	9.89e-05	4.1e-05
Carboxydocella	1.36e-05	7.76e-06	1.4e-05	7.51e-06	4.95e-05	0.000128882	0.00011359	1.05e-05	7.44e-05	3.68e-05	3.19e-06	2.54e-05	5.72e-05	2.63e-05	2.29e-05	4.85e-06	2.29e-06	2.02e-05	6.03e-06	7.28e-06	3.47e-06	4.09e-05	1.1e-05	2.81e-05
Anaerovorax	2.96e-05	4.56e-05	4.82e-05	4.66e-05	1.03e-05	2.24e-05	1.25e-05	1.72e-05	2.13e-05	2.66e-05	2.04e-05	1.24e-05	2.31e-05	2.73e-05	1.75e-05	5.16e-05	1.37e-05	3.94e-05	2.69e-05	3.8e-05	5.06e-05	3.86e-05	2.52e-05	4.53e-05
Marinilabilia	4.11e-05	6.81e-05	4.26e-05	5.13e-05	3.01e-05	2.32e-05	2.38e-05	3.09e-05	3.23e-05	2.7e-05	3.79e-05	1.62e-05	5.24e-05	3.47e-05	4.25e-05	2.99e-05	1.87e-05	3.06e-05	1.75e-05	2.43e-05	5.61e-06	7.17e-06	5.97e-06	6.34e-06
Mariniphaga	1.43e-05	4.28e-05	2.85e-05	2.23e-05	3.47e-05	1.73e-05	2.37e-05	3.87e-05	2.8e-05	4.01e-05	3.14e-05	1.09e-05	3.73e-05	3.25e-05	3.96e-05	3.15e-05	2.06e-05	3.74e-05	2.22e-05	3.39e-05	3.88e-05	1.38e-05	5.18e-06	4.27e-05
Succiniclasticum	2.92e-05	3.41e-05	2.21e-05	2.25e-05	3.47e-05	2.77e-05	2.23e-05	1.46e-05	2.82e-05	4.1e-05	3.5e-05	3.01e-05	2.45e-05	2.14e-05	3.31e-05	3.26e-05	2.51e-05	2.94e-05	2.19e-05	2.82e-05	2.62e-05	2.88e-05	3.07e-05	3.75e-05
Gallibacterium	9.47e-06	2.02e-05	1.21e-05	0.000130708	1.5e-05	0.000276681	2.69e-05	1.07e-05	1.28e-05	5.95e-06	1.35e-05	1.35e-05	1.81e-05	1.75e-05	1.49e-05	2.23e-05	1.52e-06	4.93e-06	4.21e-06	3.84e-06	8.16e-06	1.09e-05	1.15e-05	6.14e-06
Phocaeicola	1.68e-05	6.75e-05	4.34e-05	2.76e-05	1.64e-05	1.73e-05	3.66e-05	3.33e-05	1.47e-05	3.89e-05	2.58e-05	2.15e-05	2.03e-05	3.11e-05	3.49e-05	5.01e-05	1.1e-05	1.78e-05	3.3e-05	1.56e-05	2.49e-05	1.8e-05	3.6e-06	4.24e-05
Carnobacterium	1.92e-05	2.7e-05	2.05e-05	2.43e-05	4.4e-05	1.98e-05	2.54e-05	8.75e-06	2.67e-05	3.69e-05	1.9e-05	1.84e-05	3.04e-05	2.17e-05	1.57e-05	2.21e-05	8.65e-05	1.96e-05	1.94e-05	3.24e-05	1.51e-05	3.26e-05	5.63e-05	1.77e-05
Riemerella	2.5e-05	2.94e-05	3.06e-05	3.51e-05	3.17e-05	5.96e-05	5.11e-05	3.93e-05	1.35e-05	2.66e-05	1.85e-05	2.08e-05	2.34e-05	4.58e-05	2.34e-05	1.65e-05	1.45e-05	3.15e-05	2.05e-05	1.87e-05	2.69e-05	1.96e-05	1.34e-05	2.26e-05
Trichococcus	2.12e-05	1.91e-05	2.17e-05	2.94e-05	2.12e-05	4.41e-05	3.46e-05	2.66e-05	2.8e-05	2.71e-05	3.68e-05	3.22e-05	4.56e-05	3.3e-05	2.05e-05	1.86e-05	1.37e-05	2.38e-05	2.61e-05	2.13e-05	2.01e-05	3.08e-05	3.77e-05	2.41e-05
Catabacter	2.19e-05	3.4e-05	4.19e-05	2.27e-05	3.72e-05	1.26e-05	1.73e-05	2.72e-05	3.9e-05	1.87e-05	1.95e-05	2.52e-05	3.12e-05	1.91e-05	3.31e-05	1.4e-05	2.17e-05	3.39e-05	2.66e-05	2.55e-05	1.88e-05	3.9e-05	4.05e-05	3.46e-05
Geobacillus	2.78e-05	1.84e-05	2.86e-05	3.25e-05	2.35e-05	4.02e-05	2.04e-05	2.22e-05	1.78e-05	1.58e-05	2.39e-05	1.36e-05	3.64e-05	3.9e-05	2.54e-05	3.16e-05	1.52e-05	3.29e-05	1.56e-05	2.37e-05	3.76e-05	4.81e-05	1.94e-05	4.55e-05
Sporanaerobacter	3.96e-05	3.4e-05	2.54e-05	2.26e-05	1.71e-05	2.01e-05	5.71e-06	2.17e-05	3.1e-05	1.82e-05	3.87e-05	1.77e-05	2.27e-05	2.4e-05	2.16e-05	3.2e-05	2.02e-05	4.87e-05	2.3e-05	3.86e-05	2.58e-05	3.13e-05	3.28e-05	4.24e-05
Virgibacillus	2.19e-05	3.94e-05	8.29e-06	3.11e-05	3.58e-05	3.45e-05	2.95e-05	7.03e-06	3.9e-05	2.01e-05	3.85e-05	1.37e-05	2.87e-05	2.55e-05	2.07e-05	1.38e-05	1.07e-05	3e-05	2.69e-05	5.09e-05	2.16e-05	2.74e-05	2.57e-05	3.76e-05
Peptoclostridium	7.04e-05	4.19e-05	2.01e-05	2.74e-05	1.57e-05	1.23e-05	1.08e-05	1.57e-05	1.51e-05	1.91e-05	2.71e-05	1.29e-05	3.76e-05	3.08e-05	3.22e-05	1.94e-05	2.4e-05	3.86e-05	3.2e-05	3.23e-05	1.82e-05	3.51e-05	2.26e-05	2.42e-05
Mangrovibacterium	2.24e-05	5.19e-05	2.24e-05	3.02e-05	1.16e-05	2.06e-05	2.03e-05	2.23e-05	3.89e-05	2.47e-05	2.6e-05	2.41e-05	2.87e-05	1.91e-05	3.39e-05	8.48e-05	1.14e-05	2.67e-05	3.79e-05	2.72e-05	3.26e-06	2.57e-05	3.04e-06	1.81e-05
Sharpea	6.09e-05	2.33e-05	1.53e-05	3.57e-05	1.05e-05	1.79e-05	2.22e-05	1.44e-05	4.26e-05	2.14e-05	3.9e-05	2.95e-05	3.7e-05	3.62e-05	2.09e-05	3.68e-05	0	3.39e-05	2.45e-05	2.59e-05	9.59e-06	2.54e-05	3.7e-05	1.42e-05
Paramuribaculum	1.72e-05	2.67e-05	2.82e-05	3.39e-05	3.13e-05	3.11e-05	4.3e-05	2.25e-05	2.19e-05	3.71e-05	3.46e-05	4.26e-05	2.41e-05	2.92e-05	1.57e-05	5.07e-05	1.22e-05	2.06e-05	1.98e-05	1.71e-05	2.39e-05	1.54e-05	1.04e-05	2.01e-05
Lactomassilus	4.99e-05	3.63e-05	4.47e-05	3.7e-05	3.3e-05	2.4e-05	3.64e-05	2.51e-05	4.2e-05	1.37e-05	3.5e-05	2.99e-05	1.48e-05	1.89e-05	2.36e-05	3.08e-05	7.62e-06	3.36e-05	2.33e-05	2.25e-05	1.09e-05	1.67e-05	1.1e-05	8.29e-06
Hymenobacter	3.43e-05	5.79e-05	1.95e-05	2.95e-05	3.95e-05	2.52e-05	2.06e-05	1.59e-05	1.25e-05	1.61e-05	2.61e-05	1.55e-05	3.04e-05	2.75e-05	3.64e-05	2.27e-05	1.75e-05	2.02e-05	2.72e-05	3.33e-05	2.85e-05	2.68e-05	2.12e-05	2.42e-05
Sedimentibacter	3.22e-05	3.09e-05	2.69e-05	3.08e-05	1.59e-05	1.4e-05	1.1e-05	3.2e-05	7.78e-06	8.4e-06	2.15e-05	1.13e-05	1.76e-05	2.82e-05	2.61e-05	5.27e-05	1.94e-05	4.81e-05	2.99e-05	3.49e-05	2.82e-05	3.26e-05	3.12e-05	3.29e-05
Spirosoma	2.31e-05	3.86e-05	1.69e-05	4.95e-05	4.79e-05	3.35e-05	1.33e-05	7.65e-05	2.66e-05	2.7e-05	2.47e-05	1.59e-05	3.84e-05	1.21e-05	2.74e-05	1.15e-05	1.1e-05	1.1e-05	3.17e-05	3.98e-05	7.04e-06	1e-05	6.42e-06	1.43e-05
Desulfomicrobium	1.84e-05	4.33e-05	1.52e-05	1.44e-05	1.09e-05	6.34e-05	4e-05	1.93e-05	1.63e-05	2.21e-05	2.59e-05	1.17e-05	4.1e-05	3.88e-05	4.66e-05	5.19e-05	1.37e-05	2.78e-05	9.68e-06	2.43e-05	7.45e-06	2.13e-05	1.51e-05	1.38e-05
Tenacibaculum	2.62e-05	5.3e-05	2.73e-05	1.92e-05	2.37e-05	4.02e-05	2.8e-05	1.85e-05	2.07e-05	2.22e-05	2.32e-05	1.29e-05	2.06e-05	2.02e-05	1.75e-05	1.15e-05	1.52e-05	3.44e-05	4e-05	2.22e-05	1.61e-05	4.47e-05	3.66e-05	1.69e-05
Tepidibacter	3.24e-05	1.56e-05	7.51e-06	3.1e-05	1.82e-05	1.96e-05	2.78e-05	6.1e-06	2.89e-05	2.17e-05	2.77e-05	1.29e-05	2.75e-05	3.42e-05	1.14e-05	2.91e-05	1.1e-05	3.06e-05	3.34e-05	3.2e-05	2.26e-05	6.36e-05	2.9e-05	3.07e-05
Methylobacterium	3.19e-05	3.29e-06	1.75e-06	3.32e-06	3.21e-05	4.56e-06	3.62e-06	8.41e-06	5.11e-05	2.5e-05	2.28e-05	2.97e-05	2.78e-05	2.34e-05	1.44e-05	0.00017235	9.14e-06	1.44e-05	8.69e-06	1.34e-05	1.04e-05	9.14e-06	1.42e-05	5.45e-05
Intestinibacter	4.76e-05	2.27e-05	1.3e-05	3.82e-05	7.84e-06	6.61e-06	9.21e-06	9.44e-06	2.04e-05	9.63e-06	1.12e-05	1.05e-05	2.93e-05	1.89e-05	2.12e-05	3.15e-05	1.22e-05	2.12e-05	1.18e-05	1.77e-05	1.49e-05	3.72e-05	9.31e-05	7.29e-05
Ethanoligenens	2.52e-05	3.46e-05	1.49e-05	3.18e-05	1.03e-05	3.48e-05	1.19e-05	2.03e-05	1.22e-05	2.35e-05	2.54e-05	2.41e-05	3.1e-05	2.34e-05	2.89e-05	3.95e-05	8.38e-06	2.64e-05	1.71e-05	2.61e-05	2.25e-05	3.15e-05	3.08e-05	3.17e-05
Candidatus_Termititenax	2e-05	2.11e-05	1.91e-05	2.14e-05	5.81e-05	7.52e-06	8.16e-06	1.41e-05	2.77e-05	1.82e-05	3.36e-05	4.3e-05	5.92e-05	3.55e-05	3.4e-05	5.11e-06	5.33e-06	1.38e-05	1.88e-05	2.53e-05	3.09e-05	1.82e-05	3.75e-05	8.39e-06
Johnsonella	3.88e-05	3.22e-05	1.93e-05	3.81e-05	1.35e-05	2.32e-05	1.13e-05	1.5e-05	1.98e-05	2.03e-05	1.63e-05	1.84e-05	2.64e-05	2.77e-05	3.04e-05	2.73e-05	1.64e-05	3.97e-05	2.8e-05	3.03e-05	1.66e-05	2.91e-05	2.68e-05	1.86e-05
Proteiniborus	2.09e-05	3.24e-05	1.35e-05	1.98e-05	2.73e-05	5.36e-06	1.76e-05	1.16e-05	1.82e-05	2.15e-05	2.3e-05	1.06e-05	3.72e-05	3.32e-05	2.07e-05	3.2e-05	1.49e-05	3.44e-05	2.43e-05	3.65e-05	2.19e-05	5.67e-05	1.94e-05	2.88e-05
Enterorhabdus	3.51e-05	2.05e-05	1.5e-05	3.28e-05	1.53e-05	1.03e-05	2.58e-05	1.14e-05	9.84e-06	1.12e-05	5.09e-05	6.8e-06	1.2e-05	1.77e-05	7e-06	8.39e-06	5.33e-06	1.16e-05	1.7e-05	2.49e-05	1.12e-05	4.32e-05	0.000133938	3.9e-05
Algoriphagus	2.83e-05	3.55e-05	1.17e-05	3.58e-05	2.78e-05	2.3e-05	2.43e-05	2.13e-05	1.59e-05	6.65e-06	1.98e-05	9.93e-06	3.32e-05	2.61e-05	3.06e-05	3.18e-05	1.94e-05	2.8e-05	3.03e-05	2.18e-05	3.96e-05	1.13e-05	2.06e-05	2.22e-05
Varibaculum	1.44e-05	2.17e-05	1.11e-05	1.52e-05	2.44e-05	2.12e-05	4.14e-05	1.06e-05	1.86e-05	2.75e-05	4.05e-05	1.4e-05	3.01e-05	2.92e-05	1.44e-05	2.8e-05	3.43e-06	2.13e-05	2.44e-05	4.29e-05	2.6e-05	2.9e-05	4.07e-05	2.42e-05
Niameybacter	2.6e-05	3.06e-05	1.72e-05	2.47e-05	1.66e-05	1.24e-05	2.15e-05	2.18e-05	2.89e-05	1.17e-05	2.57e-05	1.25e-05	2.4e-05	1.81e-05	2.59e-05	2.24e-05	1.52e-05	2.9e-05	1.81e-05	2.53e-05	2.99e-05	3.88e-05	3.16e-05	4.33e-05
Coraliomargarita	1.53e-06	5.31e-06	1.17e-05	6.05e-06	3.69e-05	6.84e-06	2.1e-05	2.88e-06	4.26e-06	4.2e-06	3.81e-06	5.58e-06	0.000124189	1.8e-05	1.25e-05	1.9e-05	8.38e-06	5.96e-05	1.96e-06	4.37e-06	7.55e-06	0.000161652	1.92e-05	2.28e-05
Herbaspirillum	2.63e-05	1.41e-05	1.13e-05	1.64e-05	3.1e-05	2.27e-05	2.47e-05	1.65e-05	1.85e-05	3.27e-05	2.34e-05	2.38e-05	3.32e-05	2.24e-05	2.27e-05	3.05e-05	5.03e-05	2.46e-05	2.57e-05	1.92e-05	3.47e-06	1.76e-05	2.12e-05	2.78e-05
Desulfallas	2.13e-05	2.47e-05	2.3e-05	1.91e-05	2.51e-05	8.77e-06	4.18e-05	1.31e-05	2.94e-05	2.71e-05	2.28e-05	1.33e-05	3.12e-05	2.66e-05	2.15e-05	1.45e-05	1.45e-05	4.1e-05	1.61e-05	2.74e-05	3.29e-05	1.44e-05	2.6e-05	2.25e-05
Aequorivita	8.75e-06	7.01e-05	2.88e-05	1.06e-05	2.08e-05	1.73e-05	3.03e-05	1.9e-05	1.76e-05	1.52e-05	1.24e-05	3.14e-05	1.82e-05	2.83e-05	9.74e-06	1.77e-05	2.25e-05	2.35e-05	2.01e-05	1.1e-05	3.68e-05	2.06e-06	2.52e-05	5.7e-05
Anaerobacterium	2.89e-05	2.4e-05	3.1e-05	3.93e-05	7.48e-06	2.52e-05	1.73e-05	1.59e-05	2.25e-05	2.59e-05	2.52e-05	1.44e-05	2.78e-05	2.36e-05	2.12e-05	2.77e-05	2.02e-05	2.78e-05	2.38e-05	2.76e-05	1.29e-05	1.78e-05	1.88e-05	2.8e-05
Arcobacter	3.81e-05	1.74e-05	1.48e-05	2.52e-05	2.14e-05	1.91e-05	1.97e-05	1.85e-05	2.98e-05	1.91e-05	2.16e-05	1.69e-05	5.34e-05	1.97e-05	2.05e-05	1.18e-05	1.75e-05	1.65e-05	2.31e-05	2.46e-05	8.98e-06	3.32e-05	2.69e-05	2.73e-05
Geosporobacter	4.81e-05	2.86e-05	2.49e-05	3.75e-05	1.32e-05	1.61e-05	1.33e-05	1.23e-05	9.69e-06	1.59e-05	1.29e-05	2.5e-05	1.77e-05	8.62e-06	1.96e-05	3.09e-05	1.68e-05	1.84e-05	3.04e-05	1.46e-05	2.44e-05	2.89e-05	3.85e-05	3.63e-05
Cellulomonas	4.44e-05	3.43e-05	1.6e-05	1.8e-05	2.49e-05	1.48e-05	1.1e-05	5.61e-05	2.86e-05	1.33e-05	2.42e-05	1.85e-05	5.57e-05	2.26e-05	1.59e-05	2.12e-05	2.63e-05	2.44e-05	3.42e-05	8.33e-06	5.81e-06	4.23e-06	1e-05	6.34e-06
Thermoanaerobacter	1.96e-05	2.89e-05	1.51e-05	1.47e-05	1.89e-05	7.18e-06	9.68e-06	1.04e-05	2.66e-05	1.19e-05	3.38e-05	9.66e-06	3.16e-05	1.85e-05	2.26e-05	1.55e-05	1.14e-05	4.38e-05	2.33e-05	2.95e-05	3.77e-05	3.27e-05	2.95e-05	3.56e-05
Geofilum	1.77e-05	4.86e-05	2.28e-05	2.25e-05	3.4e-05	2.12e-05	1.42e-05	2.2e-05	1.61e-05	2e-05	2.23e-05	8.16e-06	3.15e-05	2.53e-05	3.26e-05	1.99e-05	8.76e-06	2.68e-05	1.82e-05	2.58e-05	3.48e-05	7.96e-06	1.67e-05	1.78e-05
Colibacter	1.43e-06	4.57e-06	1.86e-05	3.9e-07	6.39e-05	8.33e-05	4.97e-05	9.21e-06	6.61e-06	1.12e-05	7.49e-06	2.91e-05	2.59e-06	3.66e-05	2.07e-05	2.75e-06	0	1.94e-05	5.22e-05	7.94e-07	8.06e-06	5.44e-05	4.61e-06	4.67e-05
Syntrophomonas	2.35e-05	3.5e-05	2.44e-05	2.85e-05	2.49e-05	2.06e-05	1.64e-05	2.03e-05	1.37e-05	1.79e-05	2.07e-05	2.05e-05	2.26e-05	1.32e-05	3.06e-05	2.25e-05	1.56e-05	2.84e-05	1.6e-05	3.39e-05	2.2e-05	2.41e-05	1.92e-05	1.9e-05
Caloranaerobacter	2.44e-05	2.22e-05	1.39e-05	2.19e-05	2.6e-05	1.57e-05	8.05e-06	6.22e-06	1.63e-05	1.45e-05	3.02e-05	6.53e-06	3.25e-05	1.55e-05	2.84e-05	2.01e-05	1.26e-05	3.99e-05	2.51e-05	4.18e-05	2.08e-05	2.71e-05	2.59e-05	3.44e-05
Geobacter	1.14e-05	1.58e-05	1.53e-05	2.13e-05	2.37e-05	1.47e-05	2.85e-05	1.52e-05	2.07e-05	2.03e-05	3.06e-05	1.07e-05	8.37e-05	1.25e-05	4.47e-05	1.38e-05	1.94e-05	4.97e-05	1.3e-05	1.79e-05	1.16e-05	1.91e-05	7.2e-06	5.66e-06
Gabonibacter	1.64e-05	2.22e-05	2.06e-05	1.39e-05	1.19e-05	2.32e-05	3.77e-05	2.18e-05	2.7e-05	1.49e-05	1.46e-05	2.29e-05	1.27e-05	2.2e-05	1.67e-05	2.61e-05	1.94e-05	1.39e-05	1.67e-05	7.08e-05	2.49e-05	2.36e-05	1.59e-05	1.11e-05
Haemophilus	8.75e-06	5.95e-06	4.1e-05	2.51e-05	1.85e-05	6.95e-06	3.29e-05	1.73e-05	1.41e-05	2.08e-05	1.89e-05	1.18e-05	2.68e-05	1.15e-05	2.05e-05	7.99e-06	0.000134068	1.62e-05	7.01e-06	3.57e-06	3.65e-05	1e-05	1.46e-05	7.31e-06
Moorella	1.27e-05	3.19e-05	4.64e-05	1.44e-05	2.16e-05	1.63e-05	1.85e-05	2.95e-05	1.26e-05	1.51e-05	1.93e-05	9.79e-06	3.38e-05	1.16e-05	3.54e-05	1.4e-05	1.22e-05	4.28e-05	2.31e-05	2.21e-05	1.59e-05	1.82e-05	1.88e-05	2.07e-05
Marinifilum	1.95e-05	0.000106812	6.34e-06	2.09e-05	4.04e-05	6.95e-06	2.9e-05	1.77e-05	4.32e-05	1.37e-05	2.16e-05	7.21e-06	1.74e-05	7.74e-06	2.01e-05	1.49e-05	1.79e-05	1.83e-05	2.2e-05	1.49e-05	2.44e-05	4.13e-06	1.1e-05	8.39e-06
Peptococcus	1.23e-05	1.28e-06	8.92e-05	1.62e-05	7.84e-06	1.3e-05	4.78e-06	6.91e-06	9.84e-06	4.55e-06	6.75e-06	4.08e-07	3.81e-06	7.49e-06	9.99e-07	6.55e-07	0	8.63e-05	6.17e-06	3.17e-06	9.68e-05	4.42e-06	0.000121782	8.39e-06
Dyadobacter	1.87e-05	3.59e-05	1.18e-05	2.57e-05	2.07e-05	2.35e-05	2.94e-05	1.47e-05	3.61e-05	1.44e-05	2.33e-05	1.25e-05	1.44e-05	2.82e-05	2.3e-05	1.86e-05	2.48e-05	2.33e-05	2.93e-05	2.24e-05	3.02e-05	9.04e-06	9.23e-06	1.05e-05
Polaribacter	1.4e-05	2.64e-05	5.24e-05	2.09e-05	1.59e-05	1.48e-05	9.91e-06	1.09e-05	3.44e-05	8.05e-06	2.23e-05	6.94e-06	1.32e-05	1.61e-05	1.8e-05	6.34e-05	1.79e-05	1.64e-05	1.37e-05	1.64e-05	3.6e-05	9.93e-06	2.41e-05	2.16e-05
Legionella	2.2e-05	1.58e-05	7.6e-06	2.43e-05	1.99e-05	5.24e-06	1.21e-05	1.23e-05	2.91e-05	2.03e-05	4.68e-05	2.5e-05	6.05e-05	4.02e-05	1.86e-05	5.5e-06	6.86e-06	1.55e-05	1.85e-05	1.1e-05	2.09e-05	2.57e-05	1.9e-05	1.14e-05
Oceanobacillus	2.26e-05	2.22e-05	1.62e-05	2.42e-05	2.1e-05	1.26e-05	2.03e-05	8.06e-06	2.14e-05	1.38e-05	2.64e-05	1.35e-05	2.25e-05	2.68e-05	2e-05	1.81e-05	1.79e-05	2.02e-05	1.91e-05	3.12e-05	1.54e-05	2.19e-05	3.4e-05	2.35e-05
Moraxella	2.88e-05	2.34e-05	1.67e-05	2.33e-05	4.26e-05	2.29e-05	2.13e-05	1.36e-05	2.13e-05	2.03e-05	1.78e-05	5.71e-06	2.25e-05	3.25e-05	2.62e-05	2.12e-05	1.37e-05	1.54e-05	1.7e-05	2.37e-05	1.07e-05	1.02e-05	2.96e-05	1.07e-05
Methanomassiliicoccus	3.26e-06	1.49e-05	5.07e-06	4.97e-06	0.000163161	1.16e-05	2.15e-05	4.03e-06	1.16e-05	7.74e-05	1.15e-05	7.07e-06	7.01e-05	9.74e-06	6.5e-06	5.37e-06	2.67e-06	1.04e-05	5.33e-06	1.04e-05	5.41e-06	7.37e-06	1.78e-05	2.54e-06
Rhizophagus	2.85e-06	3.29e-06	3.12e-06	9.95e-06	4.15e-05	1.45e-05	2.33e-05	9.44e-06	6.31e-06	1.54e-05	1.51e-05	8.98e-06	7.19e-05	1.16e-05	3.85e-05	8.78e-06	0.000143209	9.42e-06	9.11e-06	1.27e-05	5.1e-07	1.2e-05	2.25e-06	1.38e-05
Novispirillum	9.67e-06	1.35e-05	0	6.54e-06	4.4e-05	6.72e-06	1.98e-06	0	3.32e-05	1.91e-05	6.09e-05	5.84e-05	4.67e-05	4.91e-05	2.87e-05	6.42e-06	9.9e-06	8.84e-06	1.91e-05	9.39e-06	1.53e-05	1.11e-05	2.41e-05	4.1e-06
Micavibrio	9.67e-06	7.97e-06	4.87e-07	1.24e-05	2.42e-05	6.27e-06	4.2e-06	1.5e-06	2.98e-05	2.89e-05	4.14e-05	4.99e-05	7.43e-05	3.76e-05	2.9e-05	6.42e-06	1.29e-05	6.96e-06	2.08e-05	8.86e-06	1.67e-05	1.72e-05	3.3e-05	6.05e-06
Kandleria	1.31e-05	2.75e-05	1.87e-05	3.4e-05	2.03e-05	1.07e-05	4.12e-05	7.83e-06	2.89e-05	1.37e-05	1.44e-05	1.65e-05	2.15e-05	2.16e-05	2.05e-05	1.72e-05	8e-06	2.03e-05	1.7e-05	1.77e-05	2.92e-05	2.21e-05	1.78e-05	2.55e-05
Anaerophaga	2.76e-05	5.18e-05	1.26e-05	2.58e-05	2.83e-05	1.8e-05	1.11e-05	2.35e-05	1.98e-05	1.14e-05	2.68e-05	1.44e-05	2.61e-05	2.31e-05	2.7e-05	1.25e-05	8.76e-06	1.64e-05	2.31e-05	1.47e-05	1.25e-05	2.5e-05	1.68e-05	7.8e-06
Ancylomarina	0.000109635	8.57e-05	7.02e-06	2.58e-05	3.22e-05	1.49e-05	1.26e-05	1.9e-05	1.94e-05	6.83e-06	1.74e-05	9.93e-06	2.19e-05	1.87e-05	1.21e-05	1.28e-05	8e-06	1.33e-05	6.45e-06	1.18e-05	9.28e-06	5.4e-06	2.03e-06	1.95e-06
Spizellomyces	7.13e-07	4.25e-07	5.85e-07	6.24e-06	2.78e-05	2.18e-05	2.17e-05	1.92e-05	1.63e-05	2e-05	2.15e-05	2.08e-05	2.74e-05	2.1e-05	2.22e-05	1.61e-05	0.000119214	2.44e-05	2.03e-05	1.85e-05	4.08e-07	9.93e-06	7.88e-06	1.83e-05
Mobilisporobacter	1.94e-05	2.98e-05	1.66e-05	1.79e-05	4.99e-06	7.86e-06	5.95e-06	8.75e-06	1.38e-05	1.14e-05	2.49e-05	1.81e-05	1.25e-05	3.86e-05	1.47e-05	3.12e-05	1.64e-05	2.38e-05	1.63e-05	1.52e-05	1.77e-05	3.86e-05	3.85e-05	3.95e-05
Peptoanaerobacter	1.87e-05	2.74e-05	2.1e-05	2.59e-05	2.05e-05	8.89e-06	1.95e-05	9.1e-06	3.38e-05	3.22e-05	2.68e-05	9.25e-06	3.34e-05	1.79e-05	2.25e-05	1.99e-05	1.03e-05	2.19e-05	1.23e-05	2.14e-05	1.32e-05	2.15e-05	1.02e-05	1.98e-05
Terrisporobacter	2.18e-05	3.06e-05	1.19e-05	2.86e-05	1.12e-05	9.34e-06	1.18e-05	2.05e-05	2.61e-05	1.03e-05	1.88e-05	1.63e-05	1.91e-05	2.04e-05	1.32e-05	3.04e-05	1.9e-05	1.35e-05	1.99e-05	1.56e-05	1.45e-05	2.85e-05	3.34e-05	3e-05
Anaeromusa	2.95e-06	2.98e-06	9.75e-07	6.93e-06	3.1e-05	0.000110878	3.3e-05	7.26e-06	1.98e-05	5.44e-05	1.63e-05	0.000104606	6.13e-06	1.71e-05	5.62e-06	4.33e-06	4.95e-06	1.17e-05	1.09e-05	1.07e-05	1.33e-06	2.26e-06	3.26e-06	5.07e-06
Sinorhizobium	1.4e-05	1.92e-05	1.42e-05	9.17e-06	2.39e-05	1.3e-05	1.32e-05	3.1e-05	5.9e-05	2.92e-05	3.18e-05	5.55e-05	2.29e-05	5.87e-06	1.51e-05	1.23e-05	1.52e-06	3.57e-05	9.54e-06	2.79e-05	1.1e-05	1.38e-06	7.2e-06	4.1e-06
Macrococcus	9.06e-06	9.88e-06	3.78e-05	7.12e-06	2.3e-05	1.05e-05	1.75e-05	1.96e-05	2.57e-05	2.21e-05	1.8e-05	1.62e-05	2.64e-05	1.65e-05	1.69e-05	3.85e-05	4.19e-05	1.71e-05	2.75e-05	1.31e-05	7.96e-06	5.01e-06	9.23e-06	2.91e-05
Dendrosporobacter	7.57e-05	5.85e-06	1.46e-06	1.95e-06	4.76e-05	7.18e-06	2.9e-05	5.87e-06	1.25e-05	1.65e-05	1.15e-05	5.43e-05	9.12e-06	3.08e-05	8.25e-06	8.91e-06	4.57e-06	8.26e-06	3.46e-05	5.29e-06	2.36e-05	1.52e-05	1.46e-05	2.83e-05
Parapedobacter	1.77e-05	2.44e-05	8.68e-06	3.79e-05	2.48e-05	1.09e-05	1.2e-05	1.51e-05	2.08e-05	2.1e-05	2.54e-05	1.17e-05	3.09e-05	2.55e-05	2.49e-05	1.8e-05	1.68e-05	1.41e-05	2.97e-05	1.42e-05	1.43e-05	1.57e-05	8.67e-06	1.78e-05
Leptospira	1.33e-05	1.81e-05	6.92e-06	3.02e-05	1.66e-05	1.19e-05	1.75e-05	1.34e-05	4.13e-05	2.29e-05	3.77e-05	1.16e-05	4.13e-05	2.14e-05	3.31e-05	9.83e-06	3.96e-05	1.29e-05	4.07e-06	1.16e-05	1.41e-05	5.4e-06	1.47e-05	1.02e-05
Catonella	2.09e-05	2.07e-05	3.79e-05	3.37e-05	8.73e-06	1.96e-05	1.08e-05	9.9e-06	7.34e-06	8.23e-06	1.64e-05	2.07e-05	1.36e-05	1.45e-05	1.74e-05	1.13e-05	1.45e-05	2.83e-05	4.22e-05	2.67e-05	7.75e-06	2.08e-05	2.49e-05	2.26e-05
Muricauda	1.32e-05	5.86e-05	1.85e-05	2.44e-05	1.66e-05	1.97e-05	1.92e-05	2.03e-05	2.14e-05	1.66e-05	1.94e-05	1.47e-05	3.24e-05	2.17e-05	1.7e-05	1.34e-05	1.87e-05	2.55e-05	1.72e-05	1.72e-05	1.03e-05	6.98e-06	1.8e-06	1.3e-05
Rhizobium	1.22e-05	1.63e-05	3.51e-06	1.35e-05	1.96e-05	9.23e-06	2.45e-05	1e-05	4.87e-05	1.61e-05	2.93e-05	2.71e-05	4.36e-05	2.36e-05	2.27e-05	1.35e-05	1.94e-05	1.33e-05	2.4e-05	1.14e-05	1.13e-05	1.45e-05	1.69e-05	1.25e-05
Dehalobacterium	1.18e-05	2.92e-05	2.26e-05	1.79e-05	1.51e-05	1.63e-05	9.21e-06	2.17e-05	2.55e-05	2.61e-05	2.17e-05	1.01e-05	1.16e-05	1.71e-05	1.77e-05	9.17e-06	1.22e-05	2.78e-05	1.72e-05	1.98e-05	3.52e-05	2.07e-05	2.28e-05	1.73e-05
Candidatus_Izimaplasma	2.88e-05	2.76e-05	5.07e-06	1.67e-05	2.92e-05	1.28e-05	1.18e-05	8.41e-06	2.98e-05	1.58e-05	5.57e-05	9.66e-06	2.4e-05	1.06e-05	1.8e-05	3.54e-06	2.02e-05	2.49e-05	1.32e-05	2.95e-05	1.95e-05	1.55e-05	1.19e-05	1.06e-05
Mahella	1.08e-05	1.48e-05	3.72e-05	7.9e-06	1.3e-05	7.75e-06	1e-05	7.6e-06	2e-05	1.49e-05	2.69e-05	1.36e-05	1.17e-05	9.37e-06	1.95e-05	6.68e-06	9.14e-06	3.97e-05	1.6e-05	2.13e-05	2.12e-05	3.19e-05	3.82e-05	4.07e-05
Oxobacter	1.68e-05	2.42e-05	1.52e-05	2.24e-05	1.23e-05	5.93e-06	1.92e-05	1.24e-05	1.41e-05	6.3e-06	1.76e-05	7.35e-06	2.79e-05	2.61e-05	2.54e-05	1.47e-05	1.1e-05	2.71e-05	2.36e-05	2.47e-05	1.45e-05	2.32e-05	2.61e-05	2.76e-05
Caenispirillum	1.07e-05	1.23e-05	2.92e-06	8.97e-06	2.78e-05	3.3e-06	1.98e-06	1.73e-06	3.82e-05	1.63e-05	4.33e-05	3.7e-05	4.86e-05	3.98e-05	2.96e-05	5.37e-06	1.33e-05	1.26e-05	2.64e-05	1.08e-05	1.27e-05	1.31e-05	1.87e-05	7.41e-06
Desulfobulbus	1.14e-05	1.85e-05	4.62e-05	1.63e-05	1.25e-05	2.47e-05	2.72e-05	1.53e-05	1.39e-05	8.93e-06	1.31e-05	1.06e-05	4.17e-05	1.86e-05	3.6e-05	1.77e-05	1.03e-05	2.28e-05	1.08e-05	2.51e-05	7.24e-06	1.21e-05	1.45e-05	5.46e-06
Mesorhizobium	1.46e-05	2.44e-05	9.07e-06	1.08e-05	1.55e-05	2.32e-05	5.95e-06	1.42e-05	2.32e-05	1.4e-05	3.07e-05	2.87e-05	4.21e-05	1.7e-05	3.02e-05	9.17e-06	1.79e-05	2.04e-05	1.29e-05	1.27e-05	1.47e-05	1.29e-05	2.75e-05	7.22e-06
Defluviitalea	1.21e-05	1.85e-05	1.15e-05	8.88e-06	2.3e-05	3.03e-05	1.18e-05	8.41e-06	1.98e-05	1.09e-05	2.05e-05	1.52e-05	2.6e-05	2.02e-05	1.46e-05	2.2e-05	1.75e-05	1.73e-05	9.54e-06	1.35e-05	1.57e-05	4.33e-05	1.34e-05	3.09e-05
Tepidanaerobacter	1.18e-05	2.32e-05	3.29e-05	1.41e-05	1.09e-05	1.21e-05	1.53e-05	1.52e-05	1.88e-05	1.05e-05	2.21e-05	9.39e-06	1.38e-05	1.04e-05	1.92e-05	1.18e-05	2.63e-05	5.03e-05	2.03e-05	2.98e-05	8.16e-06	1.85e-05	1.31e-05	1.7e-05
Methanosarcina	1.35e-05	2.57e-05	1.02e-05	1.66e-05	2.05e-05	7.98e-06	7.58e-06	1.85e-05	1.82e-05	1.4e-05	2.47e-05	4.62e-06	3.42e-05	1.26e-05	2.52e-05	1.3e-05	1.75e-05	2.22e-05	2.23e-05	1.46e-05	2.6e-05	1e-05	3.8e-05	1.39e-05
Gilliamella	2e-05	1.33e-05	7.7e-06	2.12e-05	2.8e-05	2.53e-05	2.17e-05	1.39e-05	1.81e-05	1.63e-05	1.74e-05	1.25e-05	4.59e-05	2.47e-05	2.46e-05	6.42e-06	1.71e-05	9.71e-06	9.68e-06	1.18e-05	1.4e-05	1.76e-05	2e-05	8.97e-06
Alicyclobacillus	9.87e-06	1.97e-05	1.93e-05	9.85e-06	1.83e-05	1.23e-05	2.87e-05	1.15e-05	2.58e-05	2.91e-05	4e-05	1.95e-05	3.31e-05	1.1e-05	1.76e-05	1.07e-05	1.29e-05	2.54e-05	9.25e-06	1.34e-05	1.07e-05	1.02e-05	1.5e-05	1.09e-05
Shuttleworthia	2.59e-05	1.88e-05	1.6e-05	1.87e-05	9.8e-06	2.24e-05	1.63e-05	2.18e-05	1.37e-05	1.03e-05	9.33e-06	6.39e-06	2.15e-05	1.52e-05	1.59e-05	2.83e-05	4.19e-06	2.25e-05	2.44e-05	1.92e-05	1.66e-05	2.44e-05	1.77e-05	2.35e-05
Persephonella	1.17e-05	2.2e-05	6.53e-06	1.31e-05	2.89e-05	9.8e-06	1.73e-05	4.01e-05	4.65e-05	9.1e-06	2.97e-05	2.39e-05	2.48e-05	7.99e-06	1.14e-05	3.8e-06	4.95e-06	2.22e-05	1.25e-05	3.35e-05	6.02e-06	1.58e-05	7.65e-06	1.26e-05
Fretibacterium	1.4e-05	2.06e-05	2.23e-05	1.75e-05	1.35e-05	1.21e-05	1.08e-05	2.59e-05	1.86e-05	1.61e-05	3.07e-05	1.2e-05	2.23e-05	1.24e-05	2.46e-05	1.38e-05	9.52e-06	2.38e-05	1.43e-05	1.67e-05	1.34e-05	2.37e-05	1.98e-05	1.26e-05
Sunxiuqinia	1.27e-05	2.67e-05	2.66e-05	1.73e-05	1.83e-05	1.58e-05	1.63e-05	1.69e-05	8.51e-06	1.35e-05	3.81e-05	1.14e-05	2.17e-05	1.62e-05	2.55e-05	1.48e-05	1.83e-05	1.22e-05	1.74e-05	1.23e-05	2.86e-05	4.52e-06	6.3e-06	1.95e-05
Delftia	6.92e-06	2.02e-06	2.32e-05	2.92e-05	8.91e-07	6.84e-07	2.02e-05	1.5e-05	1.17e-06	5.25e-07	4.58e-05	3.33e-05	8.85e-06	2e-06	3.46e-05	0	1.9e-06	0.00011555	1.82e-06	2.22e-05	6.83e-06	2.19e-05	6.75e-07	2.24e-05
Maledivibacter	1.57e-05	1.32e-05	1.03e-05	2.33e-05	1.26e-05	9e-06	9.8e-06	1.15e-05	4.4e-06	7.7e-06	1.23e-05	5.85e-06	1.47e-05	2.34e-05	2.41e-05	2.29e-05	6.47e-06	3.02e-05	2.86e-05	3.85e-05	2.53e-05	2e-05	2.63e-05	2.02e-05
Prolixibacter	2.3e-05	4.76e-05	7.6e-06	1.91e-05	1.62e-05	1.75e-05	7.58e-06	2.06e-05	2.32e-05	6.48e-06	1.98e-05	9.93e-06	1.43e-05	2.41e-05	2.3e-05	1.59e-05	6.86e-06	2.1e-05	1.51e-05	4.55e-05	1.25e-05	1.18e-06	9.23e-06	8e-06
Nocardioides	6.31e-06	5.31e-06	1.35e-05	5.46e-06	2.01e-05	1.57e-05	2.31e-05	2.26e-05	1.91e-05	2.38e-05	2.58e-05	1.95e-05	2.29e-05	1.87e-05	2.05e-05	1.93e-05	4.53e-05	1.59e-05	1.63e-05	1.65e-05	3.06e-06	8.35e-06	7.77e-06	1.75e-05
Youngiibacter	2.13e-05	3.46e-05	2.3e-05	2.37e-05	1.23e-05	8.77e-06	9.8e-06	9.79e-06	2.03e-05	1.21e-05	1.57e-05	1.58e-05	2.67e-05	1.75e-05	1.69e-05	1.4e-05	1.1e-05	2.81e-05	1.09e-05	1.73e-05	1.24e-05	1.63e-05	1.35e-05	1.91e-05
Caldanaerobius	1.11e-05	1.88e-05	1.88e-05	1.07e-05	5.34e-06	7.63e-06	5.13e-06	4.61e-05	4.99e-06	5.43e-06	1.25e-05	7.62e-06	3.25e-05	5.54e-05	1.82e-05	8.39e-06	5.33e-06	1.35e-05	9.96e-06	1.47e-05	2.8e-05	1.86e-05	2.05e-05	3.16e-05
Paraburkholderia	1.24e-05	1.35e-05	5.95e-06	1e-05	1.62e-05	1.2e-05	2.3e-05	1.23e-05	2.97e-05	5.92e-05	4.47e-05	3.32e-05	1.99e-05	1.31e-05	1.22e-05	4.98e-06	8e-06	1.32e-05	7.15e-06	7.01e-06	1.2e-05	1.37e-05	1.52e-05	3.71e-06
Lutibacter	1.36e-05	3.14e-05	2.75e-05	1.04e-05	1.16e-05	1.13e-05	7.7e-06	2.03e-05	3.63e-05	8.05e-06	1.98e-05	1.13e-05	3.01e-05	1.61e-05	2.99e-05	1.45e-05	6.47e-06	2e-05	2.06e-05	1.11e-05	1.23e-05	4.32e-06	7.99e-06	1.92e-05
Propionibacterium	1.71e-05	1.42e-05	9.07e-06	8.78e-06	1.25e-05	6.04e-06	9.91e-06	8.87e-06	7.49e-06	2.35e-05	4.19e-05	4.35e-06	3.57e-05	7.49e-06	7e-06	7.6e-06	3.81e-06	1.84e-05	3.25e-05	3.53e-05	2.58e-05	1.91e-05	3.22e-05	1.12e-05
Cupriavidus	1.37e-05	1.71e-05	4.78e-06	3e-05	8.73e-06	1.75e-05	1.69e-05	2.45e-05	2e-05	1.79e-05	2.2e-05	7.62e-06	3.32e-05	2.36e-05	1.87e-05	1.09e-05	2.7e-05	1.17e-05	1.3e-05	1.06e-05	4.79e-06	1.91e-05	2.08e-05	5.27e-06
Basidiobolus	8.14e-07	8.5e-07	5.85e-07	6.83e-06	2.19e-05	1.72e-05	2.4e-05	1.22e-05	1.06e-05	1.82e-05	1.56e-05	1.32e-05	3.15e-05	1.27e-05	1.99e-05	1.35e-05	0.000101694	1.48e-05	1.46e-05	1.46e-05	0	5.7e-06	4.05e-06	1.83e-05
Myroides	1.66e-05	3.7e-05	1.81e-05	2.98e-05	2.12e-05	8.32e-06	1.8e-05	2.91e-05	1.41e-05	3.85e-06	3.17e-05	7.75e-06	1.32e-05	2.02e-05	2.16e-05	1.39e-05	8.38e-06	2.31e-05	2.13e-05	1.67e-05	7.24e-06	3.93e-06	5.18e-06	2.15e-06
Acetonema	1.22e-05	1.76e-05	1.51e-05	1.96e-05	2.92e-05	4.5e-05	3.66e-05	9.1e-06	8.22e-06	2.98e-06	1.39e-05	6.26e-06	2.68e-05	2.09e-05	1.69e-05	1.38e-05	6.47e-06	2.1e-05	1.42e-05	1.31e-05	5.81e-06	1.88e-05	9e-06	8.97e-06
Erysipelothrix	1.38e-05	3.32e-05	1.09e-05	1.94e-05	3.38e-06	4.9e-06	4.2e-06	2.3e-06	3.14e-05	1.35e-05	1.57e-05	1.4e-05	2.31e-05	2.27e-05	1.44e-05	2.42e-05	4.19e-06	1.15e-05	2.27e-05	2.98e-05	1.77e-05	1.83e-05	1e-05	2.39e-05
Vagococcus	1.29e-05	1.8e-05	1.86e-05	1.45e-05	1.23e-05	7.41e-06	1.22e-05	2.28e-05	1.12e-05	1.45e-05	1.93e-05	1.39e-05	2.86e-05	1.42e-05	1.74e-05	1.97e-05	1.52e-06	1.97e-05	1.67e-05	1.43e-05	1.65e-05	2.32e-05	1.8e-05	1.95e-05
Anoxybacillus	1.03e-05	1.53e-05	1.79e-05	8.29e-06	6.47e-05	6.27e-06	2.12e-05	3.9e-05	9.25e-06	8.75e-06	5.28e-06	7.62e-06	8.85e-06	1.05e-05	1.51e-05	7.21e-06	5.33e-06	1.73e-05	6.59e-06	1.63e-05	6.73e-06	5.88e-05	8.89e-06	1.12e-05
Shewanella	5.8e-06	1.33e-05	3e-05	1.27e-05	2.12e-05	3.21e-05	1.5e-05	2.03e-05	1.63e-05	9.45e-06	1.4e-05	8.03e-06	2.74e-05	9.87e-06	9.87e-06	8.26e-06	5.33e-06	1.84e-05	1.85e-05	2.92e-05	1.44e-05	1.17e-05	1.4e-05	2.13e-05
Inordinaticella	8.45e-06	3.78e-05	4.78e-06	6.73e-06	1.6e-05	1.48e-05	8.63e-06	1.04e-06	2.66e-05	1.28e-05	3.81e-05	1.16e-05	2.26e-05	1.49e-05	5.62e-06	7.86e-06	7.24e-06	1.73e-05	1.4e-05	3.13e-05	1.87e-05	1.97e-05	1.53e-05	2.29e-05
Parasporobacterium	2.22e-05	1.73e-05	1.82e-05	2.17e-05	8.19e-06	1.22e-05	1.24e-05	1.11e-05	9.25e-06	5.43e-06	1.37e-05	6.53e-06	1.43e-05	1.77e-05	1.87e-05	2.82e-05	7.24e-06	2.12e-05	2.16e-05	2.1e-05	7.14e-06	3.31e-05	1.9e-05	1.53e-05
Stomatobaculum	1.53e-05	1.54e-05	2.59e-05	1.67e-05	2.35e-05	1.47e-05	1.22e-05	1.69e-05	1.53e-05	8.23e-06	1.84e-05	1.29e-05	1.12e-05	1.76e-05	1.57e-05	1.73e-05	4.95e-06	2.41e-05	1.65e-05	2.01e-05	5.81e-06	2.06e-05	1.37e-05	1.64e-05
Winogradskyella	1.55e-05	3.62e-05	5.08e-05	1.35e-05	5.31e-05	1.33e-05	3.97e-06	7.83e-06	1.57e-05	1.49e-05	1.99e-05	1.27e-05	1.72e-05	1.47e-05	9.62e-06	7.73e-06	1.26e-05	9.13e-06	1.35e-05	1.27e-05	1.02e-06	1.18e-06	1.69e-06	2.04e-05
Schwartzia	1.19e-05	5.63e-06	1.14e-05	7.71e-06	2.55e-05	3.11e-05	5.9e-05	1.11e-05	3.04e-05	1.26e-05	1.23e-05	5.03e-06	1.38e-05	2.3e-05	9.37e-06	4.33e-06	1.14e-06	9.42e-06	1.6e-05	4.89e-06	8.98e-06	7.86e-06	4.12e-05	1.4e-05
Allobaculum	1.71e-05	1.62e-05	2.23e-05	3.18e-05	7.12e-06	1.05e-05	2.92e-06	7.72e-06	1.44e-05	4.55e-06	1.67e-05	1.5e-05	1.73e-05	1.27e-05	1.41e-05	4.39e-05	9.52e-06	2.33e-05	1.64e-05	1.01e-05	1.11e-05	9.93e-06	2.18e-05	1.61e-05
Sporosarcina	2.03e-05	1.8e-05	7.21e-06	1e-05	1.46e-05	8.32e-06	9.91e-06	5.3e-06	1.78e-05	1.26e-05	1.56e-05	1.09e-05	2.74e-05	1.56e-05	1.16e-05	1.77e-05	1.33e-05	2.54e-05	1.77e-05	9.79e-06	1.44e-05	1.75e-05	2.28e-05	2.02e-05
Candidatus_Pelagibacter	7.43e-06	2.76e-06	6.82e-07	5.85e-06	2.46e-05	2.39e-06	3.97e-06	1.5e-06	2.11e-05	1.3e-05	3.29e-05	3.55e-05	5.57e-05	2.81e-05	2.79e-05	3.41e-06	4.95e-06	1.3e-05	2.13e-05	1.35e-05	1.31e-05	1.08e-05	1.37e-05	4.49e-06
Geovibrio	1.58e-05	3.19e-06	2.34e-06	4.68e-05	6.41e-06	1.07e-05	8.16e-07	2.76e-06	4.93e-05	6.16e-05	4.17e-05	1.56e-05	1.05e-05	8.12e-06	8e-06	4.33e-06	2.86e-05	7.97e-06	1.23e-05	2.12e-06	9.18e-06	5.01e-06	3.38e-07	7.7e-06
Mogibacterium	2.51e-05	2.22e-05	1.3e-05	1.76e-05	1.6e-05	1.4e-05	5.6e-06	2.03e-05	1.01e-05	9.45e-06	8.47e-06	5.17e-06	1.61e-05	1.9e-05	1.11e-05	1.6e-05	4.57e-06	2.41e-05	1.77e-05	1.81e-05	1.85e-05	1.41e-05	1.32e-05	1.99e-05
Hyphomicrobium	8.14e-06	7.86e-06	7.8e-07	4.19e-06	2.48e-05	3.42e-06	2.57e-06	1.84e-06	2.88e-05	1.31e-05	4.04e-05	4.65e-05	3.57e-05	2.82e-05	1.99e-05	3.54e-06	1.14e-05	7.83e-06	2.27e-05	8.47e-06	8.06e-06	1.02e-05	1.36e-05	3.61e-06
Thermosinus	4.19e-05	6.27e-06	7.6e-06	9.36e-06	2.16e-05	5.73e-05	3.71e-05	8.75e-06	1.07e-05	9.8e-06	1.47e-05	1.95e-05	1.59e-05	9.99e-06	7.75e-06	3.93e-06	1.9e-06	1.3e-05	2.65e-05	4.23e-06	1.33e-06	1.1e-05	6.19e-06	8.68e-06
Niabella	1.06e-05	2.66e-05	1.05e-05	3.14e-05	8.02e-06	1.58e-05	1.08e-05	8.98e-06	8.66e-06	1.45e-05	1.06e-05	6.12e-06	2.21e-05	2.09e-05	2.39e-05	3.32e-05	1.1e-05	1.29e-05	1.65e-05	1.31e-05	1.01e-05	1.07e-05	7.54e-06	8.58e-06
Anaerosalibacter	2.33e-05	1.48e-05	1.22e-05	1e-05	6.59e-06	1.86e-05	5.36e-06	9.44e-06	7.19e-06	1.98e-05	1.42e-05	8.98e-06	2.53e-05	1.35e-05	1.69e-05	1.56e-05	9.52e-06	2.03e-05	1.11e-05	2.05e-05	1.38e-05	1.86e-05	2.08e-05	1.6e-05
Orenia	2.35e-05	1.06e-05	1.15e-05	9.75e-06	7.84e-06	4.44e-06	4.78e-06	7.83e-06	2.08e-05	3.15e-06	1.41e-05	5.58e-06	2.53e-05	2.01e-05	1.77e-05	2.41e-05	1.22e-05	2.39e-05	1.63e-05	1.71e-05	5.61e-06	2.87e-05	1.47e-05	2.13e-05
Runella	1.68e-05	5.47e-05	1.53e-05	1.42e-05	1.78e-05	1.09e-05	3.07e-05	1.04e-05	1.25e-05	2.19e-05	1.89e-05	5.31e-06	1.25e-05	2.05e-05	1.07e-05	1.28e-05	3.43e-06	1.59e-05	7.99e-06	1.64e-05	6.02e-06	5.31e-06	1.58e-06	5.46e-06
Calothrix	7.02e-06	1.28e-05	1.1e-05	1.12e-05	1.25e-05	1.39e-05	6.41e-06	8.11e-05	1.03e-05	1.42e-05	9.94e-06	5.31e-06	1.76e-05	5.87e-06	5e-06	7.08e-06	1.45e-05	2e-05	1.35e-05	8.99e-06	1.49e-05	4.72e-06	1.87e-05	2.08e-05
Nostoc	7.74e-06	2.52e-05	1.9e-05	1e-05	1.62e-05	8.43e-06	7.11e-06	6.68e-06	3.1e-05	8.23e-06	1.93e-05	2.01e-05	3.47e-05	1.71e-05	1.97e-05	1.22e-05	9.52e-06	1.07e-05	1.39e-05	1.34e-05	6.32e-06	5.99e-06	9.9e-06	1.04e-05
Candidatus_Endolissoclinum	7.63e-06	6.06e-06	2.92e-06	5.46e-06	2.51e-05	2.39e-06	1.2e-05	3.11e-06	1.41e-05	1.19e-05	2.23e-05	1.75e-05	5.13e-05	2.16e-05	2.59e-05	6.95e-06	1.07e-05	1.16e-05	1.49e-05	1.72e-05	9.69e-06	7.47e-06	3.07e-05	3.61e-06
Hathewaya	2.12e-05	1.86e-05	8.97e-06	1.03e-05	1.1e-05	1.5e-05	7.35e-06	8.29e-06	1.31e-05	1.4e-05	2.38e-05	1.12e-05	1.55e-05	8.62e-06	9.24e-06	1.04e-05	2.67e-05	2.04e-05	9.96e-06	2.13e-05	1.8e-05	1.45e-05	1.26e-05	1e-05
Lachnobacterium	1.84e-05	1.75e-05	1.96e-05	1.48e-05	5.17e-06	1.66e-05	1.45e-05	1.42e-05	2.08e-05	1.03e-05	1.17e-05	5.44e-06	9.53e-06	1.3e-05	1.05e-05	1.66e-05	6.47e-06	2e-05	1.6e-05	1.8e-05	1.03e-05	2.09e-05	1.41e-05	1.53e-05
Fluviicola	1.31e-05	5.49e-05	5.07e-06	1.21e-05	2.24e-05	1.11e-05	1.61e-05	1.22e-05	3.2e-05	4.9e-06	7.37e-06	7.48e-06	1.36e-05	3.16e-05	1.61e-05	1.45e-05	5.71e-06	1.41e-05	1.4e-05	6.35e-06	7.45e-06	2.75e-06	1.24e-06	1.21e-05
Methanoculleus	4.99e-06	2.05e-05	9.75e-07	1.25e-05	9.26e-05	7.75e-06	9.21e-06	3.22e-06	2.35e-06	5.02e-05	1.58e-05	1.36e-06	4e-05	1.87e-06	9.87e-06	1.83e-06	1.37e-05	1.06e-05	2.38e-06	1.64e-05	3.57e-06	7.27e-06	6.19e-06	3.02e-06
Pseudobacteroides	9.77e-06	1.11e-05	4.87e-06	6.73e-06	9.62e-06	4.1e-06	9.68e-06	6.33e-06	6.46e-06	1.91e-05	1.62e-05	1.71e-05	2.41e-05	2.11e-05	1.21e-05	1.91e-05	4.19e-06	1.58e-05	1.25e-05	8.07e-06	1.68e-05	4.15e-05	1.43e-05	2.57e-05
Mesotoga	6.72e-06	2.95e-05	1.02e-05	1.05e-05	1.94e-05	9.91e-06	2.57e-06	9.1e-06	2.92e-05	1.05e-05	2.5e-05	1.02e-05	2.1e-05	1.82e-05	8.62e-06	2.1e-05	1.1e-05	1.17e-05	1.28e-05	2.04e-05	7.34e-06	1.03e-05	8.22e-06	1.14e-05
Natronincola	1.41e-05	2.4e-05	7.7e-06	1.13e-05	1.87e-05	2.76e-05	1.2e-05	7.6e-06	9.1e-06	1.21e-05	1.41e-05	1.21e-05	1.88e-05	1.96e-05	9.24e-06	1.25e-05	2.67e-06	1.93e-05	1.25e-05	1.81e-05	6.22e-06	1.16e-05	1.6e-05	1.78e-05
Aerococcus	1.08e-05	2.16e-05	1.76e-05	1.62e-05	2.03e-05	5.24e-06	4.85e-05	1.74e-05	1.07e-05	4.73e-06	1.5e-05	4.76e-06	1.77e-05	8.99e-06	1.11e-05	4.85e-06	4.95e-06	1.22e-05	8.13e-06	1.76e-05	7.85e-06	1.82e-05	1.95e-05	9.26e-06
Fusibacter	1.44e-05	1.63e-05	2.49e-05	1.39e-05	1.02e-05	9.46e-06	8.05e-06	5.76e-06	2.42e-05	1.05e-05	1.42e-05	6.12e-06	1.17e-05	9.99e-06	1.05e-05	6.82e-06	6.47e-06	1.91e-05	1.08e-05	1.35e-05	2.78e-05	1.98e-05	1.49e-05	2.38e-05
Ileibacterium	9.67e-06	1.05e-05	6.63e-06	8.97e-06	2.19e-05	2.88e-05	2.89e-05	5.51e-05	9.25e-06	6.48e-06	8.47e-06	8.98e-06	1.06e-05	9.62e-06	5.87e-06	1.06e-05	5.33e-06	1.99e-05	1.25e-05	1.11e-05	5.61e-06	1.02e-05	1.11e-05	1.09e-05
Tangfeifania	2.46e-05	4.07e-05	9.46e-06	2.09e-05	7.3e-06	1.04e-05	1.18e-05	8.64e-06	1.88e-05	1.47e-05	1.12e-05	1.06e-05	7.35e-06	1.16e-05	1.89e-05	9.44e-06	1.03e-05	1.7e-05	1.68e-05	1.26e-05	1.93e-05	5.21e-06	6.75e-07	8.78e-06
Mobilibacterium	1.15e-05	1.4e-05	2.43e-05	8.97e-06	1.1e-05	1.99e-05	1.42e-05	1.16e-05	1.94e-05	7e-06	1.63e-05	9.93e-06	1.63e-05	9.99e-06	1.57e-05	1.48e-05	1.52e-05	1.94e-05	1.37e-05	1.16e-05	1.2e-05	9.04e-06	9.34e-06	1.02e-05
Aneurinibacillus	8.45e-06	1.57e-05	1.28e-05	9.17e-06	2.94e-05	3.19e-06	5.25e-06	7.95e-06	4.99e-06	7.88e-06	2.23e-05	9.11e-06	2.23e-05	2.06e-05	8.99e-06	2.06e-05	8.38e-06	1.64e-05	7.99e-06	1.64e-05	1.14e-05	2.69e-05	1.1e-05	1.85e-05
Syntrophorhabdus	6.62e-06	6.48e-06	3.69e-05	1.51e-05	3.79e-05	1.05e-05	1.08e-05	1.14e-05	2.16e-05	1.23e-05	1.83e-05	1.56e-05	2.45e-05	9.12e-06	1.66e-05	6.16e-06	7.24e-06	1.33e-05	4.07e-06	5.69e-06	1.32e-05	5.21e-06	1.16e-05	5.27e-06
Pedosphaera	3.16e-06	4.44e-05	7.51e-06	4.97e-06	4.93e-05	2.05e-06	1.98e-06	4.38e-06	0	0	1.1e-06	1.36e-07	1.32e-05	2.25e-06	4.95e-05	3.01e-06	0.000112358	1.25e-05	1.68e-06	3.84e-06	2.04e-07	3.54e-06	1.69e-06	1.37e-06
Neisseria	7.13e-06	1.09e-05	2.51e-05	1.49e-05	1.91e-05	1.22e-05	1.49e-05	7.49e-06	2.61e-05	1.37e-05	3.42e-05	1.59e-05	2.41e-05	1.01e-05	1.5e-05	7.99e-06	8.76e-06	1.29e-05	9.4e-06	4.63e-06	6.02e-06	4.62e-06	1.34e-05	5.46e-06
Endomicrobium	1.83e-06	2.44e-06	2.53e-06	3.51e-06	2.03e-05	3.75e-05	1.53e-05	2.19e-06	1.76e-05	8.93e-06	1.82e-05	1.95e-05	4.23e-05	1.95e-05	3.34e-05	1.97e-06	4.57e-06	1.87e-05	1.64e-05	3.44e-06	8.77e-06	1e-05	1.07e-05	4e-06
Halomonas	1.7e-05	1.73e-05	1.92e-05	2.17e-05	1.55e-05	7.52e-06	8.98e-06	1.14e-05	1.32e-05	1.61e-05	1.53e-05	1.16e-05	2.08e-05	9.62e-06	1.22e-05	7.6e-06	5.71e-06	1.57e-05	4.07e-06	9.66e-06	4.79e-06	3.44e-05	1.28e-05	9.36e-06
Thermophagus	9.16e-06	3.48e-05	6.73e-06	1.42e-05	1.59e-05	1.03e-05	1.01e-05	1.73e-05	2.57e-05	1.31e-05	2.41e-05	1.02e-05	1.48e-05	1.15e-05	9.12e-06	1.44e-05	6.86e-06	1.1e-05	9.96e-06	1.07e-05	1.33e-05	4.91e-06	9.68e-06	1.37e-05
Ruminobacter	1.97e-05	2.73e-05	7.99e-06	2.18e-05	1.46e-05	1.64e-05	1.21e-05	1.66e-05	6.17e-06	1.17e-05	2.28e-05	7.62e-06	2.48e-05	1.14e-05	1.24e-05	9.96e-06	6.86e-06	1.59e-05	1.04e-05	8.73e-06	7.04e-06	8.45e-06	8.55e-06	8.48e-06
Oceanospirillum	1.63e-06	1.28e-06	0.00029613	1.95e-06	0	4.56e-07	2.33e-07	4.15e-06	2.35e-06	8.75e-07	0	4.08e-07	5.45e-07	0	2e-06	6.55e-07	0	8.7e-07	8.41e-07	1.46e-06	3.06e-07	7.86e-07	0	5.85e-07
Candidatus_Kentron	4.48e-06	6.16e-06	2.43e-05	1.03e-05	1.1e-05	1.28e-05	1.38e-05	1.06e-05	1.09e-05	8.4e-06	8.1e-06	3.26e-06	8.57e-05	3.12e-06	4.01e-05	1.01e-05	6.86e-06	1.64e-05	5.19e-06	5.42e-06	4.79e-06	3.54e-06	5.52e-06	3.9e-06
Empedobacter	8.86e-06	1.9e-05	1.8e-05	7.41e-06	2.49e-05	2.67e-05	1.07e-05	4.61e-06	1.22e-05	1.14e-05	8.96e-06	1.67e-05	7.9e-06	1.75e-05	1.12e-05	1.02e-05	1.29e-05	9.28e-06	1.07e-05	1.48e-05	1.68e-05	4.42e-06	9.9e-06	1.87e-05
Sporolactobacillus	6.41e-06	1.92e-05	2.48e-05	1.22e-05	1.76e-05	7.07e-06	1.71e-05	5.18e-06	1.48e-05	1.28e-05	2.88e-05	1.4e-05	7.76e-06	1.27e-05	8.25e-06	1.39e-05	1.6e-05	1.33e-05	7.57e-06	7.01e-06	1.05e-05	1.06e-05	1.25e-05	1.23e-05
Anaerosphaera	1.53e-05	1.71e-05	9.94e-06	1.48e-05	9.97e-06	2.39e-05	7.58e-06	1e-05	8.51e-06	3.68e-06	1.46e-05	4.76e-06	1.4e-05	1.32e-05	8.74e-06	1.7e-05	1.14e-05	1.75e-05	1.18e-05	1.2e-05	9.18e-06	3.32e-05	9.57e-06	1.21e-05
Stenotrophomonas	7.23e-06	1.81e-06	1.95e-06	6.24e-06	1.71e-05	1.39e-05	1.55e-05	2.18e-05	1.51e-05	1.84e-05	2.05e-05	1.81e-05	2.17e-05	1.07e-05	1.72e-05	9.31e-06	3.09e-05	1.26e-05	9.82e-06	1.28e-05	1.02e-06	6.49e-06	5.74e-06	1.36e-05
Williamwhitmania	6.41e-06	4.88e-05	4.39e-06	1.01e-05	2.6e-05	1.87e-05	4.08e-06	1.12e-05	2.16e-05	1.09e-05	3.12e-05	1.03e-05	2.31e-05	1.56e-05	7.62e-06	5.64e-06	1.07e-05	1.59e-05	5.05e-06	1.52e-05	2.04e-06	2.06e-06	0	8.78e-07
Shigella	2.44e-06	4.57e-06	0.000231211	4.39e-06	0	2.28e-07	2.92e-06	8.75e-06	2.79e-06	7e-07	0	6.67e-06	5.17e-06	2.77e-05	6e-06	3.93e-07	3.81e-07	1.16e-06	0	5.29e-07	8.16e-07	0	0	0
Helcococcus	2.76e-05	2.27e-05	4.29e-06	1.38e-05	7.48e-06	1.94e-06	9.33e-07	5.3e-06	8.95e-06	1.02e-05	1.55e-05	9.93e-06	1.23e-05	8.99e-06	7.87e-06	1.81e-05	5.33e-06	1.35e-05	1.46e-05	3.12e-05	1.39e-05	1.67e-05	1.72e-05	1.54e-05
Desulfuromonas	1.36e-05	1.55e-05	1.09e-05	1.79e-05	8.37e-06	1.03e-05	5.48e-06	1.17e-05	9.4e-06	6.65e-06	8.96e-06	1.21e-05	3.74e-05	1.11e-05	2.31e-05	1.4e-05	1.71e-05	2.1e-05	8.13e-06	8.2e-06	2.86e-06	1.31e-05	1.1e-05	2.15e-06
Apibacter	2.9e-05	3.09e-05	4.12e-05	6.24e-06	3.92e-06	9.69e-06	5.94e-05	7.37e-06	8.37e-06	1.42e-05	1.02e-05	8.3e-06	6.94e-06	2.5e-06	9.37e-06	4.72e-06	2.29e-06	6.67e-06	9.96e-06	8.33e-06	5.71e-06	8.06e-06	2.81e-06	3.12e-06
Desulfitibacter	9.67e-06	1.33e-05	1.64e-05	2.73e-05	7.3e-06	8.89e-06	3.15e-06	9.56e-06	2.04e-05	7e-06	1.83e-05	6.12e-06	1.7e-05	1.55e-05	1.04e-05	2.53e-05	9.14e-06	1.36e-05	5.75e-06	1.65e-05	9.28e-06	9.24e-06	1.18e-05	7.12e-06
Taibaiella	5.29e-06	1.35e-05	6.63e-06	4e-06	1.51e-05	6.95e-06	3.73e-06	5.64e-06	3.6e-05	4.38e-06	9.94e-06	2.72e-06	1.21e-05	1.96e-05	3.19e-05	4.46e-06	2.67e-06	7.68e-06	5.05e-06	1.57e-05	6.54e-05	2.65e-06	1.61e-05	4.88e-07
Dethiosulfatibacter	8.86e-06	1.11e-05	1.39e-05	1.15e-05	6.23e-06	8.77e-06	3.15e-06	1.07e-05	2.1e-05	1.21e-05	2.01e-05	1.2e-05	1.29e-05	9.24e-06	1.4e-05	1.02e-05	4.19e-06	2.28e-05	8.13e-06	1.43e-05	7.96e-06	1.23e-05	1.9e-05	2.24e-05
Proteiniclasticum	9.98e-06	1.23e-05	1.96e-05	8.29e-06	5.34e-06	2.48e-05	6.3e-06	5.18e-06	1.34e-05	6.65e-06	8.47e-06	5.58e-06	1.51e-05	2.21e-05	1.5e-05	1.02e-05	7.24e-06	1.52e-05	1.33e-05	1.3e-05	1.21e-05	1.14e-05	1.69e-05	1.72e-05
Dehalococcoides	1.07e-05	2.21e-05	9.36e-06	2.32e-05	4.99e-06	5.7e-06	8.63e-06	6.56e-06	6.31e-06	5.6e-06	9.57e-06	1.4e-05	1.25e-05	1.1e-05	1.46e-05	6.03e-06	1.26e-05	1.94e-05	1.07e-05	1.08e-05	8.36e-06	3.63e-05	9.45e-06	1.59e-05
Flammeovirga	1.3e-05	2.86e-05	8.58e-06	1.79e-05	1.3e-05	1.79e-05	1.75e-05	9.33e-06	1.23e-05	7.88e-06	1.15e-05	1.05e-05	2.18e-05	7.49e-06	1.02e-05	2.75e-06	8e-06	2.28e-05	2.01e-05	1.55e-05	8.36e-06	3.93e-06	2.59e-06	2.73e-06
Lewinella	1.19e-05	1.35e-05	6.53e-06	1.04e-05	2.74e-05	1.62e-05	5.01e-06	9.21e-06	1.39e-05	1.24e-05	4.21e-05	5.31e-06	8.72e-06	1.07e-05	8.99e-06	2.88e-06	4.95e-06	1.42e-05	1.33e-05	2.35e-05	7.34e-06	6.39e-06	4.5e-06	1.41e-05
Flexilinea	4.89e-06	9.99e-06	1.04e-05	9.85e-06	9.26e-06	9.12e-06	9.21e-06	1.01e-05	1.22e-05	1.73e-05	1.8e-05	8.84e-06	1.51e-05	1.2e-05	2.3e-05	1.18e-05	5.33e-06	1.97e-05	9.96e-06	1.07e-05	8.77e-06	1.33e-05	1.49e-05	1.76e-05
Devosia	4.38e-06	9.46e-06	6.63e-06	7.22e-06	1.87e-05	1.24e-05	1.63e-06	3.8e-06	1.48e-05	1.73e-05	3.23e-05	2.18e-05	2.71e-05	2.35e-05	1.76e-05	4.19e-06	7.24e-06	1.23e-05	1.35e-05	5.69e-06	6.53e-06	6.49e-06	1.06e-05	4.97e-06
Weissella	9.47e-06	1.19e-05	3.49e-05	8.19e-06	1.92e-05	9.23e-06	8.75e-06	2.41e-05	2.73e-05	7.53e-06	1.02e-05	7.35e-06	6.67e-06	8.12e-06	8.25e-06	5.24e-06	7.62e-07	7.97e-06	1.08e-05	1.2e-05	1.63e-05	1.45e-05	6.3e-06	1.35e-05
Draconibacterium	1.51e-05	3.34e-05	8.29e-06	1.57e-05	1.23e-05	1.42e-05	1.1e-05	1.15e-05	1.16e-05	7.35e-06	8.35e-06	8.84e-06	1.38e-05	1.87e-05	1.7e-05	1.99e-05	7.24e-06	1.67e-05	1.58e-05	1.11e-05	3.16e-06	1.67e-06	9e-07	4e-06
Alkalibacterium	9.57e-06	1.07e-05	1.02e-05	4.18e-05	5.34e-06	8.89e-06	8.16e-06	3.8e-06	3.51e-05	1.56e-05	1.6e-05	1.5e-05	5.58e-06	6.24e-06	8.74e-06	5.77e-06	3.81e-06	1.19e-05	6.31e-06	1.06e-05	7.24e-06	1.63e-05	1.42e-05	1.06e-05
Cellulophaga	1.48e-05	5.85e-06	7.9e-06	1.17e-05	1.18e-05	1.22e-05	1.52e-05	3.69e-06	1.1e-05	8.05e-06	5.16e-06	1.5e-06	1.23e-05	1.11e-05	1.36e-05	5.64e-06	9.9e-06	5.22e-06	2.03e-05	8.2e-06	2.72e-05	2.09e-05	1.55e-05	2.87e-05
Rufibacter	3.08e-05	2.59e-05	4.87e-06	1.27e-05	1.8e-05	1.17e-05	6.18e-06	7.6e-06	1.35e-05	4.9e-06	1.55e-05	3.54e-06	8.85e-06	9.37e-06	7.25e-06	1.59e-05	4.19e-06	6.67e-06	5.75e-06	3.44e-05	1.23e-05	7.37e-06	5.52e-06	1.25e-05
Photobacterium	7.94e-06	1.2e-05	7.02e-06	1.1e-05	2.4e-05	5.36e-06	1.06e-05	8.41e-06	3.13e-05	1.44e-05	1.52e-05	9.39e-06	2.02e-05	2.22e-05	1.84e-05	9.83e-06	1.14e-05	6.96e-06	3.93e-06	6.22e-06	3.37e-06	8.94e-06	1.02e-05	6.34e-06
Faecalimonas	8.65e-06	5.1e-06	2.25e-05	1e-05	9.08e-06	9.8e-06	9.56e-06	1.61e-06	2.82e-05	1.09e-05	1.46e-05	7.89e-06	3.92e-05	8.74e-06	3.5e-06	1.09e-05	2.67e-06	1.41e-05	8.55e-06	1.39e-05	8.57e-06	8.55e-06	1.61e-05	1.12e-05
Achromobacter	2.37e-05	1.83e-05	7.21e-06	1.42e-05	4.81e-06	2.79e-05	4.55e-06	7.83e-06	1.01e-05	2.31e-05	9.45e-06	5.03e-06	2.36e-05	1.75e-05	9.12e-06	6.68e-06	4.08e-05	3.19e-06	2.1e-06	5.82e-06	1.53e-06	3.83e-06	1.07e-05	2.73e-06
Anaerovirgula	1.85e-05	1.53e-05	5.85e-06	1.43e-05	8.37e-06	1.13e-05	5.25e-06	9.44e-06	3.08e-06	4.55e-06	1.08e-05	4.08e-06	1.1e-05	5.74e-06	1.19e-05	1.36e-05	8e-06	2.04e-05	1.4e-05	1.6e-05	2.03e-05	2.41e-05	6.19e-06	2.07e-05
Negativicoccus	4.28e-06	3.19e-06	7.02e-06	2.73e-05	2.56e-05	2.28e-06	5.35e-05	1.24e-05	1.81e-05	5.6e-06	3.44e-06	3.54e-06	9.53e-06	1.17e-05	6.12e-06	1.83e-06	2.55e-05	7.25e-06	7.57e-06	2.78e-06	1.23e-05	1.78e-05	1.24e-06	1.2e-05
Acetitomaculum	1.19e-05	1.37e-05	8.68e-06	1.62e-05	9.62e-06	9.34e-06	1.25e-05	1.09e-05	3.67e-06	8.93e-06	1.17e-05	8.84e-06	1.42e-05	8.24e-06	1.16e-05	1.38e-05	1.41e-05	1.17e-05	1.5e-05	1.12e-05	8.87e-06	1.65e-05	9.34e-06	2.15e-05
Paraclostridium	4.76e-05	9.14e-06	7.41e-06	6.05e-06	2.49e-06	2.64e-05	6.88e-06	2.19e-06	9.69e-06	3.9e-05	5.03e-06	3.81e-06	1.43e-05	1.37e-06	5.12e-06	1.6e-05	0	6.67e-06	5.05e-06	6.22e-06	7.14e-06	5.99e-06	9.79e-06	3.67e-05
Thermincola	5.6e-06	1.39e-05	2.11e-05	4.1e-06	1.82e-05	3.3e-06	2.92e-06	9.56e-06	1.38e-05	7.35e-06	1.96e-05	1.78e-05	2.4e-05	1.14e-05	1.84e-05	5.24e-06	6.09e-06	2e-05	1.39e-05	1.07e-05	6.83e-06	6.19e-06	1.28e-05	6.53e-06
Parvimonas	1.1e-05	9.46e-06	7.7e-06	1.21e-05	8.19e-06	3.53e-06	5.25e-06	2.3e-06	1.1e-05	3.15e-06	4.42e-06	5.03e-06	1.14e-05	2.8e-05	5.37e-06	8.26e-06	0	1.13e-05	1.21e-05	2.53e-05	3.35e-05	1.22e-05	1.55e-05	3.17e-05
Alkalispirochaeta	5.9e-06	9.78e-06	4.29e-06	3.99e-05	7.66e-06	1.63e-05	1.1e-05	1.58e-05	2.03e-05	2.45e-06	1.99e-05	2.86e-06	1.65e-05	1.75e-06	2.55e-05	9.96e-06	5.07e-05	2.61e-06	3.79e-06	6.35e-06	5.1e-07	1.97e-06	3.38e-07	1.17e-06
Syntrophobotulus	6.11e-06	1.17e-05	9.07e-06	9.46e-06	1.35e-05	7.98e-06	4.43e-06	6.91e-06	5.58e-06	7.53e-06	8.1e-06	2.19e-05	1.58e-05	1.01e-05	6.25e-06	1.01e-05	4.57e-06	1.67e-05	1.3e-05	1.51e-05	1.81e-05	1.5e-05	1.61e-05	2.28e-05
Gardnerella	2.64e-05	1.52e-05	5.46e-06	1.58e-05	5.52e-06	3.19e-06	1.24e-05	3.8e-06	6.02e-06	8.58e-06	1.36e-05	2.05e-05	1.05e-05	9.12e-06	1.02e-05	8.65e-06	1.1e-05	3.29e-05	6.87e-06	1.27e-05	5.3e-06	7.96e-06	1.28e-05	1.11e-05
Gemella	6.82e-06	2.57e-05	6.73e-06	1.38e-05	9.26e-06	5.47e-06	6.88e-06	8.75e-06	1.63e-05	5.78e-06	2.3e-05	8.03e-06	1.25e-05	5.12e-06	4.5e-06	1.04e-05	1.9e-06	1.17e-05	1.14e-05	1.14e-05	8.67e-06	1.76e-05	2.8e-05	1.55e-05
Bittarella	7.63e-06	1.62e-05	2.38e-05	1.66e-05	6.59e-06	4.44e-06	4.9e-06	7.95e-06	7.34e-06	5.95e-06	1.79e-05	8.43e-06	5.86e-06	6.49e-06	1.62e-05	1.91e-05	8.76e-06	8.99e-06	7.15e-06	1.8e-05	9.69e-06	1.24e-05	1.6e-05	1.83e-05
Citrobacter	8.35e-06	7.23e-06	5.26e-06	1.49e-05	8.37e-06	8.66e-06	1.24e-05	9.56e-06	1.69e-05	8.05e-06	1.56e-05	6.39e-06	2.04e-05	1.05e-05	7.75e-06	6.55e-06	5.71e-06	1.29e-05	8.83e-06	9.39e-06	1.88e-05	9.14e-06	2.15e-05	2.02e-05
Marinobacter	1.04e-05	2.27e-05	2.16e-05	1.52e-05	9.8e-06	4.9e-06	8.86e-06	6.91e-06	9.84e-06	6.83e-06	8.84e-06	5.17e-06	3.92e-05	7.74e-06	1.4e-05	1.02e-05	7.24e-06	6.67e-06	5.33e-06	4.76e-06	1.23e-05	1.7e-05	1.46e-05	2.73e-06
Lucifera	6.21e-06	5.85e-06	1.15e-05	4.68e-06	2.21e-05	2.95e-05	1.52e-05	5.18e-06	2.11e-05	1.1e-05	5.65e-06	1.48e-05	6.13e-06	1.61e-05	5.5e-06	3.15e-06	5.71e-06	1e-05	8.55e-06	9.39e-06	5.81e-06	1.22e-05	1.38e-05	2.12e-05
Paraeggerthella	9.57e-06	4.25e-06	8.97e-06	2.83e-06	1.07e-06	1.6e-05	3.27e-06	1.24e-05	8.22e-06	1.09e-05	6.87e-06	3.4e-06	2.86e-06	5.74e-06	3.62e-06	1.18e-06	2.67e-06	2.65e-05	1.86e-05	2.13e-05	4.56e-05	1e-05	2.18e-05	1.89e-05
Petrotoga	2.38e-05	8.93e-06	7.12e-06	6.73e-06	9.26e-06	3.51e-05	8.05e-06	9.33e-06	1.03e-05	9.28e-06	1.15e-05	6.26e-06	2.15e-05	6.87e-06	1.87e-05	8.52e-06	1.29e-05	1.25e-05	5.05e-06	5.69e-06	3.77e-06	8.84e-06	3.49e-06	1.14e-05
Exiguobacterium	6.31e-06	1.63e-05	9.46e-06	1.06e-05	5.7e-06	2.29e-05	9.1e-06	9.44e-06	4.55e-06	8.75e-06	1.42e-05	7.48e-06	1.82e-05	5.99e-06	1.61e-05	6.42e-06	6.09e-06	1.49e-05	5.19e-06	1.12e-05	2.03e-05	8.16e-06	1.74e-05	9.75e-06
Leptolyngbya	7.43e-06	9.14e-06	1.98e-05	7.51e-06	8.73e-06	2.73e-06	2.17e-05	1.64e-05	2.85e-05	2.56e-05	1.73e-05	8.84e-06	2.55e-05	7.37e-06	1.12e-05	2.62e-06	9.52e-06	1.2e-05	4.91e-06	9.79e-06	1.63e-06	3.83e-06	1.69e-06	9.75e-07
Pseudoalteromonas	8.14e-06	9.25e-06	1.07e-06	3.54e-05	4.99e-06	4.22e-06	1.81e-05	1.27e-06	1.06e-05	1.38e-05	1.34e-05	6.39e-06	2.95e-05	8.12e-06	7.25e-06	4.85e-06	2.25e-05	1.06e-05	1.39e-05	8.47e-06	5.51e-06	9.73e-06	1.27e-05	4.68e-06
Gracilibacillus	1.34e-05	1.17e-05	7.7e-06	4.49e-06	1.64e-05	5.93e-06	5.36e-06	6.33e-06	2.25e-05	1.38e-05	1.4e-05	1.02e-05	1.14e-05	1.35e-05	9.74e-06	7.6e-06	9.9e-06	1.45e-05	4.91e-06	1.19e-05	1.18e-05	1.17e-05	1.43e-05	1.04e-05
Candidatus_Arthromitus	5.19e-06	9.35e-06	3.41e-06	1.04e-05	3.21e-06	1.82e-06	4.08e-06	2.53e-06	6.02e-06	7.18e-06	2.03e-05	1.71e-05	2.27e-05	1.34e-05	4.75e-06	2.53e-05	7.24e-06	9.86e-06	4.35e-06	1.44e-05	9.38e-06	2.76e-05	1.41e-05	1.91e-05
Carboxydothermus	7.13e-06	1.35e-05	1.85e-05	3.41e-06	9.26e-06	1.82e-06	9.8e-06	8.87e-06	3.23e-06	5.95e-06	1.03e-05	3.26e-06	2.12e-05	4.25e-06	1.12e-05	7.08e-06	1.1e-05	2.51e-05	2.85e-05	1.08e-05	7.96e-06	1.24e-05	1.54e-05	1.26e-05
Mycobacterium	1.23e-05	1.24e-05	1.37e-05	4.97e-06	1.35e-05	1.06e-05	1.43e-05	4.49e-06	1.47e-05	5.08e-06	1.09e-05	3.54e-06	1.03e-05	7.24e-06	1.29e-05	1.63e-05	2.63e-05	1.57e-05	1.77e-05	1.3e-05	7.75e-06	4.72e-06	5.85e-06	3.9e-06
Lascolabacillus	4.78e-06	1.02e-05	1.75e-05	3.02e-06	1.16e-05	7.98e-06	4.9e-06	1.3e-05	7.93e-06	1.26e-05	1.03e-05	1.29e-05	1.12e-05	7.74e-06	1.39e-05	1.02e-05	1.03e-05	5.65e-06	7.01e-06	5.56e-06	2.71e-05	5.9e-07	2.68e-05	1.93e-05
Sebaldella	1.21e-05	1.31e-05	6.63e-06	1.18e-05	2.85e-06	1.22e-05	6.41e-06	5.41e-06	7.05e-06	1.59e-05	1.25e-05	2.37e-05	1.72e-05	8.87e-06	1.2e-05	7.34e-06	1.14e-05	8.26e-06	1.07e-05	9.13e-06	1.03e-05	1.45e-05	8.89e-06	1.38e-05
Larkinella	9.37e-06	1.33e-05	1.3e-05	4.88e-06	7.3e-06	6.61e-06	1e-05	5.99e-06	7.19e-06	9.1e-06	6.63e-06	2.58e-06	7.35e-06	1.45e-05	1.32e-05	1.3e-05	4.95e-06	8.84e-06	1.01e-05	1.8e-05	4.07e-05	4.82e-06	1.16e-05	1.81e-05
Succinimonas	1.34e-05	1.18e-05	9.36e-06	1.46e-05	5.88e-06	7.18e-06	1.31e-05	1.36e-05	1.03e-05	1.02e-05	1.24e-05	3.94e-06	4.77e-05	1.04e-05	9.87e-06	8.39e-06	3.81e-06	1.35e-05	2.1e-06	9.39e-06	4.69e-06	1.14e-05	7.77e-06	5.66e-06
Raoultibacter	9.06e-06	1.02e-05	3.01e-05	7.61e-06	4.81e-06	3.19e-06	7e-06	1.15e-05	1.63e-05	6.65e-06	1.69e-05	2.05e-05	4.63e-06	1.96e-05	1.41e-05	9.17e-06	1.9e-06	1.61e-05	2.38e-06	8.07e-06	5.41e-06	9.73e-06	1.86e-05	6.53e-06
Arachidicoccus	5.09e-06	2.74e-05	8.48e-06	2.05e-05	1.59e-05	5.58e-06	7.58e-06	1.28e-05	1.32e-06	1.02e-05	5.16e-06	9.25e-06	1.35e-05	1.29e-05	1.02e-05	9.04e-06	6.86e-06	2.03e-05	3.93e-06	5.16e-06	5.61e-06	2.23e-05	8.55e-06	1.11e-05
Bordetella	1.76e-05	1.83e-05	3.9e-06	1.13e-05	1.44e-05	8.66e-06	1.43e-05	1.54e-05	2.06e-06	7.7e-06	1.13e-05	1.06e-05	2.15e-05	4.25e-06	7.75e-06	1.05e-05	5.33e-06	7.1e-06	6.31e-06	8.73e-06	6.94e-06	1.89e-05	9.12e-06	1.43e-05
Pantoea	1.53e-05	1.2e-05	4.53e-05	8.39e-06	9.8e-06	6.27e-06	3.15e-06	1.03e-05	5.73e-06	6.3e-06	3.56e-06	1.5e-06	1.93e-05	6.12e-06	5.87e-06	8.52e-06	4.57e-06	9.57e-06	1.19e-05	6.88e-06	7.14e-06	1.31e-05	2.26e-05	1.25e-05
Anaeromyces	2.54e-06	1.24e-05	2.44e-06	6.54e-06	1.07e-05	7.63e-06	1.11e-05	6.91e-06	7.93e-06	1.7e-05	1.9e-05	5.58e-06	1.93e-05	1.05e-05	9.49e-06	5.77e-06	4.38e-05	1.48e-05	9.25e-06	9.52e-06	4.18e-06	5.31e-06	4.16e-06	8.97e-06
Yersinia	1.59e-05	1.3e-05	1.45e-05	8.39e-06	9.44e-06	2.07e-05	2.52e-05	2.52e-05	3.08e-06	7.53e-06	7.24e-06	4.49e-06	2.19e-05	8.37e-06	9.62e-06	5.64e-06	2.67e-06	6.09e-06	4.07e-06	8.2e-06	7.04e-06	6.39e-06	1.59e-05	4.19e-06
Maribacter	7.02e-06	1.41e-05	4.78e-06	1.23e-05	1.71e-05	5.58e-06	8.51e-06	1.03e-05	1.86e-05	1.79e-05	2.12e-05	1.32e-05	1.77e-05	1.51e-05	1.07e-05	1.02e-05	6.86e-06	2.75e-06	1.05e-05	1.23e-05	6.32e-06	1.67e-06	3.49e-06	6.44e-06
Arenibacter	7.94e-06	1.7e-05	5.85e-06	1.62e-05	1.51e-05	1.88e-05	2.18e-05	1.36e-05	2.19e-05	4.03e-06	9.33e-06	7.75e-06	1.35e-05	4.12e-06	5.25e-06	3.41e-06	8e-06	1.32e-05	9.11e-06	1.44e-05	6.32e-06	4.32e-06	7.99e-06	5.46e-06
Coxiella	4.28e-06	5.31e-07	3.22e-06	1.76e-06	2.76e-05	2.17e-06	8.16e-07	1.96e-06	2.5e-06	1.79e-05	0	1.63e-06	4.09e-06	7.49e-07	6.75e-06	1.97e-06	0.0001653	2.32e-06	1.26e-06	1.98e-06	3.06e-07	1.08e-06	2.59e-06	1.37e-06
Chlorobaculum	4.07e-06	1.43e-05	1.53e-05	1.1e-05	1.73e-05	1.44e-05	1.14e-05	1.07e-05	1.66e-05	6.13e-06	1.8e-05	1.77e-06	4.77e-06	8.37e-06	1.2e-05	2.79e-05	1.64e-05	7.97e-06	3.37e-06	1.47e-05	6.22e-06	6.09e-06	1.35e-06	2.83e-06
Agrobacterium	6.51e-06	9.46e-06	2.34e-06	6.24e-06	2.6e-05	3.65e-06	5.48e-06	2.73e-05	9.84e-06	3.33e-06	2.32e-05	1.24e-05	9.4e-06	7.49e-06	7.25e-06	2.75e-06	0	4.49e-06	8.13e-06	4.89e-06	5e-06	5.43e-05	9.12e-06	1.76e-06
Kiloniella	5.8e-06	2.66e-06	0	7.41e-06	2.49e-05	2.73e-06	1.05e-06	1.15e-06	1.59e-05	1.24e-05	2.38e-05	2.48e-05	2.64e-05	2.93e-05	1.36e-05	5.11e-06	6.47e-06	4.93e-06	6.31e-06	1.98e-06	1e-05	7.96e-06	1.42e-05	1.37e-06
Criibacterium	6.72e-06	1.71e-05	7.12e-06	1.86e-05	9.62e-06	1.14e-05	8.05e-06	1.47e-05	5.43e-06	4.2e-06	7.86e-06	2.04e-06	1.5e-05	4.99e-06	7.12e-06	1.19e-05	3.43e-06	1.51e-05	6.73e-06	2.38e-05	5.51e-06	1.45e-05	1.9e-05	1.01e-05
Actinomyces	1.77e-05	1.22e-05	2.08e-05	9.27e-06	6.95e-06	4.44e-06	5.13e-06	7.14e-06	8.66e-06	5.25e-06	1.09e-05	6.12e-06	2.85e-05	1.09e-05	1.35e-05	1.19e-05	2.67e-06	1.9e-05	8.97e-06	9.79e-06	4.79e-06	6.09e-06	8.89e-06	8.87e-06
Bradyrhizobium	8.45e-06	7.55e-06	1.33e-05	7.12e-06	2.07e-05	1.41e-05	9.45e-06	5.07e-06	1.45e-05	8.23e-06	1.44e-05	9.11e-06	2.02e-05	1.47e-05	1.32e-05	5.9e-06	7.24e-06	7.39e-06	7.29e-06	5.29e-06	5.92e-06	7.47e-06	1.52e-05	5.85e-06
Haloplasma	6.41e-06	2.06e-05	6.04e-06	7.61e-06	7.3e-06	2.28e-06	2.8e-06	4.26e-06	3.04e-05	1.12e-05	2.65e-05	8.03e-06	6.13e-06	5.62e-06	8.74e-06	4.98e-06	6.86e-06	1.2e-05	4.91e-06	1.14e-05	1.39e-05	1.01e-05	1.65e-05	1.22e-05
Spiroplasma	3.36e-06	2.44e-05	4.58e-06	9.95e-06	1.19e-05	2.17e-06	1.17e-06	1.73e-06	1.61e-05	2.98e-06	2.49e-05	6.53e-06	2.97e-05	5.24e-06	1.26e-05	3.01e-06	7.62e-06	6.09e-06	1.75e-05	9.13e-06	1.72e-05	1.08e-05	1.14e-05	6.53e-06
Corynebacterium	9.67e-06	1.74e-05	1.2e-05	8.58e-06	7.3e-06	5.36e-06	3.97e-06	3.57e-06	1.7e-05	6.83e-06	1.36e-05	1.69e-05	1.38e-05	1.06e-05	1.3e-05	7.86e-06	3.05e-06	9.13e-06	6.87e-06	1.04e-05	2.68e-05	7.37e-06	6.42e-06	8.09e-06
Labilibacter	5.5e-06	3.61e-05	2.92e-06	2.19e-05	5.52e-06	3.87e-06	1.26e-05	8.87e-06	8.95e-06	7.88e-06	7.98e-06	9.79e-06	1.47e-05	6.12e-06	8.62e-06	6.42e-06	6.47e-06	1.19e-05	8.41e-06	3.04e-06	1.59e-05	2.36e-06	1.99e-05	9.65e-06
Piromyces	5.19e-06	5.95e-06	1.17e-06	3.41e-06	5.34e-06	6.27e-06	5.71e-06	5.07e-06	1.26e-05	1.14e-05	1.42e-05	9.52e-06	2.18e-05	1.25e-05	1.1e-05	6.29e-06	4.65e-05	8.26e-06	8.55e-06	9.39e-06	6.94e-06	8.06e-06	1.05e-05	9.65e-06
Pasteurella	7.13e-06	2.71e-05	1.65e-05	8.78e-06	1.35e-05	7.18e-06	6.3e-06	6.22e-06	3.38e-06	4.9e-06	2.09e-05	4.9e-06	1.03e-05	1.25e-06	4.37e-06	1.18e-06	4.95e-05	1.35e-05	4.91e-06	1.35e-05	3.47e-06	3.83e-06	6.64e-06	1.95e-06
Caminicella	7.43e-06	1.51e-05	7.6e-06	5.17e-06	2.67e-06	3.57e-05	4.32e-06	5.64e-06	1.73e-05	2.63e-06	1.4e-05	2.86e-06	1.91e-05	7.24e-06	3.12e-06	4.06e-06	4.57e-06	1.93e-05	4.21e-06	6.35e-06	1.42e-05	1.58e-05	8.67e-06	1.38e-05
Kiritimatiella	8.14e-07	3.19e-06	1.07e-06	1.37e-06	2.85e-06	2.51e-06	3.38e-06	0	7.34e-07	0	0	1.36e-06	0.000133857	1.25e-06	4.68e-05	8.26e-06	6.47e-06	1.84e-05	4.77e-06	1.06e-06	8.16e-07	1.97e-07	4.5e-07	1.07e-06
Serratia	1.35e-05	8.29e-06	2.73e-06	9.85e-06	2.03e-05	7.63e-06	2.01e-05	1.65e-05	3.82e-06	6.3e-06	8.1e-06	8.16e-06	2.78e-05	1.02e-05	7.25e-06	9.7e-06	6.86e-06	2.32e-06	1.4e-06	2.91e-06	4.9e-06	7.47e-06	2.45e-05	9.56e-06
Alkalibaculum	1.05e-05	8.5e-06	6.92e-06	4.39e-06	4.1e-06	5.7e-06	3.85e-06	3.69e-06	2.2e-05	6.65e-06	1.09e-05	6.67e-06	1.93e-05	1.02e-05	1.52e-05	8.26e-06	8e-06	1.09e-05	7.99e-06	4.89e-06	1.34e-05	2.69e-05	7.65e-06	1.26e-05
Gorillibacterium	8.14e-06	7.97e-06	1.75e-05	7.51e-06	3.38e-06	6.5e-06	8.05e-06	5.87e-06	3.82e-06	1.38e-05	1.13e-05	1.69e-05	1.09e-05	1.14e-05	6.37e-06	1.18e-05	6.47e-06	9.71e-06	1.14e-05	9.39e-06	1.17e-05	1.34e-05	9.57e-06	1.64e-05
Salinispira	8.25e-06	1.15e-05	2.92e-07	3.32e-05	1.25e-06	9.12e-06	4.32e-06	6.22e-06	6.61e-06	4.55e-06	9.08e-06	2.72e-06	1.28e-05	7.12e-06	1.91e-05	8.26e-06	2.74e-05	4.78e-06	5.19e-06	2.63e-05	1.03e-05	9.34e-06	4.05e-06	5.95e-06
Salegentibacter	8.96e-06	3.97e-05	1.43e-05	1.28e-05	1.41e-05	1.13e-05	2.15e-05	1.17e-05	3.23e-06	3.15e-06	6.26e-06	2.04e-06	8.85e-06	8.74e-06	1.15e-05	1.7e-05	4.19e-06	6.81e-06	1.08e-05	3.97e-06	1.22e-06	9.43e-06	1.69e-06	1.46e-06
Flavisolibacter	6.72e-06	7.86e-06	2.92e-06	6.15e-06	9.97e-06	6.61e-06	9.45e-06	5.3e-06	3.68e-05	1.61e-05	2.73e-05	1.54e-05	1.27e-05	8.12e-06	1.05e-05	6.42e-06	1.41e-05	3.48e-06	1.05e-05	1.06e-05	1.84e-06	2.16e-06	7.88e-07	1.95e-06
Nonlabens	6.82e-06	1.63e-05	1.05e-05	1.26e-05	4.1e-06	1.29e-05	5.25e-06	5.18e-06	1.19e-05	8.05e-06	8.22e-06	2.86e-06	1.69e-05	1.52e-05	1.54e-05	1.6e-05	1.75e-05	9.57e-06	1.37e-05	1.18e-05	6.83e-06	2.26e-06	1.13e-06	2.15e-06
Thermotoga	4.07e-06	4.36e-06	4.87e-06	8.58e-06	1.59e-05	1.25e-05	8.51e-06	8.41e-06	1.59e-05	5.6e-06	2.86e-05	5.44e-06	1.84e-05	2.09e-05	8.49e-06	2.88e-06	8.38e-06	1.46e-05	4.07e-06	6.08e-06	5.71e-06	8.35e-06	6.98e-06	5.46e-06
Bosea	4.17e-06	2.02e-06	9.75e-07	3.9e-07	1.44e-05	1.48e-06	2.33e-07	6.91e-07	9.4e-06	2.63e-06	1.57e-05	1.36e-05	1.99e-05	3.71e-05	1.3e-05	2.66e-05	4.19e-06	4.06e-06	1.12e-06	1.19e-06	4.69e-06	3.76e-05	5.85e-06	9.07e-06
Acidaminobacter	9.26e-06	8.29e-06	7.31e-06	3.9e-06	3.38e-06	6.38e-06	3.38e-06	8.18e-06	5.87e-06	7.88e-06	1.12e-05	6.26e-06	8.85e-06	6.74e-06	9.99e-06	1.05e-05	7.24e-06	1.7e-05	9.82e-06	1.49e-05	1.87e-05	1.28e-05	1.8e-05	1.4e-05
Solitalea	6.72e-06	5.64e-05	6.73e-06	7.71e-06	1.21e-05	6.72e-06	6.18e-06	1.96e-05	1.7e-05	1.17e-05	1.29e-05	6.94e-06	1.21e-05	8.74e-06	7.25e-06	5.24e-06	4.95e-06	6.52e-06	7.43e-06	6.35e-06	0	0	2.25e-07	1.95e-07
Caldanaerobacter	5.19e-06	9.46e-06	2e-05	4.49e-06	3.56e-06	2.39e-06	1.28e-06	7.49e-06	3.96e-06	6.65e-06	1.19e-05	3.54e-06	2.41e-05	5.87e-06	1.24e-05	3.93e-06	6.86e-06	2.42e-05	1.05e-05	1.4e-05	1.54e-05	9.63e-06	6.08e-06	1.65e-05
Salipaludibacillus	3.56e-06	2.23e-06	2.83e-06	9.27e-06	3.56e-06	2.62e-06	4.2e-06	1.15e-06	2.97e-05	4.94e-05	3.09e-05	3.51e-05	6.81e-06	9.74e-06	7.5e-06	6.16e-06	0	5.94e-06	6.03e-06	3.17e-06	1.84e-06	4.23e-06	2.36e-06	1.07e-06
Thiomonas	1.43e-06	3.4e-06	2.54e-05	6.83e-07	3.74e-06	1.6e-06	0	1.27e-06	0	2.28e-06	2.7e-06	5.44e-07	2.59e-06	1.62e-06	2.62e-06	2.1e-06	1.52e-06	1.45e-06	2.8e-07	0	9.18e-07	8.23e-05	2.36e-06	8.82e-05
Bartonella	3.26e-06	3.08e-06	3.31e-06	1.05e-05	9.62e-06	5.81e-06	9.68e-06	6.8e-06	1.32e-06	5.08e-06	5.16e-06	7.07e-06	1.31e-05	6.24e-06	6.25e-06	1.97e-06	8.76e-06	4.93e-06	1.4e-06	1.59e-05	1.45e-05	2.36e-05	4.7e-05	1.47e-05
Anaeromicrobium	6.21e-06	1.04e-05	4.64e-05	5.07e-06	4.63e-06	3.53e-06	3.97e-06	1.01e-05	7.49e-06	6.3e-06	8.59e-06	7.07e-06	3.4e-06	6.37e-06	6.37e-06	1.26e-05	4.19e-06	1.99e-05	7.43e-06	1.39e-05	1.02e-05	9.24e-06	8.55e-06	7.02e-06
Caecibacter	1.36e-05	2.98e-06	3.53e-05	1.6e-05	2.05e-05	1e-05	2.72e-05	1.61e-06	2.66e-05	5.43e-06	1.01e-05	8.57e-06	6.94e-06	1.19e-05	6.87e-06	2.88e-06	7.62e-07	3.77e-06	8.97e-06	2.38e-06	3.06e-07	3.24e-06	1.35e-06	7.8e-07
Oceanibaculum	4.68e-06	5.95e-06	4.97e-06	4.49e-06	1.55e-05	1.82e-06	1.4e-06	0	1.56e-05	6.3e-06	2.38e-05	2.31e-05	2.6e-05	1.89e-05	1.16e-05	2.62e-06	7.62e-07	5.8e-06	1.4e-05	5.16e-06	1.05e-05	6.58e-06	1.62e-05	2.15e-06
Centipeda	5.35e-05	3.4e-06	1.56e-06	1.37e-05	1.26e-05	2.37e-05	2.92e-05	3.34e-06	1.12e-05	8.23e-06	6.87e-06	5.03e-06	8.17e-07	1.65e-05	4.12e-06	2.23e-06	0	1.01e-06	1.72e-05	1.46e-06	1.12e-06	1.47e-06	4.61e-06	3.71e-06
Gottschalkia	3.97e-06	1.24e-05	5.46e-06	3.71e-06	2.99e-05	6.38e-06	5.6e-06	5.41e-06	1.22e-05	7.18e-06	1.2e-05	1.24e-05	1.73e-05	5.49e-06	7e-06	5.24e-06	6.09e-06	1.48e-05	3.79e-06	6.61e-06	9.89e-06	1.6e-05	9.23e-06	7.7e-06
Prosthecochloris	3.16e-06	1.55e-05	1.66e-06	6.34e-06	1.57e-05	2.62e-06	4.55e-06	7.26e-06	3.73e-05	3.85e-06	1.89e-05	5.17e-06	2.59e-05	8.49e-06	1.29e-05	3.8e-06	1.07e-05	6.52e-06	4.21e-06	1.77e-05	2.35e-06	5.31e-06	3.38e-06	1.85e-06
Olivibacter	5.7e-06	8.93e-06	2.04e-05	1.79e-05	1.32e-05	6.84e-06	3.5e-06	1.6e-05	7.93e-06	9.1e-06	8.47e-06	2.99e-06	1.91e-05	9.62e-06	1.22e-05	2.45e-05	6.47e-06	2.03e-06	1.28e-05	4.76e-06	4.18e-06	4.72e-06	1.13e-06	1.85e-06
Novosphingobium	6.72e-06	5.74e-06	5.85e-07	4.97e-06	8.19e-06	3.19e-06	3.03e-06	9.21e-07	2.41e-05	1.12e-05	3.15e-05	1.73e-05	1.89e-05	2.12e-05	2.06e-05	5.11e-06	6.86e-06	5.36e-06	7.15e-06	3.84e-06	5.3e-06	4.23e-06	4.61e-06	2.93e-06
Cecembia	7.53e-06	1.84e-05	8.77e-07	5.17e-06	9.08e-06	1.71e-06	2.1e-06	6.56e-06	1.41e-05	7.7e-06	2.42e-05	1.47e-05	1.97e-05	1.95e-05	1.27e-05	4.85e-06	5.71e-06	1.04e-05	9.68e-06	9.13e-06	4.39e-06	5.7e-06	7.09e-06	1.76e-06
Mycobacteroides	1.56e-05	1.84e-05	1.82e-05	4.42e-05	7.66e-06	7.52e-06	1.47e-05	5.41e-06	1.32e-06	2.1e-06	3.56e-06	4.49e-06	2.31e-06	1.87e-06	2.75e-06	7.21e-06	1.52e-06	6.09e-06	5.05e-06	1.31e-05	1.88e-05	1.11e-05	4.73e-06	4.19e-06
Cryptobacterium	1.07e-05	1.09e-05	8.19e-06	9.66e-06	1.09e-05	1.12e-05	1.46e-05	2.45e-05	7.78e-06	1.05e-06	3.68e-06	1.25e-05	9.4e-06	1.2e-05	8.49e-06	5.64e-06	7.62e-07	1.09e-05	4.35e-06	8.6e-06	7.45e-06	1.04e-05	8.89e-06	8.78e-06
Psychroflexus	1.7e-05	1.2e-05	1.28e-05	1.06e-05	8.91e-06	1.23e-05	4.08e-06	7.95e-06	8.22e-06	4.2e-06	7.12e-06	8.71e-06	8.31e-06	1.2e-05	1.55e-05	8.26e-06	4.19e-06	7.97e-06	5.61e-06	5.29e-06	3.55e-05	1.57e-06	1.01e-06	1.76e-06
Halobacillus	1.22e-05	9.14e-06	8.09e-06	6.24e-06	6.77e-06	6.61e-06	8.4e-06	9.56e-06	9.69e-06	5.43e-06	9.82e-06	5.44e-06	1.47e-05	8.87e-06	1.27e-05	7.08e-06	3.43e-06	1.19e-05	1.01e-05	1.08e-05	6.43e-06	1.44e-05	8.1e-06	1.3e-05
Adhaeribacter	3.77e-06	1.7e-05	6.04e-06	8e-06	1.89e-05	3.65e-06	9.91e-06	5.48e-05	2.17e-05	2.63e-06	1.45e-05	2.86e-06	1.2e-05	7.37e-06	4.37e-06	5.24e-06	8.38e-06	2.46e-06	4.63e-06	6.35e-06	2.55e-06	0	6.75e-07	5.85e-07
Hydrotalea	8.45e-06	4.25e-06	6.24e-06	1.46e-06	7.3e-06	6.84e-06	6.65e-06	8.68e-05	1.03e-06	0	3.03e-05	6.8e-07	3.81e-06	4e-06	5e-07	2.88e-06	1.14e-06	8.99e-06	1.56e-05	7.01e-06	1.02e-06	0	3.38e-07	1.24e-05
Pestivirus	0	0	0	0	1.16e-05	1.08e-05	1.17e-05	1e-05	1.03e-05	1.58e-05	1.14e-05	1.22e-05	1.14e-05	9.49e-06	9.99e-06	9.7e-06	3.09e-05	1.06e-05	9.96e-06	8.73e-06	0	3.44e-06	3.71e-06	1.58e-05
Elioraea	3.87e-06	5.21e-06	2.92e-07	5.17e-06	1.83e-05	2.73e-06	1.28e-06	9.21e-07	2.13e-05	7.18e-06	1.88e-05	1.92e-05	2.57e-05	1.79e-05	1.4e-05	1.97e-06	2.67e-06	5.65e-06	2.34e-05	5.29e-06	3.37e-06	4.52e-06	6.53e-06	1.27e-06
Rslunavirus	0	0	0	0	3.51e-05	2.94e-05	8.83e-05	0	0	0	0	0	3.23e-05	0	1.75e-06	0	7.62e-07	1.3e-06	1.7e-05	9.92e-06	0	0	0	0
Thermotalea	6.72e-06	1.15e-05	7.51e-06	7.51e-06	1.09e-05	6.15e-06	1.75e-06	7.03e-06	8.51e-06	4.9e-06	1.96e-05	3.54e-06	6.13e-06	5.49e-06	8.12e-06	6.42e-06	5.33e-06	1.88e-05	7.43e-06	1.1e-05	9.38e-06	1.16e-05	2.08e-05	9.46e-06
Marinitoga	1.13e-05	1.32e-05	0	8.39e-06	1.25e-05	2.17e-06	2.22e-06	4.26e-06	3.6e-05	9.1e-06	2.23e-05	1.12e-05	1.09e-05	1.79e-05	9.87e-06	4.46e-06	4.95e-06	8.26e-06	6.31e-06	4.76e-06	3.77e-06	3.73e-06	4.5e-06	3.12e-06
Massilia	4.12e-05	2.23e-06	3.02e-06	5.46e-06	3.21e-06	6.04e-06	1.87e-06	5.07e-06	1.45e-05	4.81e-05	2.95e-06	3.67e-06	7.9e-06	4.62e-06	8.25e-06	1.06e-05	8.76e-06	1.01e-05	2.1e-06	7.94e-06	9.18e-07	4.13e-06	1.46e-06	9.95e-06
Desulfofundulus	5.8e-06	1.08e-05	1.52e-05	5.95e-06	6.41e-06	6.15e-06	6.3e-06	6.22e-06	3.08e-06	5.08e-06	5.4e-06	3.54e-06	1.82e-05	6.37e-06	1.47e-05	9.04e-06	3.43e-06	1.61e-05	4.07e-06	5.16e-06	2.54e-05	9.14e-06	1.06e-05	1.13e-05
Tetragenococcus	1.25e-05	7.97e-06	2.04e-05	8.78e-06	4.45e-06	7.86e-06	7.46e-06	5.64e-06	1.25e-05	6.3e-06	7.12e-06	4.22e-06	5.58e-06	5.37e-06	1.2e-05	1.44e-06	6.09e-06	3.22e-05	7.57e-06	5.95e-06	3.67e-06	8.16e-06	6.75e-06	1.36e-05
Niastella	3.97e-06	2.24e-05	7.02e-06	6.05e-06	1.51e-05	1.38e-05	8.98e-06	6.56e-06	2.08e-05	3.15e-06	1.1e-05	7.35e-06	1.09e-05	1.22e-05	8e-06	7.6e-06	7.62e-07	5.65e-06	7.57e-06	7.54e-06	1.34e-05	7.86e-07	9e-07	1.16e-05
Adlercreutzia	6.82e-06	9.99e-06	1.33e-05	1.68e-05	2.85e-06	5.81e-06	1.05e-05	4.38e-06	6.02e-06	7e-07	4.42e-06	1.54e-05	2.45e-06	2.14e-05	5.37e-06	1.31e-06	3.05e-06	2.9e-06	4.21e-07	2.51e-06	7.55e-06	1.42e-05	3.94e-05	1.43e-05
Labilibaculum	6.11e-06	3.52e-05	6.82e-07	8e-06	6.77e-06	3.42e-06	8.98e-06	9.1e-06	1.28e-05	7.7e-06	1.34e-05	2.72e-06	9.94e-06	1.14e-05	9.49e-06	8.26e-06	1.1e-05	1.57e-05	1.02e-05	8.6e-06	2.75e-06	3.24e-06	2.03e-06	3.8e-06
Paracoccus	3.87e-06	5.31e-06	7.8e-07	7.02e-06	1.41e-05	1.25e-06	7.23e-06	5.87e-06	1.04e-05	3.5e-06	1.64e-05	1.37e-05	3.66e-05	1.07e-05	1.41e-05	4.59e-06	8e-06	5.36e-06	1.09e-05	4.63e-06	5.92e-06	6.19e-06	1.28e-05	1.37e-06
Senegalimassilia	7.33e-06	1.26e-05	1.46e-05	5.66e-06	8.91e-06	6.04e-06	8.75e-06	1.38e-05	9.1e-06	2.63e-06	5.28e-06	1.03e-05	3.4e-06	1.17e-05	9.12e-06	6.16e-06	1.9e-06	8.41e-06	5.19e-06	6.88e-06	1.47e-05	5.7e-06	2.39e-05	7.31e-06
Denitrovibrio	5.29e-06	3.44e-05	4.19e-06	2.52e-05	6.06e-06	6.27e-06	2.45e-06	1.84e-06	1.26e-05	2.19e-05	1.33e-05	3.54e-06	1.03e-05	2.37e-06	1.24e-05	9.17e-06	1.26e-05	8.12e-06	3.23e-06	4.23e-06	2.86e-06	2.06e-06	0	4.58e-06
Lichtheimia	0	0	3.9e-07	1.56e-06	1.34e-05	8.55e-06	9.21e-06	8.06e-06	6.61e-06	1.21e-05	1.08e-05	7.07e-06	1.72e-05	8.49e-06	9.62e-06	7.6e-06	5.26e-05	7.97e-06	4.07e-06	8.73e-06	7.14e-07	2.26e-06	2.81e-06	8.58e-06
Wohlfahrtiimonas	6.92e-06	1.49e-05	2.05e-06	1.62e-05	6.41e-06	3.83e-05	1.26e-05	1.96e-06	9.4e-06	2.45e-06	8.22e-06	8.03e-06	6.67e-06	1.39e-05	1.04e-05	5.64e-06	1.75e-05	2.32e-06	6.03e-06	3.44e-06	1.43e-06	2.85e-06	6.64e-06	2.93e-06
Arcticibacter	8.14e-06	5.85e-06	1.07e-06	1.92e-05	1.16e-05	3.76e-06	5.6e-06	7.37e-06	4.26e-05	1.26e-05	2.33e-05	3.54e-06	1.1e-05	7.37e-06	7.12e-06	6.29e-06	1.18e-05	1.3e-06	4.91e-06	1.02e-05	5.1e-07	2.95e-07	9e-07	4.88e-07
Erythrobacter	4.07e-06	5.63e-06	5.85e-07	8.78e-07	1.71e-05	2.28e-06	1.17e-06	1.15e-06	1.59e-05	5.78e-06	2.91e-05	2.2e-05	2.63e-05	1.86e-05	1.21e-05	3.93e-06	4.19e-06	5.22e-06	6.73e-06	3.84e-06	5.2e-06	4.72e-06	8.89e-06	1.27e-06
Sulfurimonas	3.26e-06	9.14e-06	3.41e-06	1.89e-05	9.8e-06	1.52e-05	1.49e-05	5.87e-06	4.11e-06	7.7e-06	4.54e-06	3.81e-06	2.08e-05	1.41e-05	3.24e-05	2.75e-06	1.18e-05	1.01e-05	3.51e-06	4.1e-06	2.04e-07	3.14e-06	1.8e-06	0
Mycolicibacterium	7.23e-06	2.64e-05	8.56e-05	1.46e-05	6.95e-06	1.82e-06	3.97e-06	9.21e-07	1.47e-07	3.5e-07	3.68e-06	2.58e-06	2.04e-06	9.12e-06	1.12e-06	2.61e-05	1.14e-06	7.25e-07	5.61e-07	1.06e-06	7.14e-07	1.28e-06	4.28e-06	2.15e-06
Ornithobacterium	5.19e-06	5.31e-06	7.99e-06	5.27e-06	6.06e-06	8.77e-06	3.38e-06	6.45e-06	1.48e-05	8.4e-06	8.1e-06	7.21e-06	1.12e-05	1.75e-05	1.22e-05	1.13e-05	6.86e-06	2.12e-05	1.14e-05	1.6e-05	0	2.16e-06	5.4e-06	1.76e-06
Xenorhabdus	2.77e-05	8.61e-06	2.83e-06	5.76e-06	3.21e-06	6.72e-06	1.13e-05	1.55e-05	1.47e-06	5.95e-06	5.65e-06	6.39e-06	5.04e-05	8.87e-06	7e-06	1.35e-05	1.9e-06	1.88e-06	3.51e-06	5.69e-06	1.02e-07	4.62e-06	3.94e-06	7.8e-07
Parolsenella	1.03e-05	9.67e-06	6.82e-06	1.14e-05	3.05e-05	5.13e-06	1.99e-05	5.78e-05	2.06e-06	5.25e-07	5.16e-06	2.86e-06	6.81e-07	3.5e-06	9.62e-06	9.17e-07	2.67e-06	4.78e-06	3.37e-06	2.12e-06	4.08e-07	1.77e-06	4.05e-06	6.63e-06
Phi29virus	1.06e-05	7.33e-06	1.56e-06	7.9e-06	1.34e-05	3.3e-06	1.07e-05	9.9e-06	1.51e-05	6.13e-06	4.17e-06	6.12e-06	8.99e-06	9.74e-06	5.16e-05	2.62e-07	6.86e-06	1.74e-06	5.61e-07	1.85e-06	2.24e-06	3.05e-06	1.55e-05	4e-06
Tepidimicrobium	6.01e-06	1.03e-05	1.07e-05	6.83e-06	4.45e-06	1.41e-05	3.03e-06	5.18e-06	3.23e-06	5.78e-06	1.63e-05	2.31e-06	9.4e-06	7.99e-06	9.37e-06	6.55e-06	2.29e-06	1.48e-05	8.27e-06	1.06e-05	6.83e-06	1.6e-05	9.57e-06	1.09e-05
Rhizoclosmatium	0	1.06e-07	0	7.8e-07	1.18e-05	8.66e-06	1.07e-05	7.14e-06	9.1e-06	1.03e-05	6.51e-06	8.3e-06	1.33e-05	6.37e-06	7.87e-06	7.08e-06	5.83e-05	6.38e-06	8.41e-06	8.33e-06	0	2.06e-06	1.13e-06	7.9e-06
Candidatus_Cloacimonas	1.02e-05	8.82e-06	2.73e-06	8.29e-06	1.98e-05	9.34e-06	2.33e-06	8.87e-06	9.25e-06	1.3e-05	1.34e-05	3.13e-06	1.02e-05	1.26e-05	4.62e-06	5.5e-06	1.33e-05	1.73e-05	1.11e-05	5.69e-06	1.94e-06	3.24e-06	1.46e-06	3.41e-06
Xanthomonas	1.45e-05	9.57e-06	5.26e-06	9.85e-06	3.44e-05	3.99e-06	5.13e-06	6.1e-06	9.54e-06	7e-06	2.44e-05	5.44e-06	8.17e-06	6.24e-06	5.87e-06	2.88e-06	8.76e-06	8.99e-06	4.21e-06	2.65e-06	1.33e-06	3.54e-06	7.99e-06	2.63e-06
Gramella	4.48e-06	1.63e-05	1e-05	1.39e-05	2.62e-05	7.86e-06	1.33e-05	5.07e-06	1.04e-05	4.03e-06	7.86e-06	1.09e-06	9.8e-06	5.62e-06	2.65e-05	8.26e-06	5.33e-06	5.36e-06	4.35e-06	3.31e-06	2.14e-06	1.67e-06	6.75e-07	4e-06
Amphibacillus	9.16e-06	1.21e-05	7.41e-06	2.83e-06	4.1e-06	2.96e-06	6.53e-06	2.88e-06	3.08e-06	1.05e-05	1.2e-05	1.02e-05	8.72e-06	8.37e-06	2.05e-05	7.08e-06	3.05e-06	1.03e-05	6.73e-06	7.28e-06	6.73e-06	1.72e-05	9.12e-06	8.68e-06
Viridibacillus	1.43e-06	9.03e-06	1.95e-07	6.93e-06	9.97e-06	2.53e-05	2.26e-05	3.69e-06	1.42e-05	1.65e-05	8.72e-06	9.52e-06	3e-06	5.74e-06	2.62e-06	8.52e-06	1.14e-06	1.13e-05	4.63e-06	6.48e-06	4.9e-06	5.4e-06	1.26e-05	3.02e-06
Cp220virus	6.01e-06	1.49e-06	5.85e-07	3.32e-06	2.17e-05	1.17e-05	1.24e-05	3.69e-06	4.11e-06	2.1e-06	1.62e-05	9.52e-07	2.25e-05	1.04e-05	1.02e-05	3.93e-07	1.9e-06	1.12e-05	7.15e-06	3.69e-05	3.88e-06	4.32e-06	1.91e-06	2.15e-06
Mesonia	4.38e-06	1.22e-05	7.8e-07	1.15e-05	4.1e-06	1.25e-05	6.76e-06	4.95e-06	1.91e-06	4.73e-06	4.3e-06	1.41e-05	7.49e-06	1.51e-05	1.81e-05	1.97e-06	9.14e-06	2.17e-06	4.35e-06	1.53e-05	3.05e-05	2.95e-07	4.5e-07	9.65e-06
Neocallimastix	2.34e-06	6.27e-06	4e-06	8.78e-06	7.12e-06	4.56e-06	8.4e-06	3.92e-06	5.14e-06	5.95e-06	3.93e-06	6.67e-06	1.87e-05	5.49e-06	7.5e-06	6.29e-06	3.31e-05	1.57e-05	9.4e-06	1.08e-05	4.08e-06	5.9e-06	4.73e-06	7.02e-06
Gammaretrovirus	2.95e-06	9.03e-06	4.87e-06	1.19e-05	1.57e-05	3.08e-06	3.5e-06	2.65e-06	4.55e-06	1.16e-05	3.68e-06	3.81e-06	2.45e-06	2.37e-06	2.87e-06	3.93e-06	8.57e-05	5.22e-06	2.52e-06	5.29e-06	0	1.97e-06	1.13e-06	4.49e-06
Deinococcus	4.89e-06	8.29e-06	7.41e-06	4.39e-06	8.19e-06	3.3e-06	5.36e-06	7.26e-06	5.58e-06	4.73e-06	1.88e-05	8.03e-06	2.51e-05	7.87e-06	1.25e-05	4.46e-06	6.09e-06	1.55e-05	4.49e-06	7.94e-06	6.94e-06	6.29e-06	7.43e-06	4e-06
Dictyoglomus	5.8e-06	1.24e-05	8.58e-06	5.07e-06	1.05e-05	4.56e-06	5.01e-06	8.18e-06	1.26e-05	5.95e-06	1.17e-05	3.13e-06	1.09e-05	8.62e-06	1.44e-05	5.5e-06	7.24e-06	1.58e-05	5.33e-06	4.37e-06	6.53e-06	8.84e-06	4.39e-06	8.78e-06
Alpharetrovirus	0	0	0	2.93e-07	1.8e-05	2.17e-06	5.95e-06	1.96e-06	2.94e-06	1.03e-05	2.33e-06	2.31e-06	2.04e-06	2.37e-06	4.25e-06	3.15e-06	0.00012188	2.32e-06	1.82e-06	5.29e-06	0	5.9e-07	4.5e-07	2.34e-06
Nitratireductor	3.26e-06	3.4e-06	8.77e-07	9.75e-07	1.03e-05	3.65e-06	2.68e-06	2.19e-06	1.91e-05	9.28e-06	2.03e-05	1.84e-05	1.7e-05	1.57e-05	1.4e-05	3.8e-06	8.38e-06	5.36e-06	9.25e-06	4.5e-06	6.43e-06	3.73e-06	7.32e-06	2.83e-06
Leuconostoc	1.66e-05	1.14e-05	1.36e-06	1.01e-05	2.32e-06	1.94e-06	1.98e-06	1.43e-05	1.78e-05	4.38e-06	4.17e-06	2.99e-06	6.54e-06	4.37e-06	3.62e-06	4.98e-06	1.14e-06	6.38e-06	3.79e-06	4.37e-06	3.37e-06	5.29e-05	3.71e-06	7.9e-06
Gracilibacter	7.53e-06	1.16e-05	4e-06	4.29e-06	3.74e-06	5.47e-06	3.15e-06	2.76e-06	9.54e-06	3.33e-06	6.38e-06	9.79e-06	1.24e-05	1.41e-05	8.49e-06	5.5e-06	3.43e-06	9.57e-06	7.43e-06	1.16e-05	8.77e-06	9.63e-06	1.61e-05	1.35e-05
Lentibacillus	1.73e-06	8.4e-06	6.24e-06	2.63e-06	5.52e-06	2.85e-06	3.15e-06	2.88e-06	4.39e-05	4.9e-06	1.67e-05	1.02e-05	9.94e-06	5.99e-06	3e-06	5.9e-06	3.81e-06	6.23e-06	9.82e-06	6.88e-06	2.04e-06	1.1e-05	6.53e-06	9.95e-06
Anaerosporomusa	2.75e-06	6.7e-06	1.25e-05	1.24e-05	8.55e-06	1.19e-05	3.85e-06	4.03e-06	1.15e-05	1.02e-05	2.05e-05	3.26e-06	5.04e-06	5.87e-06	7.75e-06	7.34e-06	4.95e-06	1.07e-05	5.61e-06	4.76e-06	7.04e-06	1.17e-05	7.32e-06	3.22e-06
Alkaliflexus	3.16e-06	2.08e-05	3.31e-06	1.16e-05	8.73e-06	7.29e-06	3.5e-06	6.8e-06	9.54e-06	7.7e-06	8.35e-06	5.17e-06	1.33e-05	9.37e-06	1.1e-05	5.24e-06	2.67e-06	1.28e-05	1.92e-05	1.07e-05	3.06e-06	1.08e-06	2.36e-06	1.37e-06
Kouleothrix	2.44e-06	7.01e-06	7.31e-06	2.44e-06	6.95e-06	2.73e-06	6.3e-06	1.57e-05	3.48e-05	1.1e-05	9.7e-06	8.03e-06	1.17e-05	2.62e-06	1.54e-05	4.72e-06	9.52e-06	1.29e-05	4.07e-06	3.04e-06	6.12e-07	3.54e-06	3.94e-06	1.46e-06
Mortierella	2.04e-07	0	4.87e-07	1.27e-06	1.09e-05	5.7e-06	9.91e-06	5.76e-06	6.61e-06	1.35e-05	6.75e-06	6.53e-06	1.21e-05	6.12e-06	7.62e-06	5.5e-06	5.83e-05	5.65e-06	4.63e-06	7.94e-06	0	1.28e-06	1.8e-06	8.29e-06
Paraliobacillus	7.84e-06	6.7e-06	4.19e-06	3.9e-06	8.37e-06	1.17e-05	9.56e-06	1.84e-06	1.07e-05	5.95e-06	7e-06	1.01e-05	1.09e-05	1.07e-05	4.12e-06	7.21e-06	7.62e-06	4.35e-06	3.79e-06	4.89e-06	6.83e-06	7.66e-06	2.08e-05	9.85e-06
Aestuariispira	1.73e-06	4.57e-06	0	5.17e-06	1.19e-05	5.7e-07	4.66e-07	0	2.35e-05	1.49e-05	2.61e-05	2.65e-05	2.53e-05	1.49e-05	1.15e-05	6.55e-07	4.19e-06	0	0	5.69e-06	7.14e-07	4.23e-06	2.7e-06	8.78e-07
Rhodococcus	8.75e-06	4.36e-06	1.07e-06	7.12e-06	9.97e-06	7.52e-06	6.76e-06	7.14e-05	2.2e-06	2.63e-06	4.91e-06	6.67e-06	6.81e-06	3.62e-06	3.12e-06	4.06e-06	4.57e-06	4.49e-06	4.91e-06	4.37e-06	3.47e-06	3.44e-06	5.18e-06	3.32e-06
Rhadinovirus	0	0	0	0	1.14e-05	8.66e-06	8.98e-06	8.87e-06	8.51e-06	1.51e-05	8.72e-06	8.84e-06	8.72e-06	9.87e-06	7.62e-06	8.52e-06	2.51e-05	7.25e-06	8.83e-06	9.66e-06	0	5.4e-06	5.29e-06	9.26e-06
Asaccharospora	5.19e-06	5.1e-06	1.46e-06	1.07e-06	3.38e-06	4.56e-06	1.7e-05	2.3e-06	1.2e-05	1.93e-06	1.96e-06	2.45e-06	7.9e-06	1.87e-06	4.75e-06	1.99e-05	1.52e-06	2.9e-06	5.61e-07	1.98e-06	5e-06	7.37e-06	2.05e-05	5.14e-05
Pelobacter	3.46e-06	5.42e-06	2.84e-05	2.93e-06	6.77e-06	5.36e-06	9.33e-06	9.44e-06	5.14e-06	7.7e-06	1.04e-05	2.99e-06	1.97e-05	5.99e-06	1.24e-05	4.98e-06	4.19e-06	9.57e-06	3.79e-06	4.5e-06	1.44e-05	2.65e-06	2.59e-06	6.83e-07
Pseudodesulfovibrio	7.84e-06	9.46e-06	5.56e-06	8.39e-06	3.74e-06	5.36e-06	1e-05	1.01e-05	8.07e-06	7e-06	7.37e-06	5.44e-06	2.15e-05	7.24e-06	9.99e-06	7.34e-06	9.52e-06	9.86e-06	4.49e-06	5.95e-06	1.73e-06	5.4e-06	4.84e-06	6.05e-06
Ndongobacter	5.4e-06	5.95e-06	1.82e-05	6.44e-06	4.1e-06	6.61e-06	4.2e-06	6.91e-06	4.84e-06	2.1e-06	6.87e-06	2.45e-06	3.54e-06	5.12e-06	3.5e-06	1.26e-05	2.67e-06	1.73e-05	7.57e-06	1.64e-05	3.16e-06	2.11e-05	3.71e-06	1.06e-05
Arabia	6.41e-06	8.08e-06	2.28e-05	5.07e-06	5.17e-06	9.57e-06	4.66e-06	9.21e-06	9.1e-06	1.93e-06	7.98e-06	6.39e-06	6.13e-06	7.99e-06	8.49e-06	3.41e-06	1.14e-06	8.7e-06	3.23e-06	4.5e-06	3.88e-06	5.7e-06	8.78e-06	2.3e-05
Granulicatella	5.9e-06	1.35e-05	6.04e-06	3.38e-05	3.03e-06	9.12e-06	1.98e-06	4.03e-06	1.76e-06	3.33e-06	5.52e-06	2.45e-06	3.69e-05	1.62e-06	1.14e-05	3.28e-06	4.19e-06	5.51e-06	4.35e-06	5.56e-06	4.69e-06	3.05e-06	3.38e-06	6.53e-06
Planococcus	8.75e-06	5.21e-06	3.61e-06	8.68e-06	6.23e-06	1.82e-06	4.08e-06	1.5e-06	5.14e-06	3.85e-06	6.75e-06	2.99e-06	8.72e-06	5.12e-06	5.62e-06	6.68e-06	3.43e-06	9.28e-06	8.69e-06	4.79e-05	8.36e-06	4.62e-06	6.87e-06	6.14e-06
Zooshikella	5.5e-06	2.55e-06	0	1.46e-06	1.57e-05	9.12e-07	7e-07	6.91e-07	2.01e-05	8.93e-06	2.18e-05	2.26e-05	1.38e-05	1.89e-05	1.25e-05	1.18e-06	1.52e-06	3.48e-06	7.85e-06	4.1e-06	3.98e-06	4.32e-06	6.64e-06	8.78e-07
Parageobacillus	6.21e-06	3.72e-06	7.21e-06	1.46e-06	1.66e-05	3.76e-06	2.22e-06	2.19e-06	7.34e-07	3.15e-06	8.84e-06	3.81e-06	7.22e-06	1.49e-05	2.75e-06	2.75e-06	3.81e-07	5.65e-06	6.17e-06	3.76e-05	6.02e-06	1.19e-05	6.75e-06	1.76e-05
Flexistipes	1.18e-05	2.55e-06	9.75e-07	1.82e-05	7.84e-06	6.27e-06	1.05e-06	2.07e-06	2.58e-05	1.09e-05	1.61e-05	1.63e-06	1.23e-05	2.25e-06	1.35e-05	6.82e-06	2.06e-05	2.61e-06	3.65e-06	1.72e-06	4.39e-06	3.24e-06	0	3.22e-06
Anaeroarcus	2.24e-06	3.51e-06	3.02e-06	2.53e-05	1.37e-05	9.12e-06	3.27e-05	2.19e-06	7.34e-06	2.28e-06	1.19e-05	1.63e-06	6.4e-06	2.75e-06	8.49e-06	3.54e-06	2.29e-06	5.51e-06	8.83e-06	1.85e-06	7.45e-06	4.03e-06	7.99e-06	4.49e-06
Chishuiella	1.53e-06	7.76e-06	1.01e-05	1.95e-06	5.17e-06	1.62e-05	1.11e-05	1.73e-06	4.55e-06	8.4e-06	1.6e-06	5.58e-06	3.54e-06	8.74e-07	3.75e-06	6.03e-06	5.71e-06	3.62e-06	1.23e-05	1.34e-05	1.37e-05	3.05e-06	2.85e-05	7.7e-06
C5virus	1.01e-05	1.55e-05	2.83e-06	8.58e-06	1.99e-05	1.11e-05	6.06e-06	5.76e-07	2.5e-06	4.38e-06	9.57e-06	4.35e-06	9.4e-06	1.1e-05	3.87e-06	3.01e-06	1.9e-06	5.8e-06	8.69e-06	7.8e-06	6.22e-06	7.47e-06	7.43e-06	9.36e-06
Cytophaga	9.26e-06	1.47e-05	6.63e-06	7.51e-06	1.83e-05	1.06e-05	6.18e-06	1.13e-05	7.78e-06	3.5e-06	9.08e-06	3.54e-06	1.29e-05	5.24e-06	1.15e-05	3.54e-06	1.9e-06	4.93e-06	2.8e-06	5.16e-06	6.94e-06	3.24e-06	4.73e-06	5.95e-06
Pseudobacteriovorax	4.28e-06	2.44e-06	0	3.41e-06	1.16e-05	1.37e-06	4.66e-07	5.76e-07	1.13e-05	8.05e-06	1.77e-05	2.07e-05	1.84e-05	1.56e-05	1.09e-05	2.1e-06	5.71e-06	7.97e-06	1.36e-05	3.17e-06	4.69e-06	3.34e-06	6.53e-06	1.17e-06
Eggerthia	1.15e-05	1.86e-05	9.07e-06	9.07e-06	4.63e-06	9.69e-06	2.22e-06	9.79e-06	7.19e-06	4.73e-06	1.18e-05	2.31e-06	6.81e-06	3.5e-06	8.37e-06	8.65e-06	7.24e-06	8.12e-06	4.07e-06	5.29e-06	4.08e-06	7.86e-06	3.83e-06	6.53e-06
Desnuesiella	6.62e-06	9.78e-06	3.41e-06	5.36e-06	3.38e-06	3.99e-06	6.3e-06	5.07e-06	9.4e-06	7e-07	7.73e-06	3.81e-06	2.18e-05	6.99e-06	5.12e-06	6.03e-06	1.14e-06	6.09e-06	4.49e-06	6.35e-06	1.51e-05	1.82e-05	8.1e-06	9.07e-06
Hyphomonas	2.65e-06	2.34e-06	0	4.68e-06	1.25e-05	2.05e-06	5.36e-06	9.21e-07	4.99e-06	6.83e-06	9.45e-06	1.85e-05	2e-05	1.75e-05	9.74e-06	2.75e-06	1.1e-05	7.25e-06	8.69e-06	4.23e-06	5.1e-06	6.88e-06	7.43e-06	2.93e-06
Thiothrix	8.86e-06	1.53e-05	6.14e-06	7.8e-06	6.95e-06	2.51e-06	5.13e-06	8.64e-06	2.22e-05	4.73e-06	1.26e-05	4.76e-06	1.48e-05	3.75e-06	9.24e-06	3.54e-06	4.57e-06	7.39e-06	4.77e-06	2.25e-06	3.67e-06	9.83e-07	9.23e-06	3.22e-06
Psychroserpens	3.05e-07	2.58e-05	4.97e-06	5.17e-06	1.1e-05	1.19e-05	6.18e-06	2.76e-06	5.28e-06	4.38e-06	1.35e-05	2.58e-06	3.27e-06	3.12e-06	4.62e-06	3.41e-06	0	7.39e-06	9.4e-06	3.04e-06	1.94e-06	2.65e-06	5.63e-07	3.97e-05
Kordia	5.6e-06	2.97e-05	1.66e-06	5.36e-06	1.25e-05	5.13e-06	8.28e-06	8.52e-06	5.14e-06	1.58e-06	6.75e-06	1.36e-06	1.36e-05	4.37e-06	4e-06	1.94e-05	9.52e-06	9.28e-06	3.37e-06	1.43e-05	4.08e-07	1.57e-06	0	1.07e-06
Acidisphaera	2.95e-06	2.98e-06	3.9e-07	7.51e-06	1.34e-05	8.55e-06	1.45e-05	2.19e-06	9.84e-06	7.18e-06	1.41e-05	1.36e-05	1.76e-05	1.25e-05	1.14e-05	3.15e-06	0	3.19e-06	7.01e-06	2.91e-06	4.79e-06	4.72e-06	5.97e-06	1.85e-06
Opitutus	6.11e-06	3.93e-06	1.17e-06	9.75e-07	1.6e-06	0	1.63e-06	9.21e-07	2.06e-06	1.75e-06	2.33e-06	4.62e-06	2.08e-05	2.5e-06	4e-06	6.95e-06	6.86e-06	4.06e-06	1.4e-06	1.46e-06	2.42e-05	5.82e-05	5.4e-06	7.8e-06
Asaccharobacter	7.84e-06	5.31e-06	7.6e-06	1.85e-06	3.56e-06	3.53e-06	8.51e-06	2.63e-05	2.3e-05	3.5e-06	4.66e-06	6.12e-06	4.22e-06	4.25e-06	8.74e-06	3.01e-06	7.62e-07	9.13e-06	4.35e-06	7.01e-06	6.94e-06	8.75e-06	8.78e-06	2.63e-06
Desulfocucumis	2.75e-06	5.63e-06	4.97e-06	1.8e-05	1.78e-06	9.8e-06	1.63e-06	5.87e-06	1.09e-05	1.17e-05	8.1e-06	1.63e-06	5.72e-06	4.25e-06	3.5e-06	5.64e-06	5.33e-06	9.57e-06	4.77e-06	3.31e-06	1.25e-05	5.5e-06	1.23e-05	1.28e-05
Jeotgalibacillus	1.32e-06	3.83e-06	6.34e-06	4.1e-06	4.81e-06	1.94e-05	7.11e-06	2.53e-06	1.16e-05	1.75e-06	1.07e-05	2.45e-06	5.31e-06	6.87e-06	4.62e-06	5.24e-06	3.05e-06	1.42e-05	1.7e-05	1.16e-05	4.28e-06	3.93e-06	9.45e-06	5.66e-06
Pseudoramibacter	2.18e-05	4.57e-06	5.46e-06	7.12e-06	2.49e-06	2.28e-06	3.03e-06	7.14e-06	2.35e-06	1.3e-05	1.67e-05	5.31e-06	6.13e-06	5.99e-06	7.5e-07	7.34e-06	6.09e-06	4.93e-06	5.61e-06	8.2e-06	6.12e-06	2.55e-06	1.11e-05	1e-05
Desulfofarcimen	2.95e-06	1.11e-05	1e-05	8.1e-06	3.74e-06	1.64e-05	1.13e-05	4.15e-06	7.05e-06	4.9e-06	9.21e-06	2.31e-06	7.35e-06	2.62e-06	6.25e-06	6.68e-06	2.67e-06	8.84e-06	1.04e-05	7.54e-06	2.96e-06	3.24e-06	4.73e-06	1.15e-05
Nitrosomonas	9.26e-06	4.14e-06	1.46e-05	8.1e-06	1.42e-05	5.7e-06	4.55e-06	4.72e-06	6.46e-06	2.63e-06	4.79e-06	2.31e-06	2.34e-05	6.12e-06	4.75e-06	3.93e-06	8e-06	3.77e-06	1.96e-06	2.12e-06	4.9e-06	2.46e-06	1.63e-05	5.75e-06
Jeotgalibaca	1.55e-05	7.65e-06	5.26e-06	8e-06	6.06e-06	1.25e-06	1.2e-05	3.69e-06	1.91e-06	4.2e-06	2.21e-06	3.13e-06	7.35e-06	4.75e-06	5.87e-06	4.85e-06	1.14e-06	6.38e-06	1.05e-05	6.61e-06	8.26e-06	2.39e-05	4.73e-06	8.97e-06
Alloscardovia	1.29e-05	4.04e-06	1.95e-06	2.83e-06	4.27e-06	1.3e-05	9.33e-07	4.84e-06	2.22e-05	2.1e-06	1.69e-05	6.26e-06	1.27e-05	7.37e-06	1.02e-05	5.37e-06	2.67e-06	6.52e-06	6.03e-06	4.37e-06	5e-06	4.23e-06	4.95e-06	2.44e-06
Soehngenia	7.94e-06	8.18e-06	7.51e-06	8.39e-06	6.23e-06	5.47e-06	5.13e-06	1.19e-05	7.34e-07	3.68e-06	6.87e-06	1.63e-06	7.22e-06	5.24e-06	1.42e-05	7.73e-06	2.67e-06	1.15e-05	7.57e-06	1.16e-05	2.96e-06	8.16e-06	6.64e-06	4.78e-06
Tumebacillus	4.07e-06	6.8e-06	6.92e-06	9.07e-06	6.41e-06	6.38e-06	5.01e-06	3.22e-06	1.2e-05	9.45e-06	5.03e-06	5.17e-06	3.68e-06	4.99e-06	5.12e-06	5.37e-06	1.9e-06	1.04e-05	6.17e-06	8.33e-06	8.26e-06	5.21e-06	1.11e-05	1.36e-05
Dakarella	3.65e-05	7.86e-06	1.46e-06	1.11e-05	1.1e-05	5.81e-06	1.06e-05	7.6e-06	2.79e-06	5.95e-06	5.65e-06	5.31e-06	1.13e-05	1.62e-06	2.37e-06	1.7e-06	2.67e-06	1.01e-06	4.21e-07	3.44e-06	3.57e-06	1.09e-05	8.33e-06	3.9e-06
Rhizopus	6.11e-07	2.02e-06	2.92e-07	4.49e-06	2.32e-06	4.44e-06	1.27e-05	3.22e-06	4.7e-06	1.38e-05	6.63e-06	1.85e-05	1.17e-05	2.87e-06	7.75e-06	3.67e-06	4.65e-05	2.75e-06	3.08e-06	5.69e-06	4.08e-07	9.83e-07	1.24e-06	2.54e-06
Senegalia	6.01e-06	6.27e-06	3.22e-06	6.44e-06	6.59e-06	1.94e-06	4.66e-06	3.34e-06	6.31e-06	4.73e-06	7.98e-06	3.67e-06	1.21e-05	9.37e-06	5.5e-06	1.44e-06	2.29e-06	1.58e-05	7.15e-06	8.73e-06	7.45e-06	7.57e-06	9.68e-06	1.29e-05
Fictibacillus	3.36e-06	9.67e-06	7.8e-06	5.66e-06	8.91e-06	3.87e-06	6.88e-06	5.76e-06	9.1e-06	8.58e-06	1.07e-05	6.39e-06	4.49e-06	5.87e-06	7.87e-06	4.46e-06	7.62e-07	7.1e-06	3.51e-06	6.48e-06	7.04e-06	8.75e-06	1.01e-05	8e-06
Anoxybacter	5.7e-06	9.03e-06	8.38e-06	4e-06	4.63e-06	7.98e-07	3.03e-06	4.26e-06	6.61e-06	5.95e-06	6.63e-06	1.03e-05	1.81e-05	4.5e-06	5.12e-06	3.93e-06	2.29e-06	2.41e-05	5.47e-06	5.95e-06	6.53e-06	7.96e-06	5.52e-06	1.27e-06
Fervidicella	4.48e-06	3.93e-06	7.41e-06	6.34e-06	3.21e-06	1.64e-05	1.28e-06	2.65e-06	1.61e-06	1.16e-05	7.86e-06	1.36e-06	1.62e-05	1.36e-05	4.12e-06	4.06e-06	2.67e-06	7.54e-06	6.45e-06	1.26e-05	3.88e-06	4.82e-06	8.33e-06	7.7e-06
Psychrobacillus	7.13e-06	2.76e-06	7.9e-06	8.29e-06	1.39e-05	4.56e-06	2.45e-06	3.11e-06	1.48e-05	1.09e-05	3.44e-06	1.51e-05	2.59e-06	5.62e-06	4.75e-06	3.93e-06	0	6.96e-06	7.15e-06	1.36e-05	2.24e-06	2.46e-06	3.26e-06	1.26e-05
Inquilinus	3.26e-06	3.93e-06	1.75e-06	1.95e-06	5.7e-06	3.53e-06	1.05e-06	4.26e-06	1.73e-05	8.93e-06	1.79e-05	1.28e-05	1.33e-05	1.17e-05	9.62e-06	3.67e-06	2.67e-06	2.9e-06	5.75e-06	2.91e-06	7.45e-06	4.62e-06	1.01e-05	1.95e-06
Crocosphaera	2.54e-06	6.27e-06	2.34e-06	6.73e-06	1.16e-05	1.32e-05	1.4e-05	5.76e-06	1.42e-05	6.3e-06	1.9e-05	1.27e-05	9.67e-06	1.29e-05	6.37e-06	3.54e-06	1.52e-06	2.9e-06	4.21e-07	2.91e-06	0	3.93e-07	1.58e-06	1.76e-06
Thermosipho	3.97e-06	1.03e-05	3.22e-06	3.41e-06	1.05e-05	1.94e-06	9.33e-07	4.26e-06	6.02e-06	1.93e-06	8.72e-06	3.13e-06	1.87e-05	5.24e-06	1.2e-05	1.07e-05	8e-06	1e-05	1.32e-05	9.52e-06	1.33e-06	3.34e-06	2.03e-06	5.85e-06
Acetoanaerobium	2.63e-05	1.04e-05	6.73e-06	1.14e-05	3.21e-06	2.73e-06	2.1e-06	4.49e-06	3.96e-06	2.8e-06	4.91e-06	3.26e-06	4.9e-06	5.49e-06	4.37e-06	7.34e-06	1.9e-06	5.51e-06	1.28e-05	1.36e-05	5.1e-06	2.06e-06	5.4e-06	7.12e-06
Thermobrachium	4.78e-06	8.18e-06	3.02e-06	2.93e-06	1.32e-05	3.08e-06	0	2.65e-06	6.61e-06	7.88e-06	1.19e-05	4.22e-06	1.32e-05	1.04e-05	5.75e-06	5.9e-06	4.19e-06	1.52e-05	6.17e-06	4.76e-06	7.04e-06	5.99e-06	3.26e-06	6.53e-06
Domibacillus	4.48e-06	4.57e-06	5.26e-06	1.12e-05	3.74e-06	8.66e-06	4.43e-06	2.42e-06	4.99e-06	3.85e-06	4.17e-06	3.81e-06	7.49e-06	9.12e-06	6.62e-06	4.72e-06	5.71e-06	1.45e-05	7.29e-06	4.89e-06	4.08e-06	5.01e-06	5.97e-06	1.97e-05
Ea92virus	6.72e-06	4.25e-07	4.87e-07	2.93e-07	9.62e-06	2.26e-05	7e-07	1.03e-05	2.94e-07	4.03e-06	0	0	2.31e-06	0	5e-07	0	1.83e-05	1.25e-05	9.25e-06	7.8e-06	1.01e-05	3.64e-06	1.56e-05	2.11e-05
Microvirga	5.09e-06	3.29e-06	2.44e-06	1.17e-06	4.1e-06	1.14e-07	1.4e-06	1.38e-06	3.38e-06	9.63e-06	6.26e-06	1.09e-05	5.12e-05	7.74e-06	8.25e-06	5.11e-06	0	2.32e-06	3.23e-06	1.46e-06	9.79e-06	2.46e-06	9.79e-06	5.95e-06
Pediococcus	2.04e-06	6.27e-06	2.31e-05	6.73e-06	6.06e-06	4.79e-06	5.48e-06	3.92e-06	1.06e-05	2.98e-06	3.68e-06	1.09e-06	5.72e-06	7.74e-06	6e-06	7.86e-06	3.43e-06	1.12e-05	8.27e-06	1.06e-05	2.65e-06	5.31e-06	4.61e-06	6.24e-06
Thermobacillus	1.44e-05	8.5e-06	5.85e-06	5.27e-06	1.6e-06	3.19e-06	2.1e-06	3.11e-06	3.08e-06	2.98e-06	5.52e-06	3.54e-06	1.5e-06	3.75e-06	6.75e-06	2.1e-06	5.71e-06	1.35e-05	1.05e-05	1.44e-05	9.59e-06	1.05e-05	8.78e-06	9.85e-06
Henriciella	2.04e-06	4.36e-06	5.85e-07	1.66e-06	1.07e-05	7.98e-07	0	0	1.17e-05	7e-06	2.01e-05	2.41e-05	1.66e-05	1.32e-05	7.37e-06	1.18e-06	3.05e-06	4.35e-06	1.01e-05	2.65e-06	3.06e-06	4.23e-06	5.63e-06	1.07e-06
Anaerobacillus	7.63e-06	5.42e-06	4e-06	7.22e-06	6.06e-06	3.99e-06	3.38e-06	4.03e-06	6.9e-06	4.2e-06	1.07e-05	7.21e-06	1.14e-05	7.74e-06	9.37e-06	6.68e-06	1.52e-06	7.25e-06	8.83e-06	7.8e-06	6.02e-06	3.14e-06	6.64e-06	8.39e-06
Methylobacter	7.13e-06	1.84e-05	7.12e-06	8.39e-06	7.12e-06	3.65e-06	3.5e-06	5.99e-06	2.35e-06	4.03e-06	7.12e-06	4.9e-06	1.92e-05	9.24e-06	8.62e-06	3.93e-06	5.33e-06	9.86e-06	1.96e-06	3.57e-06	5.41e-06	2.85e-06	3.26e-06	2.63e-06
Wolbachia	2.65e-06	5.31e-07	0	2.34e-06	9.26e-06	1.03e-06	0	3.46e-07	9.1e-06	5.6e-06	1.37e-05	1.9e-05	1.36e-05	9.37e-06	5.5e-06	1.7e-06	7.62e-07	1.3e-06	2.1e-06	2.25e-06	1.74e-05	6.29e-06	2.97e-05	1.56e-06
Schleiferia	2.34e-06	1.73e-05	5.65e-06	6.54e-06	1.02e-05	4.9e-06	1.98e-06	1e-05	9.54e-06	3.15e-06	1.31e-05	3.94e-06	1.17e-05	6.24e-06	1.75e-06	4.46e-06	6.47e-06	1.41e-05	6.03e-06	7.94e-06	1.63e-06	4.23e-06	2.03e-06	0
Glomus	0	0	0	4.88e-07	6.77e-06	3.3e-06	1.15e-05	4.38e-06	4.7e-06	7.53e-06	5.16e-06	3.81e-06	8.44e-06	3.87e-06	5.62e-06	1.02e-05	2.93e-05	3.31e-05	3.79e-06	5.95e-06	2.04e-07	9.83e-07	4.5e-07	4.78e-06
Syntrophus	7.74e-06	1.79e-05	1.49e-05	5.85e-06	1.09e-05	5.93e-06	7.81e-06	1.01e-05	7.34e-06	4.03e-06	3.56e-06	2.72e-06	5.86e-06	5.99e-06	6e-06	3.67e-06	4.57e-06	5.36e-06	3.51e-06	6.48e-06	3.77e-06	4.52e-06	3.49e-06	1.76e-06
Batrachochytrium	5.09e-07	3.19e-07	3.9e-07	2.05e-06	1.05e-05	4.44e-06	9.8e-06	3.22e-06	6.31e-06	5.08e-06	5.4e-06	5.85e-06	7.76e-06	4e-06	6.12e-06	5.37e-06	5.29e-05	2.61e-06	2.1e-06	5.56e-06	0	1.87e-06	1.8e-06	9.17e-06
Filimonas	4.48e-06	2.3e-05	1.85e-06	4.29e-06	9.8e-06	3.87e-06	1.12e-05	3.8e-06	3.33e-05	4.38e-06	3.68e-06	6.8e-07	4.9e-06	5.74e-06	5.87e-06	1.32e-05	1.14e-06	3.04e-06	5.61e-06	2.65e-06	1.43e-06	2.65e-06	1.13e-06	9.75e-07
Cp8virus	5.4e-06	1.28e-06	0	1.03e-05	7.12e-06	9.69e-06	1.19e-05	4.84e-06	3.96e-06	3.33e-06	2.58e-06	0	5.69e-05	1.41e-05	1.62e-06	3.28e-06	4.95e-06	1.16e-06	2.24e-06	1.72e-06	3.47e-06	0	1.13e-06	1.66e-06
Diversispora	0	0	0	1.46e-06	1.18e-05	4.79e-06	8.16e-06	4.49e-06	6.75e-06	1.09e-05	5.52e-06	5.71e-06	6.4e-06	4.62e-06	6.37e-06	4.33e-06	4.49e-05	5.65e-06	3.79e-06	5.95e-06	0	1.28e-06	9e-07	7.61e-06
Pustulibacterium	3.56e-06	1.11e-05	4.39e-06	5.36e-06	2.49e-05	7.41e-06	3.97e-06	6.22e-06	1.16e-05	8.05e-06	1.5e-05	7.35e-06	1.06e-05	9.74e-06	4.62e-06	1.7e-06	3.81e-06	1.88e-06	3.65e-06	4.63e-06	0	6.88e-07	4.5e-07	4.88e-07
Desulfurobacterium	6.11e-06	8.29e-06	3.12e-06	5.76e-06	2.17e-05	1.94e-06	5.36e-06	3.8e-06	1.42e-05	6.83e-06	1.41e-05	3.94e-06	1.13e-05	3.25e-06	1.27e-05	3.15e-06	7.62e-06	4.49e-06	2.24e-06	2.65e-06	1.33e-06	2.16e-06	3.83e-06	8.78e-07
Methylomusa	4.68e-06	1.49e-06	1.95e-07	1.33e-05	1.28e-05	2.02e-05	5.36e-06	5.18e-06	3.52e-06	1.47e-05	9.94e-06	1.22e-06	7.49e-06	3.25e-06	5e-06	3.67e-06	1.14e-06	7.25e-06	1.12e-06	3.31e-06	4.59e-06	8.84e-06	5.4e-06	5.95e-06
Miniphocibacter	2.65e-06	1.06e-05	4.78e-06	4e-06	5.17e-06	2.28e-07	1.98e-06	6.91e-06	2.6e-05	4.55e-06	1.8e-05	3.54e-06	1.12e-05	7.49e-06	4.75e-06	1.7e-06	3.05e-06	6.96e-06	2.52e-06	3.7e-06	5.92e-06	3.54e-06	4.5e-06	4.97e-06
Chlorobium	9.77e-06	7.33e-06	1.69e-05	6.15e-06	1.23e-05	7.29e-06	4.9e-06	8.29e-06	2.64e-06	5.78e-06	6.26e-06	4.49e-06	8.58e-06	1.05e-05	8e-06	3.93e-06	4.19e-06	8.55e-06	3.37e-06	3.04e-06	1.12e-06	2.36e-06	1.24e-06	1.46e-06
Effusibacillus	3.66e-06	7.76e-06	3.97e-05	3.32e-06	3.38e-06	3.3e-06	2.33e-06	2.99e-06	8.22e-06	3.33e-06	1.02e-05	1.9e-06	6.13e-06	4.25e-06	5.5e-06	3.15e-06	3.81e-07	7.25e-06	3.23e-06	7.41e-06	3.57e-06	8.16e-06	4.39e-06	4.78e-06
Brumimicrobium	3.87e-06	4.36e-05	9.75e-07	4.88e-06	6.77e-06	4.56e-06	8.28e-06	6.45e-06	4.4e-06	0	1.37e-05	1.36e-06	6.67e-06	5.12e-06	4.5e-06	9.04e-06	0	3.48e-06	7.85e-06	3.97e-06	1.73e-06	2.36e-06	1.8e-06	2.34e-06
Alteromonas	9.37e-06	7.01e-06	1.95e-07	8e-06	6.41e-06	1.2e-05	1.98e-06	6.22e-06	1.03e-06	1.05e-06	5.77e-06	9.25e-06	1.2e-05	6.12e-06	9.99e-06	4.46e-06	8.76e-06	3.91e-06	1.68e-06	1.98e-06	1.51e-05	3.14e-06	7.32e-06	4.97e-06
Gillisia	1.24e-05	7.76e-06	2.12e-05	1.79e-05	7.66e-06	6.61e-06	2.02e-05	3.46e-06	4.7e-06	1.4e-06	4.91e-06	2.18e-06	4.49e-06	3.87e-06	2.87e-06	3.8e-06	4.57e-06	2.75e-06	6.45e-06	4.23e-06	9.18e-07	8.84e-07	4.5e-07	1.37e-06
Synechococcus	4.89e-06	5.53e-06	7.41e-06	8.49e-06	4.63e-06	3.42e-06	7.7e-06	9.1e-06	5.73e-06	6.13e-06	1.13e-05	3.94e-06	1.39e-05	1.5e-06	1.1e-05	3.67e-06	7.62e-06	1.23e-05	2.1e-06	7.8e-06	1.43e-06	1.38e-06	3.49e-06	2.34e-06
Nonomuraea	1.06e-05	9.25e-06	1.75e-06	4.19e-06	2.14e-06	3.42e-07	1.68e-05	1.03e-05	7.63e-06	8.58e-06	7.24e-06	1.18e-05	5.86e-06	4.12e-06	7.87e-06	2.36e-06	2.29e-06	3.62e-06	1.39e-05	9.13e-06	1.33e-06	4.32e-06	4.5e-07	7.8e-07
Indibacter	1.63e-06	1.52e-05	1.94e-05	2.15e-06	0	1.94e-06	5.83e-07	4.95e-06	4.84e-06	8.75e-07	3.31e-06	3.81e-06	4.77e-06	4.99e-06	2e-06	5.24e-06	0	1.7e-05	3.23e-06	8.73e-06	0	4.08e-05	1.13e-06	0
Streptobacillus	4.28e-06	9.14e-06	3.17e-05	6.24e-06	3.92e-06	1.04e-05	1.63e-06	1.15e-06	4.55e-06	1.75e-06	6.63e-06	2.86e-06	6.13e-06	3.25e-06	4.5e-06	8.52e-06	3.43e-06	8.55e-06	1.26e-06	4.63e-06	3.26e-06	3.24e-06	8.1e-06	7.31e-06
Alkalitalea	7.02e-06	1.98e-05	3.61e-06	1.32e-05	9.08e-06	2.17e-06	8.86e-06	2.07e-06	7.49e-06	7e-07	1.02e-05	6.8e-07	6.81e-06	6.37e-06	8.74e-06	3.15e-06	1.9e-06	5.8e-06	5.89e-06	9.52e-06	3.37e-06	1.87e-06	2.25e-06	5.36e-06
Facklamia	3.46e-06	5.1e-06	4.78e-06	6.05e-06	5.52e-06	3.99e-06	5.36e-06	7.6e-06	6.9e-06	5.95e-06	1.44e-05	7.48e-06	4.49e-06	3.25e-06	2.75e-06	4.98e-06	5.33e-06	6.38e-06	4.35e-06	3.44e-06	3.98e-06	6.68e-06	1.56e-05	8e-06
Sphingobium	1.35e-05	3.93e-06	2.24e-06	7.02e-06	6.06e-06	7.98e-06	1.62e-05	5.3e-06	3.82e-06	1.58e-06	1.06e-05	5.31e-06	1.01e-05	8.24e-06	1.52e-05	3.93e-06	3.43e-06	4.64e-06	3.37e-06	1.98e-06	1.73e-06	1.67e-06	5.06e-06	2.63e-06
Candidatus_Frackibacter	4.38e-06	8.29e-06	6.24e-06	3.61e-06	5.34e-06	1.6e-06	6.41e-06	6.1e-06	8.95e-06	5.08e-06	8.96e-06	2.58e-06	1.78e-05	1.14e-05	6e-06	5.64e-06	4.57e-06	6.96e-06	5.05e-06	3.97e-06	7.24e-06	1.87e-06	4.05e-06	3.41e-06
Gigaspora	4.07e-07	9.57e-07	0	2.24e-06	4.63e-06	3.99e-06	9.33e-06	3.57e-06	3.67e-06	5.6e-06	6.01e-06	2.45e-06	5.99e-06	4.37e-06	8.25e-06	4.06e-06	5.48e-05	4.2e-06	3.93e-06	5.82e-06	8.16e-07	2.46e-06	1.24e-06	6.24e-06
Candidatus_Moduliflexus	6.72e-06	3.72e-06	3.8e-06	9.56e-06	4.99e-06	7.41e-06	4.2e-06	5.87e-06	1.76e-05	3.15e-06	7.12e-06	4.08e-06	4.49e-06	1.87e-06	1.09e-05	3.15e-06	1.22e-05	8.99e-06	9.96e-06	3.44e-06	1.94e-06	2.36e-06	4.39e-06	2.93e-06
Thermococcus	2.95e-06	9.14e-06	1.66e-06	2.83e-06	6.59e-06	6.72e-06	1.75e-06	7.49e-06	3.08e-06	8.75e-06	3.68e-06	9.52e-06	1.54e-05	1.05e-05	8.74e-06	3.01e-06	8e-06	1.25e-05	7.43e-06	3.31e-06	2.45e-06	4.82e-06	4.28e-06	1.95e-07
Variovorax	3.36e-06	1.52e-05	7.12e-06	4.29e-06	6.77e-06	2.85e-06	7.58e-06	2.21e-05	6.9e-06	3.5e-06	4.3e-06	2.04e-06	1.33e-05	1.17e-05	8.62e-06	2.36e-06	0	6.67e-06	1.68e-06	3.17e-06	1.84e-06	4.42e-06	3.38e-06	1.46e-06
Weeksella	2.24e-06	6.48e-06	3.9e-06	3.51e-06	1.07e-05	4.22e-06	4.2e-06	5.41e-06	4.7e-06	6.65e-06	7.49e-06	9.66e-06	1.29e-05	8.74e-06	3.75e-06	2.1e-06	4.19e-06	6.67e-06	5.19e-06	2.91e-06	1.15e-05	2.06e-06	3.15e-06	1.22e-05
Desulfonatronum	5.7e-06	8.29e-06	7.51e-06	7.22e-06	8.91e-07	6.38e-06	5.36e-06	1.16e-05	1.81e-05	4.73e-06	7.12e-06	4.9e-06	4.63e-06	3.37e-06	9.24e-06	5.64e-06	8e-06	9.86e-06	1.4e-06	6.08e-06	2.04e-07	4.03e-06	1.91e-06	2.34e-06
Paramaledivibacter	4.48e-06	4.89e-06	3.61e-06	6.34e-06	3.03e-06	6.5e-06	2.8e-06	4.61e-06	8.95e-06	3.15e-06	4.3e-06	2.45e-06	7.63e-06	5.37e-06	3.87e-06	4.46e-06	1.1e-05	1.57e-05	6.59e-06	7.14e-06	5.2e-06	7.86e-06	6.87e-06	7.7e-06
Euryhalocaulis	3.16e-06	2.13e-06	0	1.66e-06	9.97e-06	1.03e-06	1.17e-06	0	1.53e-05	6.65e-06	1.52e-05	1.99e-05	1.38e-05	1.49e-05	9.24e-06	1.18e-06	1.9e-06	2.17e-06	8.97e-06	3.04e-06	2.65e-06	2.06e-06	6.75e-06	1.46e-06
Succinispira	3.26e-06	7.23e-06	4.97e-06	2.24e-06	6.95e-06	1.75e-05	2.1e-06	4.61e-06	2.06e-06	2.28e-06	1.1e-06	4.9e-06	6.13e-06	3.5e-06	4.87e-06	4.85e-06	1.14e-06	5.94e-06	6.45e-06	3.84e-06	3.63e-05	3.34e-06	5.52e-06	2.63e-06
Fastidiosipila	1.93e-06	1.38e-05	7.12e-06	2.93e-06	0	3.42e-06	4.2e-06	7.49e-06	1.47e-06	3.5e-06	4.3e-05	2.72e-07	1.43e-05	1.5e-06	1.11e-05	3.93e-06	0	5.8e-06	3.37e-06	3.97e-07	3.67e-06	2.16e-06	3.6e-06	4.58e-06
Psychrilyobacter	5.9e-06	7.86e-06	2.14e-06	9.36e-06	3.56e-07	2.28e-07	1.68e-05	2.3e-07	2.64e-06	8.75e-07	5.65e-06	5.03e-06	2.14e-05	2.75e-05	8.12e-06	4.98e-06	3.05e-06	1.45e-06	3.93e-06	9.26e-07	1.73e-06	8.75e-06	1.24e-06	3.32e-06
Marivirga	1.73e-06	1.52e-05	1.56e-06	9.46e-06	1.44e-05	8.43e-06	1.06e-05	1.07e-05	2.06e-06	6.3e-06	8.59e-07	4.49e-06	6.67e-06	1.12e-05	5.12e-06	2.88e-06	1.1e-05	2.46e-06	5.89e-06	5.16e-06	4.08e-07	1.28e-06	1.01e-06	3.61e-06
Methyloprofundus	0	3.19e-07	1.06e-05	0	6.41e-06	7.52e-06	7.7e-06	1.14e-05	4.7e-06	8.75e-06	7.86e-06	5.99e-06	5.86e-06	5.24e-06	5.87e-06	6.68e-06	1.71e-05	7.25e-06	7.57e-06	6.35e-06	0	1.47e-06	1.01e-06	6.83e-06
Caulochytrium	0	0	0	1.17e-06	8.19e-06	6.61e-06	7.11e-06	5.3e-06	6.31e-06	9.45e-06	5.77e-06	6.39e-06	6.67e-06	5.62e-06	7e-06	4.06e-06	2.7e-05	7.39e-06	6.03e-06	6.08e-06	0	4.82e-06	4.28e-06	6.63e-06
Roseospirillum	3.46e-06	4.57e-06	0	2.54e-06	1.46e-05	2.39e-06	7e-07	3.46e-07	1.09e-05	6.83e-06	1.51e-05	1.48e-05	1.03e-05	1.41e-05	8.87e-06	1.31e-06	1.9e-06	3.91e-06	8.69e-06	1.72e-06	3.67e-06	3.34e-06	6.64e-06	4.88e-07
Marinomonas	6.92e-06	2.76e-06	0	1.56e-06	6.77e-06	4.33e-06	2.45e-06	6.91e-07	2.5e-06	1.4e-06	1.13e-05	8.98e-06	2.12e-05	7.99e-06	7.12e-06	6.29e-06	1.64e-05	5.36e-06	1.68e-06	3.57e-06	5.61e-06	2.46e-06	1.23e-05	9.75e-07
Tamlana	4.58e-06	3.29e-05	2.92e-06	2.08e-05	3.38e-06	1.94e-06	6.3e-06	1.38e-06	4.55e-06	3.15e-06	6.75e-06	2.72e-07	1.77e-06	4.99e-07	6.62e-06	8.91e-06	2.36e-05	1.74e-06	3.65e-06	2.51e-06	3.06e-07	0	3.38e-07	1.27e-06
Saccharibacillus	5.9e-06	8.18e-06	7.31e-06	6.73e-06	5.34e-06	3.42e-06	2.68e-06	3.34e-06	3.52e-06	2.98e-06	4.17e-06	2.86e-06	4.9e-06	3.87e-06	1.5e-05	2.88e-06	1.9e-06	7.25e-06	5.47e-06	8.07e-06	4.69e-06	1.2e-05	9.34e-06	8.29e-06
Beijerinckia	3.77e-06	4.25e-06	0	2.93e-06	1.41e-05	2.17e-06	5.83e-07	3.46e-07	7.34e-06	7.53e-06	1.23e-05	1.66e-05	1.5e-05	1.59e-05	8.74e-06	2.23e-06	1.9e-06	2.03e-06	3.79e-06	1.72e-06	4.59e-06	3.73e-06	6.87e-06	1.46e-06
Microcystis	8.14e-06	7.44e-06	1.56e-06	4e-06	5.7e-06	4.44e-06	3.5e-06	5.53e-06	7.49e-06	5.43e-06	6.87e-06	2.04e-06	1.27e-05	4.87e-06	5.12e-06	3.41e-06	5.33e-06	9.71e-06	6.59e-06	1.19e-06	9.18e-06	1.2e-05	4.28e-06	3.22e-06
Pseudoxanthomonas	4.58e-06	5.63e-06	2.63e-06	5.17e-06	8.55e-06	7.75e-06	6.3e-06	4.84e-06	4.84e-06	2.63e-06	6.51e-06	1.36e-06	1.05e-05	5.49e-06	8.12e-06	2.75e-06	4.57e-06	5.22e-06	2.1e-06	4.23e-06	1.46e-05	1.63e-05	1.46e-06	2.54e-06
Leptospirillum	3.97e-06	7.76e-06	2.83e-06	3.8e-06	9.08e-06	1.24e-05	8.63e-06	1.46e-05	2.32e-05	4.38e-06	3.81e-06	7.21e-06	4.09e-06	5.74e-06	5.75e-06	3.41e-06	3.81e-06	2.17e-06	8.41e-07	2.38e-06	3.88e-06	1.87e-06	7.88e-07	1.76e-06
Sedimentisphaera	1.12e-06	3.72e-06	2.05e-06	1.27e-06	7.12e-06	2.51e-06	4.78e-06	1.04e-06	8.22e-06	2.1e-06	7.37e-06	3.67e-06	2.63e-05	1.42e-05	1.09e-05	3.54e-06	9.52e-06	6.52e-06	2.38e-06	9.26e-07	1.84e-06	6.49e-06	7.09e-06	3.41e-06
Garciella	7.02e-06	1.06e-05	2.73e-06	9.27e-06	1.96e-06	3.99e-06	2.1e-06	2.65e-06	2.64e-06	1.58e-06	3.44e-06	5.44e-07	6.94e-06	1.56e-05	6e-06	7.6e-06	9.9e-06	1.07e-05	6.31e-06	6.22e-06	6.43e-06	3.93e-06	3.83e-06	5.66e-06
Caldisalinibacter	4.99e-06	4.57e-06	4.39e-06	4.39e-06	7.12e-07	4.1e-06	2.45e-06	2.19e-06	1.23e-05	4.03e-06	8.22e-06	1.63e-06	4.9e-06	5.24e-06	3.75e-06	2.75e-06	5.71e-06	1.44e-05	1.82e-06	9.52e-06	9.28e-06	9.53e-06	1.08e-05	5.07e-06
Thermohalobacter	1.93e-06	2.55e-06	5.65e-06	1.66e-06	5.52e-06	2.17e-06	6.53e-06	4.93e-05	0	2.45e-06	3.68e-06	4.49e-06	3.81e-06	3.12e-06	3.37e-06	2.23e-06	2.67e-06	7.39e-06	1.68e-06	4.23e-06	5.71e-06	7.66e-06	3.6e-06	5.07e-06
Metaprevotella	8.86e-06	2.98e-06	4.87e-07	8.68e-06	7.12e-06	5.93e-06	8.86e-06	2.88e-06	1.76e-06	2.28e-06	7.12e-06	1.93e-05	6.81e-06	4.25e-06	4.75e-06	4.72e-06	8e-06	7.83e-06	4.07e-06	3.97e-06	4.08e-06	2.75e-06	1.58e-06	7.22e-06
Psychrobacter	3.26e-06	4.04e-06	3.31e-06	7.61e-06	1.03e-05	4.22e-06	4.66e-06	6.1e-06	1.2e-05	5.78e-06	6.75e-06	1.36e-06	2.23e-05	5.24e-06	5.75e-06	6.03e-06	5.71e-06	1.16e-06	4.77e-06	5.03e-06	1.84e-06	2.16e-06	2.59e-06	4.19e-06
Ornithinibacillus	7.23e-06	8.72e-06	9.84e-06	8.78e-06	7.3e-06	2.39e-06	3.27e-06	2.88e-06	1.32e-06	4.9e-06	1.4e-05	6.26e-06	3.4e-06	5.99e-06	2.75e-06	5.24e-06	7.62e-07	9.28e-06	1.18e-05	2.78e-06	3.77e-06	4.23e-06	5.4e-06	3.8e-06
Lysobacter	4.89e-06	2.76e-06	2.63e-06	6.63e-06	3.56e-06	1.37e-06	3.62e-06	2.3e-06	1.91e-06	0	3.44e-06	1.36e-06	1.27e-05	1.5e-06	5.25e-06	4.33e-06	3.05e-06	6.23e-06	2.38e-06	3.44e-06	2.5e-05	3.36e-05	2.03e-06	1.56e-06
Methanococcus	4.68e-06	4.57e-06	5.85e-07	4.97e-06	7.84e-06	1.97e-05	1.28e-06	0	4.11e-06	5.43e-06	3.56e-06	4.08e-07	8.85e-06	9.37e-06	2e-06	3.8e-06	2.67e-06	6.09e-06	6.17e-06	1.07e-05	1e-05	4.32e-06	6.87e-06	7.02e-06
Tindallia	2.44e-06	6.91e-06	1.47e-05	8.29e-06	4.27e-06	2.05e-06	8.16e-07	2.65e-06	3.82e-06	5.78e-06	8.22e-06	2.31e-06	1.13e-05	1.87e-06	7e-06	4.06e-06	2.67e-06	2.46e-06	5.05e-06	4.1e-06	6.83e-06	1.2e-05	1e-05	5.36e-06
Soonwooa	2.85e-06	3.29e-06	0	2.15e-06	1.55e-05	2.73e-06	4.08e-06	1.84e-06	6.46e-06	4.9e-06	1.5e-05	9.25e-06	1.31e-05	1.32e-05	6.75e-06	2.23e-06	4.19e-06	5.07e-06	8.55e-06	1.06e-06	4.49e-06	1.87e-06	5.74e-06	5.85e-07
Rhodopseudomonas	4.17e-06	2.19e-05	1.46e-06	6.73e-06	2.67e-06	3.53e-06	1.87e-06	3.57e-06	1.53e-05	1.75e-06	4.66e-06	4.35e-06	1.16e-05	2e-06	5e-06	3.41e-06	1.14e-06	6.23e-06	1.4e-05	3.57e-06	4.08e-06	3.83e-06	6.08e-06	1.85e-06
Thermopetrobacter	2.95e-06	1.17e-06	0	1.95e-06	1.41e-05	1.48e-06	9.33e-07	0	7.78e-06	2.8e-06	1.34e-05	1.51e-05	1.29e-05	1.4e-05	8.25e-06	1.97e-06	2.67e-06	3.19e-06	1.68e-06	2.25e-06	7.65e-06	4.72e-06	1.19e-05	1.37e-06
Rickettsia	1.32e-06	1.17e-06	0	2.05e-06	4.1e-06	1.25e-06	1.75e-06	8.06e-07	1.34e-05	7.7e-06	1.37e-05	6.94e-06	1.76e-05	1.12e-05	9.87e-06	1.31e-06	1.52e-06	2.61e-06	6.17e-06	1.1e-05	2.65e-06	4.52e-06	7.54e-06	4e-06
Salinivirga	1.43e-06	2.82e-05	1.09e-05	3.8e-06	9.26e-06	7.86e-06	3.27e-06	3.92e-06	4.11e-06	4.2e-06	7.49e-06	1.18e-05	9.4e-06	6.49e-06	4.12e-06	1.44e-06	7.62e-07	1.01e-06	8.41e-07	2.65e-06	2.04e-06	6.39e-06	2.7e-06	0
Mageeibacillus	3.77e-06	6.16e-06	4.29e-06	1.16e-05	1.25e-06	6.15e-06	6.41e-06	4.15e-06	4.84e-06	2.45e-06	7.12e-06	2.45e-06	1.36e-05	4.37e-06	5.12e-06	5.37e-06	3.05e-06	1.12e-05	4.49e-06	3.57e-06	4.69e-06	3.83e-06	5.18e-06	8.87e-06
Candidatus_Kuenenia	2.06e-05	1.91e-06	9.75e-07	1.18e-05	0	2.97e-05	6.18e-06	0	2.94e-07	0	3.68e-07	0	1.06e-05	9.49e-06	8e-06	8.13e-06	1.87e-05	0	1.4e-06	3.17e-06	2.04e-07	3.93e-07	1.13e-06	8.78e-07
Parafilimonas	3.36e-06	5.85e-06	0	7.8e-06	1.6e-06	9.12e-06	9.33e-07	6.8e-06	3.24e-05	5.6e-06	7.37e-06	3.54e-06	2.18e-06	2.87e-06	5.37e-06	6.55e-06	6.09e-06	1.39e-05	3.23e-06	8.33e-06	0	4.91e-07	0	9.75e-08
Microscilla	3.56e-06	5.95e-06	5.75e-06	2.73e-06	3.92e-06	2.96e-06	2.22e-06	1.06e-05	8.66e-06	6.13e-06	2.09e-06	2.45e-06	1.08e-05	5.37e-06	8.87e-06	3.8e-06	2.29e-06	5.65e-06	1.53e-05	1.8e-05	3.77e-06	1.97e-06	0	5.85e-07
Mariprofundus	2.75e-06	3.51e-06	5.85e-07	2.24e-06	1.23e-05	3.42e-07	4.66e-07	1.04e-06	1.6e-05	7e-06	9.82e-06	1.62e-05	1.25e-05	6.12e-06	7.37e-06	3.41e-06	0	3.19e-06	8.83e-06	3.31e-06	3.98e-06	4.62e-06	6.3e-06	1.46e-06
Sulfurovum	4.17e-06	1.49e-05	4.87e-07	7.61e-06	3.92e-06	1.14e-06	7e-07	4.61e-07	6.75e-06	5.08e-06	1.77e-05	5.31e-06	5.58e-06	3.62e-06	7.87e-06	3.41e-06	5.71e-06	1.12e-05	9.68e-06	3.44e-06	2.65e-06	3.34e-06	4.73e-06	3.8e-06
Oligella	4.07e-06	9.03e-06	4.47e-05	1.28e-05	3.38e-06	3.19e-06	1.87e-06	3.8e-06	1.61e-06	3.85e-06	1.84e-06	1.2e-05	7.35e-06	2.37e-06	3.87e-06	1.44e-06	3.05e-06	1.74e-06	8.41e-07	3.04e-06	1.12e-06	3.93e-06	1.13e-06	3.9e-07
Providencia	4.17e-06	4.04e-06	1.95e-07	2.05e-06	8.55e-06	5.01e-06	3.27e-06	6.91e-07	1.04e-05	5.08e-06	9.82e-06	1.16e-05	8.85e-06	9.62e-06	4.62e-06	3.28e-06	6.47e-06	5.65e-06	7.71e-06	3.31e-06	3.88e-06	7.37e-06	4.28e-06	2.34e-06
Kurthia	1.32e-05	4.25e-06	3.12e-06	6.34e-06	8.19e-06	2.39e-06	1.28e-06	2.53e-06	6.75e-06	4.03e-06	6.63e-06	4.08e-06	7.49e-06	4e-06	3.87e-06	4.06e-06	3.81e-06	1.09e-05	2.94e-06	5.03e-06	2.75e-06	7.76e-06	1.02e-05	6.53e-06
Alkalibacter	3.87e-06	6.8e-06	2.73e-06	7.51e-06	8.19e-06	4.1e-06	1.28e-06	2.3e-06	9.84e-06	3.68e-06	9.21e-06	3.54e-06	1.32e-05	2.12e-06	3.62e-06	9.44e-06	7.62e-07	9.71e-06	1.82e-06	4.5e-06	6.02e-06	6.68e-06	3.94e-06	7.12e-06
Murdochiella	1.63e-06	4.78e-06	1.1e-05	1.73e-05	3.38e-06	4.79e-06	8.16e-07	5.41e-06	4.26e-06	2.45e-06	4.42e-06	5.31e-06	1.63e-06	7.99e-06	6.87e-06	1.01e-05	1.52e-06	7.97e-06	8.27e-06	5.82e-06	3.67e-06	4.03e-06	2.59e-06	4.88e-06
Syntrophaceticus	5.9e-06	7.12e-06	7.12e-06	3.71e-06	1.42e-06	3.53e-06	4.32e-06	4.26e-06	4.84e-06	8.93e-06	1.04e-05	8.16e-07	3.27e-06	3.62e-06	8.25e-06	3.41e-06	1.52e-06	7.1e-06	5.75e-06	9.13e-06	4.39e-06	5.31e-06	7.2e-06	9.36e-06
Kallipyga	6.01e-06	5.74e-06	3.51e-06	1.06e-05	4.81e-06	9.12e-07	2.57e-06	5.87e-06	8.22e-06	5.08e-06	5.03e-06	4.22e-06	4.63e-06	4.62e-06	4.87e-06	5.64e-06	1.14e-06	6.96e-06	7.29e-06	5.16e-06	3.57e-06	8.25e-06	1.07e-05	4.78e-06
Uliginosibacterium	8.14e-07	2.55e-06	3.22e-06	6.05e-06	1.25e-05	3.53e-06	4.55e-06	1.2e-05	8.81e-06	1.33e-05	5.28e-06	3.81e-06	1.5e-06	1.25e-06	1.25e-06	7.99e-06	0	6.09e-06	7.01e-06	1.06e-06	9.28e-06	3.34e-06	5.74e-06	9.07e-06
Thermosyntropha	2.54e-06	5e-06	1.53e-05	7.61e-06	5.52e-06	6.61e-06	1.28e-06	7.26e-06	8.95e-06	8.75e-07	8.84e-06	3.13e-06	4.09e-06	1.25e-06	7.25e-06	1.31e-06	1.03e-05	1.12e-05	7.01e-07	3.04e-06	6.02e-06	4.42e-06	2.14e-06	5.07e-06
Echinicola	4.07e-06	3.19e-06	2.63e-06	7.71e-06	1.78e-06	2.51e-06	1.87e-06	3.57e-06	1.25e-05	1.35e-05	1.13e-05	4.9e-06	1.25e-05	5.62e-06	7.37e-06	6.03e-06	0	5.51e-06	4.77e-06	6.88e-06	3.37e-06	2.85e-06	3.38e-07	4.78e-06
Leeuwenhoekiella	3.87e-06	7.86e-06	2.73e-06	8.88e-06	7.12e-06	9.69e-06	8.86e-06	3.92e-06	2.64e-06	2.1e-06	3.68e-06	2.04e-06	4.9e-06	2.37e-06	6.12e-06	5.64e-06	4.57e-06	1.74e-06	1.12e-06	3.17e-06	1.13e-05	5.4e-06	5.4e-06	1.36e-05
Hydrogenivirga	2.02e-05	7.55e-06	3.31e-06	4.97e-06	1.6e-06	6.04e-06	9.21e-06	2.76e-06	4.84e-06	5.25e-07	1.84e-06	3.54e-06	4.49e-06	5.99e-06	3.25e-06	6.82e-06	0	6.96e-06	1.12e-06	1.65e-05	1.63e-06	5.9e-07	6.75e-07	1.42e-05
Thermodesulfovibrio	3.56e-06	8.5e-06	6.63e-06	2.54e-06	1.16e-05	1.71e-06	2.33e-06	5.53e-06	3.96e-06	1.4e-06	7.12e-06	6.26e-06	1.62e-05	7.49e-06	8.87e-06	1.97e-06	6.09e-06	1.26e-05	5.47e-06	3.57e-06	2.35e-06	1.87e-06	1.01e-06	0
Salinimicrobium	1.83e-06	1.45e-05	1.36e-06	3.41e-06	9.97e-06	5.47e-06	1.87e-06	6.8e-06	1.03e-05	6.13e-06	7e-06	9.39e-06	7.22e-06	5.49e-06	1.69e-05	1.18e-06	3.05e-06	1.45e-06	3.51e-06	3.04e-06	2.04e-06	3.34e-06	6.75e-07	2.24e-06
Siphonobacter	9.26e-06	8.18e-06	5.17e-06	5.27e-06	2.14e-06	1.71e-06	6.65e-06	5.64e-06	1.35e-05	1.75e-06	3.93e-06	2.86e-06	1.27e-05	4.62e-06	7.87e-06	4.72e-06	8.76e-06	4.06e-06	6.87e-06	6.22e-06	2.14e-06	1.97e-06	1.13e-06	8.78e-07
Dubosiella	6.31e-06	6.8e-06	2.63e-06	6.05e-06	8.55e-06	1.48e-06	1.63e-06	1.84e-06	1.57e-05	6.13e-06	4.66e-06	5.03e-06	4.9e-06	4.5e-06	5.87e-06	4.19e-06	5.71e-06	7.39e-06	3.08e-06	5.29e-06	2.55e-06	5.6e-06	7.32e-06	4.29e-06
Tulasnella	0	0	0	6.83e-07	6.06e-06	5.7e-06	7.7e-06	4.72e-06	5.58e-06	9.63e-06	7.61e-06	7.07e-06	5.99e-06	6.99e-06	7.12e-06	5.77e-06	1.52e-05	4.78e-06	6.31e-06	7.28e-06	1.02e-06	1.57e-06	2.03e-06	8.19e-06
Beggiatoa	5.6e-06	2.34e-06	6.73e-06	1.56e-06	8.19e-06	8.43e-06	5.6e-06	3.57e-06	7.63e-06	4.9e-06	5.28e-06	3.67e-06	3.27e-06	5.87e-06	3.5e-06	3.41e-06	7.24e-06	1e-05	1.3e-05	3.17e-06	1.53e-06	2.85e-06	3.26e-06	6.34e-06
Kosmotoga	8.55e-06	1.65e-05	3.12e-06	2.15e-06	2.67e-06	1.82e-06	0	0	6.17e-06	3.5e-07	1.31e-05	5.03e-06	1.78e-05	3.5e-06	4.25e-06	1.44e-06	4.57e-06	3.62e-06	6.03e-06	3.04e-06	4.9e-06	2.36e-06	4.5e-06	1.13e-05
Sulfurospirillum	3.26e-06	4.14e-06	7.8e-07	1.26e-05	9.26e-06	5.36e-06	2.45e-06	3.11e-06	3.67e-06	4.38e-06	5.16e-06	1.63e-06	1.2e-05	1.49e-05	2.75e-06	8.52e-06	8.76e-06	3.77e-06	3.79e-06	3.44e-06	2.55e-06	6.39e-06	2.36e-06	1.46e-06
Cyclobacterium	5.09e-06	9.25e-06	6.34e-06	5.07e-06	4.99e-06	4.44e-06	1.4e-06	4.03e-06	8.95e-06	5.43e-06	6.51e-06	1.09e-06	6.4e-06	8.87e-06	9.62e-06	3.93e-06	2.29e-06	5.8e-06	7.15e-06	7.67e-06	5.1e-06	2.65e-06	1.13e-06	3.12e-06
Methanothermobacter	1.43e-06	3.83e-06	5.56e-06	1.76e-06	5.52e-06	2.09e-05	6.65e-06	5.18e-06	1.61e-06	2.45e-06	9.82e-07	4.08e-07	1.5e-06	7.49e-06	3.87e-06	5.24e-07	4.57e-06	1.78e-05	3.08e-06	8.86e-06	4.08e-07	6.49e-06	1.02e-05	5.07e-06
Saccharicrinis	2.85e-06	4.23e-05	1.56e-06	8.88e-06	2.67e-06	7.63e-06	1.63e-06	5.99e-06	3.08e-06	5.25e-07	1.23e-06	0	2.86e-06	4e-06	9.24e-06	5.9e-06	5.33e-06	4.35e-06	2.66e-06	5.29e-06	4.18e-06	1.57e-06	1.01e-06	1.17e-06
Bibersteinia	8.96e-06	2.23e-06	4.87e-07	1.85e-06	1.44e-05	9.57e-06	4.9e-06	1.15e-06	6.75e-06	4.73e-06	2.58e-06	1.5e-06	5.72e-06	1.12e-06	8.74e-06	8.39e-06	6.86e-06	9.13e-06	6.17e-06	6.61e-07	4.08e-06	1.08e-06	1.19e-05	2.63e-06
Flexithrix	1.05e-05	1.19e-05	9.75e-07	1.18e-05	4.81e-06	5.7e-07	6.88e-06	4.49e-06	7.19e-06	5.95e-06	3.56e-06	3.4e-06	1.06e-05	2.62e-06	6.62e-06	4.98e-06	2.67e-06	5.22e-06	4.63e-06	6.22e-06	3.47e-06	3.34e-06	0	3.02e-06
Gonapodya	3.05e-07	0	1.95e-07	1.17e-06	8.19e-06	2.62e-06	7e-06	3.22e-06	3.67e-06	5.25e-06	4.3e-06	2.31e-06	8.85e-06	2.62e-06	7.5e-06	3.01e-06	4.61e-05	3.33e-06	3.23e-06	4.1e-06	0	1.77e-06	1.58e-06	4.88e-06
Jimgerdemannia	0	5.31e-07	0	2.05e-06	5.7e-06	5.01e-06	5.83e-06	5.87e-06	3.38e-06	7.88e-06	5.03e-06	4.76e-06	4.9e-06	5.24e-06	3.62e-06	3.01e-06	4.19e-05	3.33e-06	3.51e-06	4.37e-06	0	1.87e-06	7.88e-07	6.24e-06
Comamonas	5.19e-06	2.98e-06	1.46e-06	7.71e-06	8.19e-06	3.87e-06	4.9e-06	5.64e-06	2.94e-06	9.63e-06	5.52e-06	4.76e-06	1.08e-05	8.37e-06	3e-06	3.28e-06	3.81e-06	1.16e-06	2.52e-06	6.61e-07	4.49e-06	7.96e-06	1.19e-05	4e-06
Rhodopirellula	2.54e-06	4.25e-06	8.38e-06	3.02e-06	5.17e-06	4.79e-06	3.03e-06	6.22e-06	1.04e-05	2.63e-06	7.73e-06	2.72e-07	1.59e-05	2.87e-06	1.41e-05	6.29e-06	3.05e-06	8.12e-06	3.79e-06	3.04e-06	1.94e-06	5.7e-06	0	7.8e-07
Khelaifiella	3.56e-06	6.38e-06	1.27e-06	6.15e-06	1.07e-06	1.94e-06	5.83e-07	2.3e-06	7.19e-06	6.3e-06	5.03e-06	2.31e-06	8.99e-06	7.49e-06	3.25e-06	3.54e-06	7.62e-07	8.84e-06	3.93e-06	1.34e-05	8.16e-06	6.19e-06	7.43e-06	8e-06
Pelolinea	5.7e-06	6.27e-06	6.63e-06	3.51e-06	3.74e-06	2.39e-06	1.52e-06	3.92e-06	1.15e-05	2.28e-06	7.98e-06	5.44e-07	8.44e-06	6.87e-06	9.62e-06	4.85e-06	6.09e-06	5.36e-06	5.89e-06	6.88e-06	1.63e-06	2.85e-06	3.71e-06	4.39e-06
Faecalibaculum	1.08e-05	5.74e-06	3.02e-06	7.32e-06	4.81e-06	3.08e-06	3.62e-06	3.22e-06	5.14e-06	1.23e-06	8.47e-06	4.22e-06	2.45e-06	6.12e-06	4.62e-06	8.13e-06	7.62e-07	4.78e-06	8.27e-06	7.14e-06	3.88e-06	4.03e-06	6.42e-06	5.27e-06
Roseivirga	6.21e-06	1.45e-05	4.39e-06	5.46e-06	1.1e-05	6.15e-06	6.53e-06	6.33e-06	4.4e-06	1.75e-06	6.75e-06	3.81e-06	5.45e-06	6.49e-06	6e-06	3.67e-06	1.52e-06	5.36e-06	5.19e-06	3.97e-06	3.47e-06	2.75e-06	0	1.27e-06
Pararhodospirillum	2.54e-06	1.7e-06	2.92e-07	7.8e-07	4.27e-06	7.98e-07	0	2.3e-07	9.25e-06	8.58e-06	1.26e-05	2.05e-05	1.12e-05	9.37e-06	6e-06	3.67e-06	0	2.03e-06	5.33e-06	1.85e-06	6.32e-06	3.93e-06	8.67e-06	1.46e-06
Dethiobacter	3.66e-06	1.08e-05	8.68e-06	3.8e-06	1.6e-06	1.25e-06	3.38e-06	5.41e-06	2.2e-06	2.45e-06	3.81e-06	2.04e-06	8.03e-06	3.5e-06	6.87e-06	5.77e-06	4.57e-06	1.75e-05	4.49e-06	5.56e-06	1.84e-06	5.4e-06	2.7e-06	5.17e-06
Bizionia	5.74e-05	1.4e-05	2.24e-06	2.63e-06	8.91e-07	6.84e-07	1.17e-07	3.34e-06	1.78e-05	0	5.65e-06	0	1.23e-06	0	3.75e-07	2.88e-06	1.14e-06	6.23e-06	1.96e-06	1.85e-06	0	0	0	0
Kingella	3.97e-06	3.4e-06	7.8e-07	5.85e-06	6.06e-06	4.44e-06	1.42e-05	2.07e-06	1.19e-05	8.75e-06	5.28e-06	7.62e-06	8.58e-06	8.87e-06	7.12e-06	4.46e-06	0	1.01e-06	2.66e-06	1.06e-06	2.96e-06	4.91e-06	1.8e-06	2.34e-06
Trichodesmium	0	0	0	0	1.07e-06	3.19e-06	0	0	1.26e-05	4.71e-05	3.49e-05	1.96e-05	4.09e-07	7.49e-07	0	0	0	0	2.8e-07	0	0	1.97e-07	0	0
Acidithiobacillus	3.87e-06	3.51e-06	3.61e-06	1.27e-06	1.25e-06	3.99e-06	2.45e-06	1.49e-05	1.95e-05	5.43e-06	4.79e-06	2.31e-06	8.31e-06	7.62e-06	1.05e-05	3.8e-06	3.81e-06	5.65e-06	4.21e-07	8.33e-06	2.04e-07	2.65e-06	9e-07	3.9e-07
Methanomicrobium	0	8.18e-06	0	8.78e-06	1.07e-06	0	2.92e-06	3.69e-06	1.47e-07	1.59e-05	1.2e-05	2.72e-07	1.82e-05	0	6.37e-06	9.17e-07	5.33e-06	7.25e-06	0	1.02e-05	8.26e-06	7.76e-06	1.35e-06	4.88e-07
Mannheimia	4.99e-06	3.08e-06	2.63e-06	6.05e-06	2.14e-06	6.27e-06	7e-06	1.98e-05	4.7e-06	1.75e-06	3.68e-06	3.4e-06	6.26e-06	1.55e-05	5.12e-06	6.16e-06	0	2.61e-06	3.08e-06	1.72e-06	1.14e-05	9.83e-07	4.5e-07	0
Methylotenera	5.8e-06	2.66e-06	9.46e-06	5.17e-06	3.56e-06	2.17e-06	7e-07	1.15e-07	2.35e-06	2.8e-06	1.64e-05	2.58e-06	1.14e-05	4.99e-06	6.37e-06	5.24e-07	1.9e-06	9.28e-06	1.08e-05	8.47e-06	7.75e-06	2.36e-06	2.25e-07	6.83e-07
Rozella	0	4.25e-07	2.92e-07	1.17e-06	3.74e-06	3.08e-06	5.36e-06	2.53e-06	2.79e-06	2.98e-06	3.31e-06	2.99e-06	1.31e-05	2.75e-06	3.25e-06	3.28e-06	5.79e-05	2.03e-06	1.96e-06	1.59e-06	0	1.38e-06	4.5e-07	1.95e-06
Kayvirus	9.67e-06	3.93e-06	1e-05	2.63e-06	1.16e-05	9.8e-06	1.75e-06	6.8e-06	3.23e-06	5.78e-06	2.09e-06	0	5.04e-06	2.62e-06	6.5e-06	1.18e-06	4.57e-06	9.57e-06	3.37e-06	4.5e-06	3.06e-06	6.58e-06	2.7e-06	1.17e-06
Rhodanobacter	1.32e-06	6.59e-06	8.48e-06	2.73e-06	9.44e-06	9.46e-06	9.91e-06	1.09e-05	2.64e-06	8.75e-07	2.33e-06	2.04e-06	1.69e-05	4.5e-06	5e-06	4.19e-06	1.52e-06	1.45e-06	7.01e-07	3.97e-06	2.65e-06	1.28e-06	4.61e-06	4.49e-06
Sediminitomix	1.08e-05	1.39e-05	8.19e-06	8.19e-06	3.56e-06	6.15e-06	4.78e-06	5.64e-06	1.32e-06	0	7.37e-07	0	8.58e-06	4e-06	7.75e-06	7.21e-06	3.81e-06	4.49e-06	1.15e-05	3.44e-06	1.73e-06	6.88e-07	0	1.46e-06
Paenisporosarcina	2.34e-06	5.31e-06	5.65e-06	5.56e-06	9.97e-06	6.04e-06	2.45e-06	8.18e-06	1.03e-06	7.53e-06	9.82e-07	5.44e-07	1.82e-05	6.24e-06	5.25e-06	2.23e-06	2.29e-06	5.36e-06	3.79e-06	4.76e-06	2.35e-06	4.72e-06	3.83e-06	3.22e-06
Desulfuribacillus	4.58e-06	5.42e-06	8.09e-06	2.93e-06	5.34e-06	6.27e-06	1.17e-06	5.76e-07	7.34e-07	3.85e-06	8.22e-06	2.58e-06	5.86e-06	2.75e-06	2.87e-06	1.97e-06	2.67e-06	8.41e-06	4.77e-06	5.95e-06	4.18e-06	6.29e-06	3.26e-06	1.86e-05
Inediibacterium	3.26e-06	6.48e-06	3.7e-06	7.61e-06	4.1e-06	2.28e-06	1.28e-06	1.84e-06	2.94e-07	2.98e-06	1.33e-05	1.36e-06	4.77e-06	2.37e-06	2.62e-06	1.59e-05	1.14e-06	8.41e-06	2.38e-06	6.88e-06	6.32e-06	6.29e-06	6.75e-06	4.97e-06
Fontibacillus	3.87e-06	1.38e-06	4.39e-06	2.15e-06	9.26e-06	2.05e-06	1.05e-06	7.49e-06	1.6e-05	2.8e-06	5.77e-06	5.31e-06	5.17e-06	1.62e-06	3.87e-06	2.75e-06	7.62e-07	2.32e-06	4.35e-06	2.38e-06	1.11e-05	3.93e-06	6.42e-06	1.03e-05
Thioploca	2.95e-06	6.59e-06	9.26e-06	2.05e-06	1.98e-05	9e-06	2.68e-06	6.56e-06	0	7.35e-06	3.68e-07	0	7.08e-06	0	7.5e-06	2.88e-06	0	1.42e-05	3.37e-06	1.27e-05	0	0	2.14e-06	0
Candidatus_Sulfopaludibacter	4.48e-06	9.35e-06	2.83e-06	4.68e-06	1.21e-05	1.48e-06	1.98e-06	1.55e-05	7.78e-06	3.15e-06	8.84e-06	2.31e-06	8.03e-06	4.62e-06	8.87e-06	8.78e-06	0	2.46e-06	4.77e-06	2.78e-06	3.06e-07	0	0	1.07e-06
Anabaena	3.16e-06	1.06e-06	2.92e-07	6.44e-06	7.12e-06	1.14e-05	2.33e-06	1.73e-06	3.96e-06	1.05e-06	2.09e-06	3.94e-06	7.76e-06	1.6e-05	6.87e-06	5.24e-06	5.33e-06	2.03e-06	1.12e-06	6.61e-07	1.12e-06	2.36e-06	3.6e-06	1.94e-05
Fibrella	3.87e-06	4.68e-06	2.83e-06	8.78e-06	1.46e-05	1.14e-06	1.17e-06	2.42e-06	2.94e-06	9.45e-06	2.46e-06	1.09e-06	1.91e-06	1.37e-06	4.37e-06	1.18e-06	0	3.48e-06	5.61e-06	3.97e-06	1.12e-05	2.85e-06	7.77e-06	1.66e-05
Puccinia	4.07e-07	2.13e-07	0	2.15e-06	7.84e-06	2.62e-06	3.97e-06	2.07e-06	2.64e-06	5.43e-06	3.93e-06	2.58e-06	1.59e-05	3.62e-06	7.5e-06	1.97e-06	3.73e-05	2.17e-06	1.54e-06	4.37e-06	6.12e-07	3.05e-06	1.13e-06	2.63e-06
Ralstonia	1.19e-05	9.99e-06	2.63e-06	1.02e-05	3.03e-06	4.79e-06	4.32e-06	4.38e-06	6.9e-06	1.75e-06	9.08e-06	3.67e-06	1.1e-05	4.75e-06	3.12e-06	2.75e-06	6.09e-06	1.45e-06	2.1e-06	0	8.16e-07	3.64e-06	4.28e-06	2.73e-06
Rodentibacter	4.89e-06	1.38e-05	3.41e-06	5.95e-06	1.89e-05	2.39e-06	8.4e-06	6.68e-06	5.87e-07	0	1.35e-06	2.45e-06	4.22e-06	1.75e-06	1.62e-06	1.44e-06	1.14e-06	1.74e-06	4.35e-06	1.51e-05	1.63e-06	3.14e-06	9e-06	1.17e-06
Methylomonas	6.01e-06	7.44e-06	1.95e-06	9.07e-06	6.77e-06	2.28e-06	2.45e-06	2.76e-06	2.94e-07	1.05e-06	4.17e-06	7.21e-06	1.43e-05	9.12e-06	5.37e-06	3.28e-06	4.19e-06	4.49e-06	1.12e-06	1.32e-06	5.3e-06	6.19e-06	5.97e-06	1.27e-06
Erwinia	4.38e-06	1.12e-05	1.98e-05	7.51e-06	6.23e-06	1.6e-06	6.65e-06	5.64e-06	3.38e-06	3.5e-07	5.03e-06	3.54e-06	1.21e-05	5.99e-06	0	1.44e-06	0	4.64e-06	1.54e-06	1.72e-06	1.12e-06	5.01e-06	2.48e-06	1.95e-06
Andreesenia	2.39e-05	5.42e-06	2.24e-06	1.01e-05	2.49e-06	1.14e-06	9.33e-07	8.06e-07	1.32e-06	3.5e-07	3.07e-06	2.04e-06	1.47e-05	6.24e-06	1.5e-06	5.77e-06	2.29e-06	2.9e-06	0	1.27e-05	4.28e-06	3.24e-06	2.7e-06	2.83e-06
Methanohalophilus	5.4e-06	4.14e-06	5.56e-06	1.07e-06	6.06e-06	1.48e-06	4.9e-06	7.03e-06	7.34e-06	3.15e-06	6.14e-06	3.81e-06	6.26e-06	6.49e-06	6.75e-06	1.57e-06	8.38e-06	6.23e-06	3.51e-06	6.08e-06	2.86e-06	2.36e-06	4.73e-06	1.46e-06
Thamnocephalis	0	3.19e-07	0	2.54e-06	3.74e-06	3.08e-06	3.62e-06	3.22e-06	2.5e-06	4.9e-06	4.54e-06	2.31e-06	8.72e-06	3.62e-06	5.12e-06	2.75e-06	4.72e-05	3.19e-06	1.96e-06	3.44e-06	0	8.84e-07	7.88e-07	4.1e-06
Aggregatibacter	5.9e-06	5.42e-06	1.56e-06	4.58e-06	7.12e-06	5.01e-06	5.25e-06	4.61e-06	8.95e-06	4.38e-06	4.17e-06	8.84e-06	9.94e-06	7.24e-06	3.75e-06	4.19e-06	2.67e-06	3.77e-06	3.23e-06	3.97e-06	8.16e-07	1.47e-06	3.6e-06	1.85e-06
Anditalea	3.66e-06	1.28e-05	0	1.27e-06	4.27e-06	8.66e-06	3.03e-06	1.97e-05	4.4e-07	5.25e-07	7.37e-07	0	1.63e-06	9.62e-06	4.25e-06	3.8e-06	2.29e-06	1.33e-05	9.11e-06	2.65e-06	2.75e-06	2.16e-06	5.63e-07	4.88e-06
Robiginitomaculum	1.73e-06	3.19e-07	1.17e-06	1.95e-06	7.3e-06	2.85e-06	2.22e-06	0	3.23e-06	1.58e-06	6.63e-06	8.71e-06	1.59e-05	1.12e-05	7.5e-06	3.93e-06	1.14e-06	4.35e-06	5.89e-06	1.46e-06	5.71e-06	6.09e-06	9.9e-06	9.75e-07
Labrenzia	1.93e-06	1.91e-06	4.87e-07	2.24e-06	1.34e-05	9.12e-07	1.75e-06	2.3e-07	7.05e-06	1.23e-06	1.09e-05	1.28e-05	9.12e-06	9.24e-06	8.12e-06	2.62e-06	3.43e-06	2.75e-06	5.05e-06	1.98e-06	4.49e-06	1.77e-06	7.2e-06	1.07e-06
Caldibacillus	1.43e-06	5.31e-06	3.7e-06	7.41e-06	4.63e-06	1.6e-06	1.63e-06	3.57e-06	8.95e-06	2.8e-06	9.45e-06	2.58e-06	6.4e-06	3.62e-06	6e-06	2.1e-06	3.43e-06	7.1e-06	4.63e-06	7.8e-06	3.26e-06	5.11e-06	4.05e-06	4.68e-06
Methylocystis	2.95e-06	2.23e-06	8.77e-07	3.71e-06	1.51e-05	1.03e-06	5.83e-07	2.19e-06	4.26e-06	2.1e-06	8.72e-06	9.79e-06	1.51e-05	6.62e-06	6.12e-06	2.23e-06	0	6.23e-06	5.61e-06	4.1e-06	4.9e-06	2.55e-06	3.71e-06	4.88e-07
Terribacillus	2.85e-06	2.76e-06	2.24e-06	7.12e-06	2.85e-06	2.51e-06	5.83e-06	1.5e-06	1.82e-05	1.75e-06	7.49e-06	4.08e-07	7.76e-06	3e-06	4.75e-06	4.33e-06	4.57e-06	4.93e-06	5.19e-06	3.31e-06	3.06e-06	3.93e-06	4.05e-06	6.44e-06
Phenylobacterium	1.63e-06	1.81e-06	5.85e-07	7.32e-06	6.95e-06	1.71e-06	2.22e-06	2.42e-06	1.04e-05	2.8e-06	7.61e-06	1.5e-05	1.25e-05	7.49e-06	9.62e-06	1.83e-06	7.62e-07	1.59e-06	3.51e-06	3.7e-06	1.73e-06	2.65e-06	3.6e-06	1.07e-06
Crinalium	7.13e-07	2.98e-06	1.05e-05	1.76e-06	9.26e-06	5.81e-06	1.4e-06	6.56e-06	6.61e-06	8.23e-06	7.24e-06	1.62e-05	1.09e-06	4.25e-06	3.5e-06	2.23e-06	5.33e-06	8.7e-07	6.03e-06	9.39e-06	0	0	0	4.88e-07
Pseudovibrio	2.85e-06	3.19e-06	1.46e-06	1.07e-06	1.42e-06	2.73e-06	1.52e-06	2.07e-06	4.55e-06	3.85e-06	6.26e-06	1.16e-05	2.31e-05	7.49e-06	5.37e-06	2.62e-07	3.43e-06	5.94e-06	1.16e-05	2.51e-06	1.02e-06	3.73e-06	1.91e-06	1.37e-06
Thermicanus	1.83e-06	4.14e-06	2.83e-06	2.01e-05	3.21e-06	4.9e-06	1.87e-06	2.76e-06	1.61e-06	0	2.58e-06	0	1.03e-05	1.47e-05	6.12e-06	4.33e-06	4.19e-06	6.23e-06	2.94e-06	3.31e-06	2.96e-06	4.23e-06	1.8e-06	3.02e-06
Lobosporangium	0	0	0	1.07e-06	5.7e-06	4.33e-06	4.66e-06	2.99e-06	4.26e-06	5.6e-06	3.56e-06	2.72e-06	8.85e-06	3e-06	4e-06	4.06e-06	3.47e-05	3.33e-06	5.19e-06	4.23e-06	0	1.87e-06	1.13e-06	4.78e-06
Methanothrix	8.65e-06	3.72e-06	1.36e-06	3.9e-06	1.09e-05	1.71e-06	1.25e-05	2.99e-06	3.23e-06	7e-07	3.56e-06	2.58e-06	2.59e-06	2.87e-06	3.12e-06	7.86e-07	3.05e-06	8.99e-06	6.87e-06	4.76e-06	6.94e-06	7.66e-06	2.36e-06	4.19e-06
Calderihabitans	7.02e-06	1.04e-05	4.97e-06	3.32e-06	4.27e-06	5.01e-06	2.45e-06	7.37e-06	1.03e-06	2.1e-06	1.23e-06	2.72e-07	6.67e-06	2.25e-06	3.37e-06	4.33e-06	1.14e-06	1.06e-05	4.63e-06	6.48e-06	6.02e-06	5.5e-06	4.95e-06	4.29e-06
Pelobium	4.28e-06	1.42e-05	3.51e-06	4.29e-06	7.84e-06	1.82e-06	1.4e-06	1.84e-06	1.85e-05	4.55e-06	8.1e-06	1.22e-06	2.45e-06	3.12e-06	4.75e-06	3.41e-06	0	4.35e-07	1.96e-06	4.37e-06	0	1.72e-05	0	3.9e-07
Photorhabdus	7.43e-06	9.57e-07	2.44e-06	5.76e-06	3.21e-06	3.08e-06	8.86e-06	8.06e-07	2.06e-06	7.53e-06	6.63e-06	2.04e-06	3.16e-05	3.87e-06	5.12e-06	3.15e-06	3.81e-07	3.62e-06	8.41e-07	1.19e-06	1.94e-06	1.57e-06	3.15e-06	1.66e-06
Allomyces	1.02e-07	0	2.92e-07	8.78e-07	4.81e-06	2.62e-06	7.11e-06	2.76e-06	1.91e-06	4.55e-06	4.05e-06	3.54e-06	1.03e-05	2.5e-06	4.62e-06	3.67e-06	4.3e-05	2.46e-06	2.66e-06	2.12e-06	4.08e-07	9.83e-07	3.38e-07	3.02e-06
Halocella	4.58e-06	7.55e-06	1.27e-06	6.73e-06	4.81e-06	1.37e-06	2.68e-06	2.53e-06	3.96e-06	5.78e-06	3.93e-06	4.62e-06	1.63e-06	2.62e-06	6.37e-06	3.28e-06	3.05e-06	9.86e-06	4.77e-06	4.63e-06	3.98e-06	9.24e-06	5.74e-06	3.61e-06
Jonquetella	1.83e-06	5.1e-06	1.46e-06	3.02e-06	3.38e-06	3.08e-06	2.8e-06	5.53e-06	1.16e-05	5.6e-06	8.22e-06	5.58e-06	4.09e-06	1.75e-06	8.25e-06	3.28e-06	8e-06	7.25e-06	2.8e-06	1.85e-06	1.02e-06	4.32e-06	7.32e-06	1.37e-06
Pseudoflavitalea	5.29e-06	1.16e-05	5.56e-06	6.54e-06	8.55e-06	2.62e-06	1.52e-06	1.96e-06	6.02e-06	6.13e-06	1.22e-05	5.31e-06	4.36e-06	4.99e-06	5.62e-06	1.57e-06	1.14e-06	0	2.38e-06	1.85e-06	3.77e-06	2.75e-06	3.04e-06	3.12e-06
Sk1virus	8.25e-06	5.31e-07	0	5.85e-07	8.91e-06	3.08e-06	2.8e-06	1.39e-05	0	7.7e-06	3.31e-06	2.72e-07	4.63e-06	0	1.11e-05	0	1.14e-06	2.46e-06	4.49e-06	7.14e-06	1.02e-05	6.78e-06	9.45e-06	4.88e-07
Syncephalis	2.04e-07	0	0	1.37e-06	5.88e-06	5.36e-06	5.95e-06	4.26e-06	4.4e-06	7.18e-06	2.7e-06	4.35e-06	6.4e-06	3.75e-06	2.87e-06	3.67e-06	2.86e-05	3.33e-06	3.93e-06	4.23e-06	4.08e-07	2.36e-06	1.24e-06	3.8e-06
Thalassobaculum	2.24e-06	2.34e-06	1.07e-06	1.66e-06	9.26e-06	1.48e-06	0	3.46e-07	8.51e-06	4.2e-06	1.02e-05	1.17e-05	6.13e-06	1.14e-05	6.87e-06	1.83e-06	2.67e-06	1.88e-06	3.37e-06	1.72e-06	6.43e-06	1.87e-06	8.1e-06	8.78e-07
Starkeya	1.32e-06	1.17e-06	0	4.88e-07	5.17e-06	9.12e-07	5.83e-07	0	9.25e-06	6.65e-06	1.01e-05	1.47e-05	1.18e-05	9.49e-06	5e-06	1.83e-06	3.43e-06	3.04e-06	4.21e-06	3.31e-06	3.77e-06	3.34e-06	5.4e-06	9.75e-07
Pseudosphingobacterium	1.53e-06	2.51e-05	3.9e-06	2.83e-06	4.27e-06	1.94e-06	1.05e-06	4.38e-06	4.7e-06	2.1e-06	1.96e-06	2.99e-06	4.9e-06	5.99e-06	5e-06	5.64e-06	2.29e-06	9.57e-06	4.91e-06	6.48e-06	7.14e-07	8.84e-07	4.5e-07	2.34e-06
Sporocytophaga	4.89e-06	1.13e-05	2.31e-05	6.54e-06	3.74e-06	2.96e-06	2.8e-06	4.15e-06	1.91e-06	2.1e-06	2.33e-06	2.18e-06	2.72e-06	5.49e-06	6.5e-06	7.99e-06	1.52e-06	1.45e-06	2.24e-06	3.57e-06	8.16e-07	1.97e-06	1.13e-06	2.44e-06
Marinobacterium	1.15e-05	2.55e-06	2.44e-06	3.32e-06	8.19e-06	4.9e-06	1.63e-06	5.18e-06	8.81e-07	0	3.31e-06	0	1.13e-05	8.74e-07	6.37e-06	2.49e-06	1.14e-06	2.03e-06	2.66e-06	2.51e-05	1.63e-06	2.46e-06	3.71e-06	1.76e-06
Owenweeksia	4.48e-06	3.05e-05	1.27e-06	3.61e-06	1.09e-05	4.67e-06	3.38e-06	2.3e-06	6.46e-06	2.1e-06	7.98e-06	4.08e-07	1.31e-05	4.62e-06	2.75e-06	9.17e-07	1.52e-06	1.01e-06	1.12e-06	1.32e-06	0	6.88e-07	0	0
Omegavirus	2.04e-07	6.38e-06	0	1.66e-06	8.73e-06	0	5.71e-06	6.61e-05	7.19e-06	8.75e-07	0	1.77e-06	0	0	1.87e-06	4.06e-06	0	0	0	0	0	0	0	0
Dethiosulfovibrio	1.32e-06	3.4e-06	2.63e-06	3.41e-06	4.45e-06	2.73e-06	4.9e-06	6.91e-06	9.84e-06	6.48e-06	1.01e-05	5.99e-06	5.72e-06	3.5e-06	3.25e-06	2.75e-06	3.81e-06	4.06e-06	2.94e-06	2.38e-06	1.84e-06	6.39e-06	2.7e-06	2.54e-06
Methanofollis	1.43e-06	8.82e-06	8.77e-07	7.8e-06	1.16e-05	2.28e-07	7e-07	1.73e-06	3.23e-06	1.24e-05	1.28e-05	5.44e-07	6.4e-06	1.25e-06	5.5e-06	2.62e-07	9.52e-06	7.1e-06	4.21e-07	7.94e-06	5.1e-07	1.57e-06	9e-07	4.88e-07
Phaeospirillum	1.01e-05	1.91e-06	4.48e-06	3.12e-06	6.23e-06	2.51e-06	2.68e-06	8.06e-07	2.35e-06	3.15e-06	4.17e-06	4.9e-06	1.03e-05	1.07e-05	6.5e-06	5.24e-07	3.43e-06	6.38e-06	8.41e-07	2.65e-06	1.12e-06	9.24e-06	4.73e-06	8.78e-07
Sinomicrobium	6.72e-06	6.16e-06	1.85e-06	4.97e-06	4.81e-06	6.84e-06	1.17e-06	2.07e-06	9.69e-06	5.43e-06	4.54e-06	1.9e-06	7.63e-06	1.04e-05	6.5e-06	4.98e-06	8.38e-06	2.61e-06	4.21e-07	1.32e-06	1.63e-06	2.46e-06	3.38e-07	9.75e-07
Anaplasma	0	0	0	1.17e-06	5.17e-06	3.19e-06	5.25e-06	3.34e-06	3.96e-06	7.53e-06	4.3e-06	3.13e-06	6.13e-06	4.87e-06	4.87e-06	3.41e-06	2.74e-05	4.35e-06	2.8e-06	4.23e-06	0	1.97e-06	1.58e-06	5.07e-06
Halobacteroides	1.43e-06	9.57e-07	9.75e-07	6.83e-07	1.78e-06	9.12e-07	0	0	5.28e-06	4.03e-06	8.96e-06	1.36e-06	1.16e-05	2.46e-05	4e-06	1.05e-06	1.52e-06	9.86e-06	2.24e-06	3.84e-06	2.14e-06	8.45e-06	2.81e-06	5.27e-06
Salinicoccus	4.78e-06	6.16e-06	4.48e-06	2.24e-06	4.27e-06	3.65e-06	1.05e-06	3.69e-06	7.05e-06	8.75e-07	2.21e-06	2.31e-06	3.68e-06	3.62e-06	7.25e-06	4.72e-06	1.14e-06	7.54e-06	8.55e-06	7.54e-06	1.53e-06	2.75e-06	6.08e-06	6.24e-06
Marinilactibacillus	4.07e-06	3.72e-06	6.34e-06	4.88e-06	1.42e-06	2.85e-06	1.98e-06	3.22e-06	4.4e-06	2.98e-06	1.6e-06	5.31e-06	6.54e-06	4.25e-06	6.25e-06	4.46e-06	3.81e-06	4.78e-06	5.89e-06	7.94e-06	3.67e-06	2.95e-06	1.69e-06	8.19e-06
Persicobacter	1.63e-06	7.23e-06	2.34e-06	4.39e-06	7.12e-07	2.17e-06	1.05e-06	4.03e-06	4.99e-06	2.63e-06	4.42e-06	2.31e-06	1.46e-05	7.37e-06	2e-06	6.42e-06	3.43e-06	1.01e-05	5.05e-06	6.75e-06	4.39e-06	9.83e-07	1.58e-06	2.44e-06
Desulfococcus	1.83e-06	3.61e-06	9.65e-06	2.73e-06	1.5e-05	3.19e-06	3.5e-06	2.19e-06	6.31e-06	1.05e-06	6.51e-06	2.45e-06	1.08e-05	7.24e-06	4.37e-06	2.62e-06	5.71e-06	3.48e-06	4.21e-07	1.72e-06	1.63e-06	4.13e-06	9e-07	1.37e-06
Clostridiisalibacter	3.26e-06	4.25e-06	2.83e-06	5.66e-06	3.21e-06	1.94e-06	9.33e-07	1.15e-06	1.04e-05	1.75e-06	6.75e-06	1.36e-06	1.58e-05	1.87e-06	3.75e-06	2.23e-06	0	4.06e-06	3.51e-06	3.44e-06	5.51e-06	6.58e-06	6.98e-06	4.88e-06
Colwellia	2.85e-06	6.7e-06	6.63e-06	4.58e-06	8.02e-06	3.53e-06	3.5e-06	1.04e-05	6.17e-06	1.23e-06	2.09e-06	2.58e-06	5.58e-06	1.11e-05	7.25e-06	4.46e-06	0	3.77e-06	4.21e-06	2.78e-06	8.16e-07	1.57e-06	1.13e-06	1.17e-06
Calditerrivibrio	9.16e-07	2.44e-06	0	5.46e-06	3.56e-06	3.42e-07	1.17e-06	3.46e-07	9.4e-06	3.68e-06	4.54e-06	7.35e-06	1.09e-05	8.49e-06	8.12e-06	7.86e-07	3.81e-06	5.8e-06	8.69e-06	5.56e-06	3.06e-06	4.91e-06	1.58e-06	1.07e-06
Nitrospira	1.02e-06	8.4e-06	5.07e-06	1.95e-06	5.88e-06	1.71e-06	1.17e-06	4.49e-06	6.46e-06	3.5e-07	5.89e-06	2.86e-06	2.04e-05	1.87e-06	8.49e-06	2.36e-06	7.62e-07	6.23e-06	5.75e-06	4.23e-06	3.06e-06	7.86e-07	2.03e-06	6.83e-07
Bhargavaea	6.41e-06	4.14e-06	1.75e-06	2.05e-06	7.12e-06	2.96e-06	9.1e-06	6.91e-06	7.93e-06	4.9e-06	2.46e-06	2.45e-06	2.18e-06	3.75e-06	2.12e-06	2.88e-06	4.19e-06	9.28e-06	2.1e-06	4.89e-06	1.94e-06	2.65e-06	2.36e-06	5.07e-06
Planomicrobium	3.16e-06	2.44e-06	3.51e-06	6.63e-06	4.63e-06	1.6e-06	2.22e-06	2.3e-06	1.01e-05	2.8e-06	6.75e-06	2.58e-06	4.22e-06	4.12e-06	6.12e-06	3.01e-06	1.52e-06	4.35e-06	3.08e-06	1.01e-05	3.47e-06	2.65e-06	7.2e-06	3.02e-06
Thiorhodovibrio	2.95e-06	5.31e-06	3.19e-05	3.22e-06	4.1e-06	6.84e-07	2.33e-06	7.83e-06	7.34e-07	2.28e-06	5.65e-06	1.5e-06	1.12e-05	2.5e-06	5.75e-06	5.24e-06	0	3.19e-06	1.54e-06	2.51e-06	0	4.91e-07	6.75e-07	0
Janthinobacterium	9.26e-06	3.29e-06	1.95e-07	5.76e-06	4.27e-06	5.24e-06	3.15e-06	5.76e-07	5.73e-06	8.93e-06	3.19e-06	1.9e-06	4.09e-06	2e-06	3.87e-06	4.33e-06	1.14e-06	6.96e-06	2.94e-06	4.76e-06	2.14e-06	4.03e-06	9.45e-06	4.29e-06
Proteocatella	4.99e-06	6.48e-06	3.31e-06	1.85e-06	0	2.51e-06	2.22e-06	1.73e-06	2.79e-06	4.03e-06	5.77e-06	1.09e-06	2.72e-06	5.87e-06	3.62e-06	6.29e-06	1.9e-06	4.49e-06	3.37e-06	1.47e-05	4.08e-06	5.5e-06	5.74e-06	6.34e-06
Telmatospirillum	5.09e-07	3.19e-06	0	1.56e-06	4.81e-06	2.39e-06	4.66e-07	0	8.66e-06	1.14e-05	7.37e-06	1.41e-05	7.9e-06	1.44e-05	7.25e-06	0	4.19e-06	1.88e-06	1.4e-06	1.06e-06	9.18e-07	4.42e-06	2.48e-06	9.75e-07
Thermanaeromonas	3.26e-06	5.74e-06	7.6e-06	4.49e-06	3.56e-06	1.25e-06	3.27e-06	6.1e-06	4.11e-06	3.5e-06	4.17e-06	8.43e-06	4.77e-06	3.5e-06	3.87e-06	1.7e-06	2.29e-06	1e-05	6.03e-06	3.04e-06	8.16e-07	2.46e-06	2.81e-06	4.39e-06
Bdellovibrio	3.46e-06	6.27e-06	4e-06	3.51e-06	1.96e-06	0	7e-07	2.42e-06	1.17e-06	1.58e-06	1.22e-05	0	1.59e-05	8.74e-07	6.25e-06	2.75e-06	1.26e-05	6.52e-06	2.52e-06	3.04e-06	3.67e-06	2.36e-06	6.19e-06	1.07e-06
Crocinitomix	1.53e-06	2.65e-05	1.85e-06	3.02e-06	3.38e-06	5.7e-07	1.63e-06	5.18e-06	5.87e-07	2.45e-06	1.35e-06	2.31e-06	9.26e-06	9.99e-07	9.99e-07	1.7e-06	3.81e-07	4.35e-06	2.1e-06	5.56e-06	7.85e-06	2.85e-06	4.16e-06	1.03e-05
Deferribacter	1.93e-06	8.82e-06	6.63e-06	6.73e-06	1.6e-06	3.42e-07	2.8e-06	5.99e-06	4.26e-06	9.98e-06	4.91e-06	1.77e-06	5.86e-06	3.12e-06	8.74e-06	5.9e-06	3.81e-06	1.01e-05	2.66e-06	7.94e-07	1.33e-06	1.67e-06	4.5e-07	5.85e-07
Fabibacter	7.13e-07	2.5e-05	2.05e-06	5.17e-06	1.96e-06	1.6e-06	4.9e-06	3.11e-06	6.61e-06	7.35e-06	3.44e-06	8.03e-06	8.17e-06	2.12e-06	5.25e-06	3.15e-06	3.05e-06	1.45e-06	1.82e-06	3.17e-06	3.06e-07	7.86e-07	9e-07	6.83e-07
Parascardovia	6.11e-07	4.25e-07	5.85e-07	3.32e-06	1.96e-06	1.82e-06	6.65e-06	4.48e-05	7.34e-07	1.75e-06	2.09e-06	4.9e-06	4.22e-06	5.37e-06	1.5e-06	6.42e-06	0	3.91e-06	1.12e-06	2.51e-06	4.08e-07	7.86e-07	1.8e-06	3.02e-06
Methanolacinia	1.63e-06	5.21e-06	1.46e-06	8e-06	4.27e-06	1.82e-06	1.17e-06	3.57e-06	3.52e-06	1.16e-05	1.68e-05	3.54e-06	5.86e-06	3.37e-06	4.75e-06	1.31e-06	4.19e-06	6.23e-06	8.41e-07	8.33e-06	2.04e-07	8.84e-07	1.24e-06	7.8e-07
Snodgrassella	1.83e-06	7.44e-07	6.82e-07	1.95e-06	4.63e-06	3.87e-06	6.76e-06	7.95e-06	1.03e-06	5.43e-06	1.96e-06	8.16e-07	3.13e-06	1.62e-05	2.37e-06	2.23e-06	3.81e-07	5.8e-07	1.68e-06	1.46e-06	2.31e-05	3.54e-06	1.46e-06	6.53e-06
Rhodospirillum	2.44e-06	2.76e-06	2.92e-07	1.07e-06	1.18e-05	1.37e-06	0	0	9.1e-06	2.45e-06	1.02e-05	5.85e-06	1.18e-05	8.24e-06	8.62e-06	1.7e-06	3.05e-06	1.3e-06	5.47e-06	2.38e-06	3.67e-06	2.16e-06	4.39e-06	0
Porphyrobacter	3.26e-06	1.17e-06	2.92e-07	1.07e-06	6.95e-06	4.56e-07	9.33e-07	5.76e-07	3.38e-06	2.98e-06	9.7e-06	1.24e-05	1.31e-05	8.49e-06	8e-06	1.18e-06	2.29e-06	2.9e-06	3.65e-06	3.31e-06	3.88e-06	3.54e-06	6.3e-06	0
Pusillimonas	2.04e-06	3.93e-06	4e-06	5.76e-06	1.02e-05	2.85e-06	5.48e-06	3.69e-06	2.64e-06	2.45e-06	3.31e-06	1.77e-06	7.35e-06	5.74e-06	5.75e-06	4.33e-06	1.1e-05	4.06e-06	2.1e-06	1.46e-06	2.14e-06	5.9e-07	5.52e-06	1.07e-06
Limimonas	1.63e-06	2.23e-06	0	1.85e-06	6.77e-06	9.12e-07	5.13e-06	8.06e-07	1.76e-06	7e-06	6.26e-06	2.14e-05	7.08e-06	8.49e-06	3.5e-06	9.17e-07	2.67e-06	1.59e-06	5.61e-07	9.52e-06	2.75e-06	8.84e-07	4.73e-06	7.8e-07
Candidatus_Kryptonium	1.22e-06	3.19e-06	2.14e-06	2.24e-06	7.12e-07	3.42e-07	7e-07	1.61e-06	0	8.75e-07	2.7e-06	6.8e-07	9.4e-06	5.74e-06	1.75e-06	1.57e-05	3.43e-06	6.67e-06	3.65e-06	4.89e-06	2.45e-06	1.83e-05	1.24e-06	9.46e-06
Candidatus_Entotheonella	6.11e-06	4.89e-06	1.13e-05	2.54e-06	5.52e-06	6.84e-07	1.87e-06	5.41e-06	3.52e-06	1.93e-06	4.91e-06	3.54e-06	6.26e-06	2.5e-06	7.75e-06	1.7e-06	8e-06	5.07e-06	2.52e-06	5.03e-06	2.55e-06	2.06e-06	2.59e-06	3.9e-07
Symbiobacterium	3.46e-06	7.12e-06	8.68e-06	1.95e-06	5.17e-06	3.87e-06	2.22e-06	6.56e-06	7.34e-07	0	7.37e-07	2.45e-06	1.33e-05	3.75e-06	7.37e-06	3.28e-06	2.67e-06	4.35e-06	3.93e-06	5.29e-06	3.06e-06	3.64e-06	3.26e-06	1.76e-06
Algibacter	1.02e-06	1.24e-05	2.54e-05	7.12e-06	1.07e-06	1.37e-06	3.5e-07	2.3e-07	1.17e-06	8.75e-07	1.07e-05	1.9e-06	7.35e-06	4e-06	4.25e-06	5.77e-06	1.14e-06	5.07e-06	9.82e-07	3.44e-06	1.63e-06	6.88e-07	0	5.85e-07
Arcicella	1.02e-06	2.34e-06	1.95e-07	1.66e-06	0	0	2.33e-07	0	4.4e-06	7.88e-06	1.93e-05	1.77e-06	1.77e-06	1.62e-06	1.5e-06	1.31e-06	0	1.88e-06	5.89e-06	9.26e-07	1.25e-05	9.83e-07	1.67e-05	1.45e-05
Jiulongibacter	7.13e-07	4.78e-06	6.04e-06	4.68e-06	4.63e-06	2.85e-06	2.68e-06	1.87e-05	3.08e-06	1.23e-06	8.35e-06	8.16e-07	1.35e-05	5.12e-06	4.87e-06	1.97e-06	5.33e-06	1.01e-06	3.23e-06	3.04e-06	0	1.18e-06	5.63e-07	0
Tepidibacillus	2.24e-06	1.49e-06	3.02e-06	7.51e-06	1.3e-05	5.47e-06	3.5e-07	2.3e-07	9.69e-06	3.33e-06	1.08e-05	1.5e-06	3.13e-06	1.87e-06	2.5e-06	1.09e-05	3.43e-06	0	1.12e-06	1.85e-06	2.24e-06	6.98e-06	2.7e-06	2.83e-06
Indioceanicola	2.54e-06	2.34e-06	0	3.02e-06	5.17e-06	1.37e-06	0	0	6.17e-06	4.38e-06	1.12e-05	8.98e-06	1.35e-05	7.74e-06	4.75e-06	1.7e-06	2.29e-06	2.9e-06	7.43e-06	2.12e-06	3.47e-06	1.77e-06	5.06e-06	2.93e-07
Nitrosospira	4.89e-06	1.49e-06	6.82e-07	4.19e-06	4.1e-06	3.53e-06	2.57e-06	8.06e-07	4.26e-06	7.35e-06	4.42e-06	6.12e-06	8.44e-06	1.04e-05	4.87e-06	1.18e-06	4.19e-06	6.67e-06	6.17e-06	2.25e-06	2.65e-06	2.06e-06	3.83e-06	9.75e-07
Halolactibacillus	2.54e-06	8.82e-06	4.87e-07	4.78e-06	7.12e-06	1.82e-06	2.33e-07	5.76e-06	1.32e-06	2.28e-06	4.79e-06	4.08e-07	9.53e-06	1.62e-06	4.62e-06	7.86e-07	3.81e-06	7.54e-06	6.17e-06	3.17e-06	2.65e-06	9.34e-06	3.94e-06	4.1e-06
Aminobacterium	2.75e-06	3.72e-06	1.27e-06	9.75e-06	4.63e-06	3.19e-06	4.32e-06	2.53e-06	6.61e-06	5.95e-06	6.63e-06	5.58e-06	3.13e-06	1.5e-06	5.25e-06	2.36e-06	5.71e-06	3.19e-06	1.4e-06	9.26e-07	4.18e-06	4.91e-06	1.8e-06	6.34e-06
Rubrivivax	6.92e-06	4.36e-06	0	4.39e-06	2.85e-06	2.05e-06	7e-06	1.04e-06	3.08e-06	9.1e-06	1.09e-05	4.35e-06	1.55e-05	9.62e-06	3.25e-06	1.97e-06	3.05e-06	0	0	9.26e-07	4.08e-07	3.24e-06	1.13e-06	2.44e-06
Phocoenobacter	4.99e-06	1.21e-05	8.87e-06	2.64e-05	4.1e-06	4.44e-06	2.45e-06	2.76e-06	2.79e-06	0	9.82e-07	0	6.81e-06	2.25e-06	2e-06	4.33e-06	2.29e-06	4.2e-06	2.1e-06	3.04e-06	2.04e-07	3.93e-07	0	0
Prochlorococcus	4.07e-07	1.59e-06	2.92e-07	1.17e-06	0	5.7e-07	1.17e-06	0	4.7e-06	2.8e-06	2.95e-06	3.81e-06	3.68e-06	8.12e-06	3.5e-06	1.31e-05	1.14e-06	0	3.51e-06	6.08e-06	1.24e-05	1.95e-05	1.35e-06	5.46e-06
Jejuia	1.73e-06	3.93e-06	2.63e-06	7.71e-06	4.99e-06	2.96e-06	1.55e-05	0	2.94e-07	0	6.14e-07	0	4.9e-06	1.4e-05	3.87e-06	3.01e-06	0	1.59e-06	1.26e-06	1.32e-06	1.16e-05	6.19e-06	5.85e-06	2.34e-06
Thiomargarita	3.26e-06	4.25e-06	1.46e-06	2.63e-06	3.92e-06	8.09e-06	2.57e-06	1.38e-06	2.5e-06	1.4e-06	1.23e-06	1.36e-06	3.27e-06	3e-06	4e-06	2.88e-06	0	4.2e-06	3.37e-06	3.31e-06	0	1.87e-06	3.38e-07	3.56e-05
Sneathiella	2.04e-07	3.08e-06	0	2.05e-06	7.84e-06	9.12e-07	0	2.3e-07	6.46e-06	6.65e-06	9.7e-06	8.98e-06	1.2e-05	6.87e-06	3.5e-06	1.05e-06	1.52e-06	1.74e-06	7.43e-06	2.38e-06	3.57e-06	3.93e-06	4.84e-06	6.83e-07
Zunongwangia	7.63e-06	1.28e-05	2.63e-06	3.02e-06	1.25e-06	5.7e-06	7.23e-06	5.3e-06	1.47e-07	8.93e-06	2.95e-06	2.99e-06	6.67e-06	2.12e-06	2.37e-06	2.1e-06	3.43e-06	4.49e-06	5.19e-06	5.16e-06	3.16e-06	0	3.38e-07	0
Selenihalanaerobacter	6.11e-06	5e-06	5.75e-06	3.9e-06	2.67e-06	8.55e-06	2.92e-06	4.61e-06	0	8.75e-07	2.46e-06	1.22e-06	8.03e-06	9.99e-07	1.14e-05	4.33e-06	4.95e-06	6.09e-06	3.08e-06	7.41e-06	8.16e-07	3.93e-07	4.5e-07	3.41e-06
Halothermothrix	1.32e-06	5.1e-06	4.87e-06	3.41e-06	8.91e-07	1.37e-06	2.45e-06	4.26e-06	3.96e-06	3.5e-07	3.19e-06	2.58e-06	1.13e-05	4.99e-07	2.62e-06	1.7e-06	5.33e-06	7.39e-06	5.61e-07	3.84e-06	1.73e-06	2.35e-05	0	2.93e-06
Mariniradius	4.48e-06	6.06e-06	1.17e-06	5.76e-06	1.23e-05	5.13e-06	1.17e-06	4.49e-06	4.4e-06	4.38e-06	5.03e-06	3.13e-06	5.72e-06	7.49e-06	2.5e-06	1.31e-06	5.33e-06	1.16e-06	2.52e-06	3.44e-06	2.65e-06	9.83e-07	7.88e-07	3.61e-06
Salipiger	3.26e-06	2.23e-06	4.87e-07	8.78e-07	6.95e-06	9.12e-07	0	0	3.82e-06	3.33e-06	1.1e-05	1.32e-05	1.27e-05	7.12e-06	3.62e-06	2.62e-06	1.14e-06	1.59e-06	8.13e-06	1.19e-06	3.37e-06	2.16e-06	4.39e-06	8.78e-07
Bergeyella	3.16e-06	4.36e-06	6.82e-07	2.83e-06	1.21e-05	8.66e-06	8.75e-06	2.42e-06	7.34e-06	3.68e-06	3.68e-06	1.09e-06	1.17e-05	4.5e-06	1.5e-06	2.88e-06	0	4.49e-06	8.55e-06	1.59e-06	5.1e-07	0	0	3.9e-07
Enteroscipio	4.07e-06	3.08e-06	4.78e-06	6.54e-06	8.02e-06	6.27e-06	7.58e-06	1.5e-06	6.75e-06	7e-07	6.01e-06	8.3e-06	3.27e-06	1.75e-06	2.5e-07	6.55e-07	0	3.33e-06	2.24e-06	1.19e-06	3.26e-06	2.55e-06	7.2e-06	5.36e-06
Desulfohalotomaculum	1.43e-06	3.93e-06	5.95e-06	7.8e-06	5.17e-06	7.98e-07	1.4e-06	1.38e-06	1.32e-06	1.58e-06	8.59e-07	6.8e-07	2.59e-06	2.37e-06	6.75e-06	1.05e-06	5.33e-06	3.91e-06	6.73e-06	1.98e-05	2.86e-06	4.72e-06	3.38e-06	2.83e-06
Idiomarina	3.87e-06	4.78e-06	2.24e-06	3.9e-06	4.81e-06	5.7e-07	2.45e-06	3.46e-07	3.08e-06	5.25e-06	3.44e-06	4.76e-06	2.14e-05	2.37e-06	4.5e-06	3.15e-06	3.43e-06	5.22e-06	7.15e-06	1.19e-06	7.14e-07	1.57e-06	3.15e-06	1.07e-06
Roseomonas	4.17e-06	2.76e-06	0	3.02e-06	5.34e-06	1.14e-07	5.83e-07	1.15e-06	4.7e-06	1.4e-06	6.14e-06	5.03e-06	1.87e-05	1.04e-05	6e-06	1.7e-06	1.14e-06	2.61e-06	4.63e-06	9.26e-07	4.18e-06	2.46e-06	5.85e-06	1.27e-06
Natranaerobius	3.26e-06	1.81e-06	1.17e-06	5.36e-06	1.07e-06	1.71e-06	1.05e-06	2.07e-06	2.64e-06	3.15e-06	2.46e-06	2.04e-06	1.53e-05	4.75e-06	4.75e-06	4.33e-06	4.95e-06	9.57e-06	9.82e-07	6.08e-06	2.65e-06	4.32e-06	3.94e-06	4.29e-06
Sediminibacillus	3.36e-06	4.57e-06	1.95e-06	3.61e-06	2.14e-06	3.65e-06	3.03e-06	2.99e-06	7.34e-07	1.05e-06	5.52e-06	4.9e-06	5.72e-06	2.5e-06	5.12e-06	4.46e-06	7.62e-07	4.93e-06	4.63e-06	4.89e-06	5e-06	8.84e-06	3.38e-06	5.75e-06
Geoalkalibacter	2.44e-06	5.31e-06	3.51e-06	6.24e-06	1.25e-06	7.98e-07	9.33e-07	2.07e-06	7.19e-06	7.18e-06	7e-06	2.18e-06	6.54e-06	0	3.5e-06	1.7e-06	9.14e-06	5.65e-06	1.4e-06	9.26e-07	6.32e-06	9.34e-06	1.46e-06	1.27e-06
Haliscomenobacter	2.54e-06	4.46e-06	4.48e-06	3.12e-06	1.96e-06	7.29e-06	3.97e-06	3.34e-06	6.31e-06	3.15e-06	5.03e-06	5.44e-07	3e-06	6.87e-06	6e-06	4.59e-06	1.52e-06	4.35e-06	3.37e-06	4.23e-06	2.35e-06	5.8e-06	3.6e-06	1.27e-06
Planifilum	2.44e-06	4.57e-06	4e-06	1.95e-06	3.92e-06	2.28e-06	1.98e-06	3.8e-06	6.17e-06	0	1.4e-05	0	1.17e-05	4.5e-06	6.12e-06	1.57e-06	1.9e-06	1.16e-05	1.82e-06	2.51e-06	1.94e-06	2.36e-06	1.13e-06	7.8e-07
Gluconobacter	1.73e-06	6.38e-07	1.95e-07	1.95e-06	5.34e-06	6.84e-07	5.83e-07	5.76e-07	8.51e-06	5.08e-06	8.59e-06	7.62e-06	1.02e-05	1.06e-05	6.25e-06	2.23e-06	3.43e-06	1.16e-06	4.35e-06	1.85e-06	3.47e-06	1.77e-06	5.4e-06	5.85e-07
Chryseolinea	1.22e-06	1.59e-06	9.75e-07	1.17e-06	2.49e-06	4.56e-07	9.33e-07	6.91e-07	6.61e-06	8.75e-07	3.81e-06	3.54e-06	7.22e-06	6.24e-07	3e-06	7.86e-07	4.19e-06	1.45e-06	2.94e-06	2.12e-06	2.45e-06	4.12e-05	4.5e-07	1.17e-06
Rubritalea	4.07e-07	1.17e-06	4.87e-07	7.8e-07	1.78e-06	2.5e-05	4.2e-06	6.91e-07	1.03e-06	3.68e-06	0	0	8.58e-06	3.25e-06	5.5e-06	5.37e-06	8.38e-06	2.32e-06	1.26e-06	3.97e-06	4.08e-07	8.35e-06	7.88e-07	3.61e-06
Micromonospora	2.95e-06	2.34e-06	5.56e-06	2.54e-06	9.26e-06	1.03e-06	1.98e-06	6.22e-06	8.81e-07	2.1e-06	3.31e-06	7.62e-06	4.77e-06	2.75e-06	3.25e-06	2.1e-06	7.62e-06	3.19e-06	2.38e-06	2.25e-06	4.59e-06	5.21e-06	5.18e-06	1.85e-06
Schizosaccharomyces	0	0	0	2.93e-07	3.56e-06	2.73e-06	5.6e-06	2.99e-06	3.52e-06	4.2e-06	4.3e-06	4.35e-06	7.76e-06	3.87e-06	5.12e-06	2.36e-06	2.09e-05	3.19e-06	4.77e-06	3.44e-06	0	2.16e-06	4.5e-07	4.97e-06
Azospira	4.28e-06	1.21e-05	1.95e-07	5.95e-06	4.99e-06	5.01e-06	5.48e-06	4.15e-06	8.81e-07	2.98e-06	1.23e-06	4.35e-06	8.03e-06	9.99e-07	2.87e-06	2.88e-06	0	7.25e-07	7.43e-06	1.85e-06	1.43e-06	3.54e-06	3.15e-06	5.85e-06
Ilyobacter	2.95e-06	7.55e-06	3.9e-07	1.53e-05	3.56e-07	6.84e-07	1.52e-06	5.76e-07	2.94e-07	1.05e-06	7.37e-07	0	1.02e-05	1.51e-05	3.37e-06	7.6e-06	8.76e-06	4.35e-07	0	2.65e-06	4.08e-07	5.31e-06	6.75e-07	4.29e-06
Nautilia	1.02e-06	2.76e-06	1.09e-05	1.5e-05	1.25e-06	2.28e-07	4.66e-07	3.92e-06	7.49e-06	9.8e-06	5.52e-06	2.04e-06	4.77e-06	1.25e-07	1.25e-06	7.86e-07	3.81e-06	4.78e-06	3.37e-06	2.65e-06	2.45e-06	4.03e-06	0	1.76e-06
Pontibacillus	3.46e-06	3.61e-06	1.56e-06	3.71e-06	1.07e-06	9.12e-07	1.05e-06	8.06e-07	1.91e-06	3.85e-06	3.56e-06	3.54e-06	1.03e-05	7.49e-06	8.49e-06	1.97e-06	2.67e-06	2.75e-06	5.47e-06	3.7e-06	6.02e-06	5.11e-06	3.83e-06	3.22e-06
Enterospora	0	0	0	0	3.56e-06	0	0	0	0	0	0	0	0	0	1.12e-06	0	8.53e-05	0	0	0	0	0	0	0
Acetohalobium	4.58e-06	7.55e-06	1.13e-05	1.85e-06	4.63e-06	1.37e-06	1.87e-06	4.61e-06	7.34e-07	2.45e-06	2.21e-06	9.52e-07	6.81e-06	6.24e-07	7.62e-06	1.7e-06	7.62e-07	6.52e-06	4.35e-06	7.67e-06	4.08e-06	2.95e-06	1.69e-06	9.75e-07
Solibacillus	1.63e-06	2.44e-06	7.8e-06	4.39e-06	2.49e-06	1.14e-06	8.86e-06	2.42e-06	4.7e-06	4.2e-06	4.42e-06	2.18e-06	5.31e-06	2.25e-06	5e-07	1.05e-06	7.62e-07	7.25e-06	2.38e-06	9.26e-06	2.45e-06	3.34e-06	1.69e-06	6.63e-06
Heliobacterium	5.4e-06	3.08e-06	6.63e-06	2.73e-06	1.42e-06	1.37e-06	1.75e-06	3.22e-06	2.94e-06	1.4e-06	3.56e-06	4.22e-06	3.27e-06	4.5e-06	2.12e-06	1.31e-06	1.52e-06	8.12e-06	4.21e-06	6.35e-06	4.18e-06	3.93e-06	6.42e-06	5.85e-06
Absidia	0	0	9.75e-08	1.37e-06	5.17e-06	2.05e-06	3.5e-06	3.11e-06	1.76e-06	3.85e-06	2.7e-06	2.99e-06	9.4e-06	2.87e-06	7.12e-06	3.41e-06	2.51e-05	2.46e-06	2.94e-06	3.57e-06	0	1.87e-06	1.58e-06	2.15e-06
Halarsenatibacter	5.09e-07	3.51e-06	3.9e-07	3.02e-06	1.98e-05	1.17e-05	1.28e-06	8.06e-07	0	2.45e-06	3.44e-06	9.52e-07	1.36e-07	4.99e-07	1.75e-06	1.31e-06	0	4.35e-07	2.8e-07	0	3.35e-05	2.16e-06	0	9.75e-07
Ureaplasma	4.48e-06	6.06e-06	9.75e-07	1.85e-06	3.03e-06	1.37e-06	6.18e-06	5.76e-07	4.4e-07	2.1e-06	3.93e-06	1.36e-06	1.5e-06	2.87e-06	5e-06	7.86e-07	7.62e-07	8.7e-07	8.41e-07	1.06e-06	9.18e-07	3.44e-06	3.53e-05	3.12e-06
Methylovorus	4.17e-06	2.98e-06	0	1.85e-06	4.1e-06	1.03e-06	1.28e-06	0	9.1e-06	3.33e-06	9.94e-06	9.66e-06	7.49e-06	8.62e-06	4.5e-06	1.97e-06	1.52e-06	1.01e-06	2.66e-06	1.19e-06	3.77e-06	2.75e-06	4.95e-06	8.78e-07
Merismopedia	6.11e-07	2.13e-07	1.27e-06	3.9e-07	1.78e-06	7.86e-06	9.33e-07	7.12e-05	0	0	1.23e-07	0	1.63e-06	0	2.12e-06	0	0	0	0	0	6.12e-07	0	0	0
Chloroherpeton	3.77e-06	3.4e-06	1.95e-06	1.85e-06	6.59e-06	3.19e-06	2.57e-06	4.49e-06	5.43e-06	5.25e-06	1.47e-06	0	3.27e-06	1.75e-06	5.5e-06	4.46e-06	1.14e-06	4.93e-06	1.07e-05	1.26e-05	1.43e-06	1.47e-06	4.5e-07	7.8e-07
Desulfatirhabdium	8.14e-07	2.13e-06	6.82e-07	2.44e-06	5.17e-06	4.67e-06	6.06e-06	1.5e-06	1.64e-05	7.53e-06	2.21e-06	1.9e-06	4.77e-06	6.24e-06	8.99e-06	8.39e-06	0	2.75e-06	7.01e-07	1.46e-06	0	1.18e-06	1.91e-06	3.9e-07
Thermonema	7.13e-07	1.72e-05	9.94e-06	1.66e-06	7.12e-07	0	0	0	1.03e-06	0	1.47e-06	1.9e-06	1.16e-05	2.62e-06	1.25e-06	2.1e-06	1.9e-06	1.01e-06	9.25e-06	3.04e-06	5.3e-06	1.97e-06	1e-05	3.22e-06
Mangrovimonas	1.43e-06	1.54e-05	7.8e-07	2.63e-06	5.7e-06	4.56e-06	2.55e-05	1.84e-06	5.58e-06	2.45e-06	2.09e-06	1.63e-06	5.99e-06	3.62e-06	1.25e-06	2.1e-06	1.14e-06	1.01e-06	5.61e-07	1.98e-06	0	3.93e-07	0	1.95e-07
Curvibacter	3.16e-06	3.08e-06	2.92e-07	2.83e-06	5.88e-06	2.85e-06	3.03e-06	1.11e-05	3.82e-06	1.75e-07	5.03e-06	4.49e-06	7.22e-06	5.24e-06	4.62e-06	1.18e-06	3.81e-06	2.03e-06	3.08e-06	2.25e-06	2.24e-06	7.86e-06	6.75e-07	1.95e-06
Verrucomicrobium	4.07e-07	1.91e-06	6.82e-07	3.9e-07	1.07e-06	2.28e-07	3.73e-06	1.38e-06	5.87e-07	0	2.46e-07	2.72e-07	2.78e-05	2.25e-06	1.06e-05	2.49e-06	3.43e-06	4.93e-06	1.54e-06	6.88e-06	4.59e-06	6.58e-06	1.24e-06	4.49e-06
Flavipsychrobacter	0	2.23e-06	6.43e-06	1.95e-07	0	3.42e-07	3.5e-07	6.91e-07	0	7e-07	0	0	6.26e-06	1.09e-05	3.61e-05	2.88e-06	3.81e-06	2.03e-06	2.24e-06	1.01e-05	3.06e-07	2.95e-07	1.13e-06	7.8e-07
Smittium	5.09e-07	2.13e-07	4.87e-07	2.05e-06	2.67e-06	6.84e-07	2.68e-06	3.46e-07	1.03e-06	1.23e-06	9.82e-07	1.09e-06	1.78e-05	8.74e-07	4.87e-06	6.55e-07	4.15e-05	4.35e-07	2.94e-06	1.46e-06	4.08e-07	1.47e-06	1.13e-07	1.07e-06
Nocardiopsis	7.13e-06	7.33e-06	2.03e-05	5.17e-06	0	2.28e-07	9.33e-07	4.61e-07	7.78e-06	7.18e-06	5.52e-06	7.48e-06	9.53e-07	1.37e-06	0	3.93e-06	0	1.16e-06	3.79e-06	6.61e-07	1.43e-06	1.28e-06	1.24e-06	2.05e-06
Polynucleobacter	2.54e-06	1.17e-06	4.87e-07	2.73e-06	7.12e-06	5.58e-06	3.5e-07	3.46e-07	2.79e-06	4.03e-06	4.79e-06	7.35e-06	9.12e-06	2.62e-06	4.25e-06	1.57e-06	2.67e-06	5.07e-06	2.8e-07	3.04e-06	4.9e-06	3.54e-06	7.54e-06	3.41e-06
Candidatus_Magnetomorum	7.33e-06	2.76e-06	2e-05	1.46e-06	1.78e-06	5.7e-07	1.05e-06	2.53e-06	3.52e-06	1.58e-06	2.09e-06	2.18e-06	5.72e-06	0	2.37e-06	5.37e-06	5.71e-06	5.22e-06	1.12e-06	2.12e-06	2.35e-06	5.4e-06	1.35e-06	3.12e-06
Eremococcus	7.13e-06	1.81e-06	1.46e-06	3.61e-06	8.02e-06	6.84e-07	0	5.76e-07	6.31e-06	1.93e-05	1.47e-06	5.44e-07	2.18e-06	1.62e-06	6.25e-07	3.15e-06	0	3.33e-06	1.54e-06	3.44e-06	7.14e-06	6.98e-06	4.05e-06	1.76e-06
Rhodospira	1.22e-06	1.91e-06	0	3.12e-06	6.41e-06	3.42e-07	0	4.61e-07	4.4e-07	3.5e-06	4.3e-06	1.86e-05	1.4e-05	5.99e-06	6.62e-06	1.05e-06	0	2.9e-06	8.41e-07	7.94e-07	3.37e-06	3.44e-06	5.63e-06	1.56e-06
Fervidobacterium	1.73e-06	3.08e-06	1.75e-06	2.15e-06	6.59e-06	4.56e-06	1.05e-06	1.96e-06	4.99e-06	3.85e-06	1.08e-05	2.04e-06	8.58e-06	3.87e-06	1.25e-06	1.05e-06	6.47e-06	4.64e-06	1.12e-06	5.69e-06	2.35e-06	2.55e-06	2.59e-06	1.76e-06
Fenollaria	3.46e-06	4.78e-06	1.46e-06	2.73e-06	7.12e-06	2.17e-06	1.08e-05	0	5.14e-06	5.25e-07	1.96e-06	8.16e-07	3.27e-06	1.12e-06	1.25e-06	1.31e-06	1.14e-06	5.22e-06	1.96e-06	1.32e-06	6.22e-06	1.63e-05	1.24e-06	3.71e-06
Halonatronum	1.73e-06	2.87e-06	1.46e-06	5.95e-06	2.49e-06	1.14e-06	1.05e-06	6.91e-07	3.67e-06	7.35e-06	1.18e-05	7.21e-06	6.81e-07	8.49e-06	4.5e-06	2.75e-06	5.71e-06	5.22e-06	8.41e-07	2.78e-06	1.02e-06	1.87e-06	1.8e-06	1.85e-06
Desulfonispora	1.93e-06	2.76e-06	2.83e-06	2.83e-06	3.74e-06	3.65e-06	3.15e-06	1.84e-06	7.34e-07	3.5e-06	4.42e-06	1.22e-06	3.81e-06	2.62e-06	2.5e-06	1.57e-06	0	7.83e-06	2.94e-06	5.82e-06	4.69e-06	3.73e-06	1.06e-05	6.14e-06
Francisella	3.05e-06	3.72e-06	2.92e-07	5.85e-06	2.49e-06	1.94e-06	2.57e-06	1.38e-06	2.94e-06	1.23e-06	8.22e-06	1.63e-06	1.61e-05	4.62e-06	3.5e-06	9.17e-07	1.52e-06	3.33e-06	2.66e-06	2.12e-06	2.86e-06	3.83e-06	3.26e-06	4.58e-06
Bulleidia	4.78e-06	5.95e-06	5.26e-06	3.51e-06	1.07e-06	3.08e-06	3.5e-07	4.95e-06	4.7e-06	1.93e-06	1.74e-05	1.63e-06	6.67e-06	1.37e-06	6.25e-06	4.33e-06	0	4.93e-06	2.1e-06	1.72e-06	3.06e-07	5.9e-07	1.24e-06	3.9e-07
Lishizhenia	1.02e-06	4.46e-06	2.92e-06	3.22e-06	8.73e-06	3.76e-06	7.23e-06	5.53e-06	0	2.1e-06	1.1e-06	2.31e-06	2.18e-06	6.12e-06	3.37e-06	1.97e-06	1.52e-06	1.74e-06	2.38e-06	1.98e-06	8.77e-06	6.88e-07	0	1.14e-05
Candidatus_Nephrothrix	0	5.31e-06	3.9e-07	2.93e-07	2.67e-06	5.47e-06	5.71e-06	5.53e-06	4.84e-06	3.33e-06	9.21e-06	4.22e-06	8.17e-07	1.12e-06	3.62e-06	1.7e-06	0	2.32e-06	6.17e-06	1.06e-06	4.08e-07	3.93e-07	5.63e-07	1.93e-05
Ereboglobus	5.09e-07	1.28e-06	2.63e-06	7.8e-07	4.1e-06	1.37e-06	1.17e-07	9.21e-07	7.34e-07	0	1.23e-06	4.08e-07	1.25e-05	2.87e-06	5.37e-06	3.54e-06	7.62e-07	3.33e-06	2.8e-06	6.61e-07	5.71e-06	2.5e-05	1.58e-06	5.95e-06
Reichenbachiella	5.9e-06	1.74e-05	2.34e-06	3.41e-06	1.02e-05	3.65e-06	2.45e-06	1.15e-06	4.4e-06	1.05e-06	5.03e-06	4.35e-06	2.72e-06	5.62e-06	4.87e-06	1.97e-06	1.9e-06	1.3e-06	0	2.12e-06	2.04e-07	1.47e-06	1.13e-07	4.88e-07
Candidatus_Puniceispirillum	2.04e-06	2.76e-06	0	4.88e-07	1.3e-05	6.84e-07	0	0	7.34e-07	1.58e-06	1.08e-05	7.35e-06	6.26e-06	9.62e-06	4e-06	3.8e-06	0	1.88e-06	7.99e-06	5.29e-07	4.08e-06	1.97e-06	4.16e-06	2.93e-07
Fibrisoma	7.13e-06	1.06e-06	7.8e-07	1.66e-06	5.34e-06	1.03e-06	2.33e-06	1.96e-06	2.06e-06	3.15e-06	1.6e-06	2.18e-06	3.4e-06	1.5e-06	2.5e-06	2.62e-07	0	9.28e-06	8.41e-06	5.42e-06	8.77e-06	7.17e-06	2.81e-06	4.19e-06
Thermacetogenium	2.85e-06	5.31e-06	6.63e-06	2.05e-06	1.78e-06	2.28e-07	2.22e-06	2.76e-06	4.26e-06	3.68e-06	1.23e-06	1.09e-06	4.77e-06	1.75e-06	4e-06	1.97e-06	3.43e-06	6.96e-06	4.91e-06	3.57e-06	7.34e-06	2.46e-06	2.03e-06	6.05e-06
Geminocystis	2.34e-06	3.19e-07	7.8e-06	7.8e-07	9.97e-06	2.62e-06	1.05e-06	1.96e-06	1.91e-06	1.23e-06	7.37e-07	4.08e-07	7.22e-06	3.87e-06	4.75e-06	6.55e-07	7.62e-07	5.36e-06	1.68e-06	6.61e-07	1.19e-05	4.42e-06	9.68e-06	1.17e-06
Kribbella	6.01e-06	3.61e-06	2.34e-06	6.73e-06	7.12e-07	1.14e-06	0	2.3e-07	4.55e-06	2.1e-06	1.96e-06	4.08e-07	1.23e-06	1.25e-06	1.62e-06	2.88e-06	0	2.75e-06	1.26e-06	7.94e-07	2.78e-05	2.75e-06	9.45e-06	1.46e-06
Aliivibrio	1.22e-06	5.31e-07	1.95e-07	4.58e-06	0	2.28e-07	1.17e-06	2.42e-06	0	7e-07	6.14e-07	0	1.5e-06	2e-06	3.75e-07	1.83e-06	7.62e-07	2.03e-06	0	1.19e-06	2.33e-05	1.49e-05	3.71e-06	1.98e-05
Enhygromyxa	1.43e-06	3.51e-06	3.51e-06	9.75e-07	3.03e-06	1.14e-06	2.57e-06	4.03e-06	6.9e-06	3.15e-06	7.12e-06	2.58e-06	8.44e-06	3.12e-06	6.5e-06	3.01e-06	6.47e-06	3.04e-06	3.65e-06	3.7e-06	5.1e-07	1.47e-06	1.58e-06	1.46e-06
Thermoactinomyces	3.16e-06	2.76e-06	6.43e-06	1.66e-06	1.6e-06	1.14e-06	5.83e-07	4.61e-07	6.31e-06	1.4e-06	1.6e-06	2.86e-06	3.4e-06	9.12e-06	8.74e-07	2.1e-06	3.05e-06	1.38e-05	3.23e-06	4.23e-06	4.18e-06	3.54e-06	2.7e-06	2.73e-06
Methylophaga	4.07e-07	2.76e-06	9.75e-07	3.12e-06	1.78e-07	4.67e-06	5.83e-07	4.49e-06	1.38e-05	1.58e-06	7.49e-06	5.58e-06	6.67e-06	7.49e-06	7.87e-06	1.31e-06	0	1.45e-06	1.26e-06	1.46e-06	1.63e-06	2.65e-06	3.49e-06	1.85e-06
Desulfurispora	7.13e-06	4.78e-06	7.02e-06	1e-05	3.21e-06	2.96e-06	2.8e-06	2.76e-06	4.99e-06	2.28e-06	9.82e-07	1.5e-06	3.95e-06	4.99e-07	4.62e-06	1.31e-06	0	5.07e-06	2.66e-06	2.91e-06	3.06e-06	9.83e-07	4.61e-06	2.63e-06
Anaerobranca	2.24e-06	4.89e-06	3.9e-06	3.02e-06	1.07e-06	1.37e-06	1.4e-06	8.06e-07	1.03e-06	2.45e-06	3.93e-06	2.04e-06	6.94e-06	4.37e-06	3.87e-06	2.75e-06	2.67e-06	1.06e-05	1.12e-06	2.38e-06	5.71e-06	5.31e-06	3.94e-06	4.68e-06
Sporolituus	2.04e-06	2.23e-06	5.56e-06	2.24e-06	2.49e-06	1.12e-05	1.05e-06	2.07e-06	2.94e-07	1.75e-07	1.35e-06	0	4.22e-06	6.74e-06	7.75e-06	1.83e-06	4.19e-06	9.42e-06	8.41e-06	7.94e-07	1.12e-06	2.95e-06	1.8e-06	2.44e-06
Aeribacillus	1.32e-06	3.19e-06	9.75e-07	5.36e-06	1.28e-05	1.03e-06	4.55e-06	2.53e-06	2.64e-06	1.4e-06	3.19e-06	9.52e-07	4.9e-06	8.62e-06	2.25e-06	4.59e-06	3.81e-06	4.93e-06	1.4e-06	2.38e-06	1.12e-06	5.31e-06	2.36e-06	6.83e-07
Methylibium	3.05e-07	3.19e-07	3.9e-07	1.46e-06	2.67e-06	3.37e-05	1.21e-05	1.15e-06	7.34e-07	1.58e-06	7.37e-07	1.05e-05	1.91e-06	3.5e-06	3.75e-07	2.62e-07	0	1.74e-06	6.17e-06	0	5.1e-07	6.88e-07	6.75e-07	7.8e-07
Candidatus_Hamiltonella	3.05e-07	1.06e-06	0	1.95e-06	1.6e-06	7.29e-06	1.07e-05	5.53e-06	1.91e-06	1.23e-06	9.82e-07	0	1.5e-06	7.99e-06	3.27e-05	0	0	0	7.01e-07	2.12e-06	0	2.46e-06	7.88e-07	7.8e-07
Methanohalobium	1.02e-06	4.36e-06	1.95e-07	7.8e-07	9.26e-06	0	7e-07	3.11e-06	1.57e-05	1.3e-05	1.47e-05	2.45e-06	4.49e-06	2.25e-06	4.12e-06	5.24e-07	0	5.8e-07	7.01e-07	3.17e-06	1.02e-07	1.97e-07	0	0
Thermovibrio	2.85e-06	5.42e-06	3.22e-06	1.17e-06	1.39e-05	5.7e-07	3.27e-06	2.88e-06	1.61e-06	0	2.95e-06	0	1.27e-05	0	4.12e-06	2.23e-06	2.29e-06	6.81e-06	1.26e-06	4.23e-06	1.84e-06	1.28e-06	7.88e-07	5.85e-06
Pseudarcicella	4.89e-06	3.72e-06	6.82e-07	9.85e-06	1.96e-06	1.6e-06	2.22e-06	2.76e-06	8.22e-06	5.6e-06	9.94e-06	3.54e-06	3.4e-06	2e-06	2.25e-06	3.67e-06	1.9e-06	2.32e-06	5.33e-06	3.31e-06	6.12e-07	0	0	1.27e-06
Lentisphaera	2.34e-06	4.25e-07	0	9.75e-07	0	0	8.16e-07	0	0	0	4.91e-07	8.16e-07	5.86e-06	1.37e-06	1.62e-06	3.93e-07	7.62e-07	4.2e-06	1.26e-06	6.61e-07	5.81e-05	9.83e-08	4.5e-07	2.93e-07
Rubneribacter	2.85e-06	1.7e-06	1.21e-05	1.66e-06	3.03e-06	5.01e-06	5.25e-06	6.91e-06	3.67e-06	1.23e-06	2.33e-06	2.72e-06	9.53e-07	4.25e-06	5.25e-06	4.19e-06	1.14e-06	5.07e-06	1.4e-06	2.12e-06	1.43e-06	1.47e-06	3.49e-06	1.76e-06
Rhodohalobacter	2.65e-06	1.32e-05	3.9e-07	2.05e-06	4.81e-06	7.98e-07	8.16e-07	1.27e-06	7.49e-06	3.5e-07	5.65e-06	4.08e-07	1.17e-05	1.06e-05	2.75e-06	5.24e-07	0	7.25e-07	3.65e-06	2.65e-06	2.96e-06	1.97e-06	1.8e-06	1.56e-06
Ochrobactrum	2.65e-06	4.25e-07	7.8e-07	3.9e-07	2.85e-06	7.98e-06	2.92e-06	3.57e-06	3.67e-06	1.75e-06	8.59e-06	1.09e-06	4.77e-06	4.37e-06	1.87e-06	0	5.71e-06	3.04e-06	3.51e-06	8.6e-06	2.55e-06	2.26e-06	5.06e-06	2.15e-06
Caulobacter	2.44e-06	4.57e-06	4.48e-06	3.12e-06	1.25e-06	9.12e-07	1.05e-06	2.53e-06	8.81e-07	0	8.59e-06	2.18e-06	1.08e-05	1.75e-06	5.75e-06	1.7e-06	3.81e-07	3.48e-06	1.96e-06	7.14e-06	6.43e-06	1.18e-06	4.39e-06	3.61e-06
Anaeroglobus	3.87e-06	3.08e-06	1.75e-06	5.66e-06	8.19e-06	2.17e-06	3.85e-06	4.15e-06	5.43e-06	7e-07	3.31e-06	4.08e-07	7.35e-06	3.5e-06	5e-06	5.77e-06	7.62e-07	1.45e-06	6.59e-06	1.72e-06	1.73e-06	6.88e-07	9e-07	2.34e-06
Methanocalculus	5.09e-07	1.3e-05	0	6.05e-06	0	0	0	1.5e-06	0	1.23e-05	1.02e-05	0	7.49e-06	0	5.5e-06	9.17e-07	1.14e-05	4.78e-06	0	5.82e-06	0	4.91e-07	0	0
Conidiobolus	0	0	9.75e-08	8.78e-07	3.21e-06	1.82e-06	3.27e-06	2.07e-06	1.91e-06	3.85e-06	3.68e-06	2.45e-06	8.44e-06	2.87e-06	3.12e-06	2.62e-06	2.89e-05	2.17e-06	2.1e-06	2.25e-06	0	4.91e-07	0	3.22e-06
Hylemonella	1.53e-06	9.57e-07	0	2.05e-06	2.49e-06	9.12e-07	2.33e-07	0	8.81e-06	6.13e-06	7.86e-06	6.53e-06	1.13e-05	7.87e-06	5e-06	5.24e-07	2.67e-06	1.45e-06	8.13e-06	2.78e-06	0	1.87e-06	0	3.9e-07
Coprothermobacter	4.78e-06	2.34e-06	1.46e-06	4.1e-06	6.77e-06	1.14e-06	1.63e-06	8.06e-07	5.87e-06	5.08e-06	1.72e-06	4.49e-06	3.13e-06	8.74e-07	2.87e-06	9.17e-07	2.29e-06	5.65e-06	8.41e-06	5.82e-06	1.73e-06	2.75e-06	3.38e-06	1.17e-06
Dolichospermum	4.89e-06	5.95e-06	1.07e-06	6.63e-06	0	4.44e-06	3.38e-06	5.76e-07	6.9e-06	5.6e-06	6.26e-06	2.58e-06	4.09e-06	3.87e-06	2.62e-06	5.37e-06	3.05e-06	2.17e-06	2.8e-07	2.65e-06	1.02e-06	1.57e-06	2.7e-06	1.37e-06
Candidatus_Vecturithrix	2.95e-06	4.57e-06	3.8e-06	1.95e-06	3.38e-06	2.05e-06	1.75e-06	2.88e-06	9.4e-06	3.5e-07	4.17e-06	5.44e-07	8.85e-06	2.12e-06	5.5e-06	1.83e-06	2.67e-06	7.83e-06	2.52e-06	2.65e-06	2.24e-06	1.77e-06	7.88e-07	2.05e-06
Hydrogenothermus	1.32e-06	2.57e-05	2.53e-06	1.17e-06	1.6e-06	1.03e-06	1.17e-06	1.27e-06	2.35e-06	5.25e-06	2.21e-06	6.67e-06	3.27e-06	1.62e-06	3.62e-06	1.05e-06	1.9e-06	3.91e-06	1.54e-06	3.17e-06	2.75e-06	1.47e-06	3.38e-07	1.46e-06
Thermus	2.85e-06	8.72e-06	9.75e-07	2.73e-06	4.1e-06	0	2.57e-06	3.46e-07	1.34e-05	2.8e-06	2.82e-06	6.8e-07	1.08e-05	3.75e-07	4.62e-06	1.97e-06	4.57e-06	6.81e-06	1.96e-06	2.12e-06	7.14e-07	1.97e-06	0	5.85e-07
Phycomyces	0	0	0	7.8e-07	4.45e-06	2.73e-06	4.2e-06	2.07e-06	2.5e-06	4.38e-06	4.54e-06	5.31e-06	6.4e-06	2.37e-06	3.37e-06	2.88e-06	1.37e-05	4.35e-06	3.51e-06	3.44e-06	7.14e-07	1.47e-06	1.24e-06	3.71e-06
Rubeoparvulum	2.21e-05	4.46e-06	2.92e-07	3.8e-06	1.07e-06	7.98e-07	3.5e-07	9.21e-07	1.61e-06	1.75e-06	3.68e-06	8.16e-07	1.09e-06	3.37e-06	1.37e-06	8.39e-06	1.14e-06	8.7e-07	1.12e-06	1.32e-05	2.24e-06	1.47e-06	4.5e-07	1.66e-06
Rhodomicrobium	2.14e-06	8.5e-07	3.9e-07	2.93e-07	7.12e-06	1.14e-06	1.52e-06	2.53e-06	5.43e-06	2.98e-06	9.08e-06	1.35e-05	1.36e-06	3.5e-06	4.25e-06	1.18e-06	4.57e-06	2.75e-06	8.69e-06	1.46e-06	0	1.47e-06	1.46e-06	3.9e-07
Mucor	0	5.31e-07	0	2.44e-06	2.49e-06	1.82e-06	3.97e-06	2.65e-06	2.2e-06	3.68e-06	3.44e-06	2.45e-06	4.36e-06	2.37e-06	3.62e-06	3.54e-06	2.44e-05	3.91e-06	1.26e-06	3.04e-06	3.06e-07	6.88e-07	1.13e-06	3.71e-06
Blyttiomyces	0	2.13e-07	0	4.88e-07	2.14e-06	9.12e-07	2.92e-06	2.3e-06	2.06e-06	5.08e-06	1.72e-06	1.5e-06	2.86e-06	2.75e-06	2.12e-06	2.23e-06	3.88e-05	1.3e-06	1.4e-06	1.59e-06	3.06e-07	1.08e-06	1.13e-06	2.73e-06
Roseiflexus	9.16e-07	1.07e-05	5.75e-06	3.02e-06	2.67e-06	3.53e-06	1.98e-06	3.22e-06	4.4e-07	1.23e-06	0	0	3.4e-06	3.25e-06	4.12e-06	5.24e-07	3.81e-06	8.26e-06	2.24e-06	4.1e-06	3.06e-06	7.86e-07	7.99e-06	2.54e-06
Candidatus_Brocadia	1.22e-06	2.76e-06	1.17e-06	1.27e-06	3.56e-06	5.24e-06	1.17e-06	9.21e-07	3.08e-06	5.25e-06	7.49e-06	2.99e-06	5.17e-06	2.37e-06	9.99e-07	1.18e-06	3.81e-06	5.51e-06	3.23e-06	2.51e-06	2.86e-06	4.52e-06	4.84e-06	3.8e-06
Halobacteriovorax	2.24e-06	2.98e-06	2.05e-06	1.85e-06	5.17e-06	0	1.87e-06	2.07e-06	2.64e-06	8.75e-07	5.4e-06	7.89e-06	9.12e-06	6.62e-06	5e-06	2.1e-06	0	2.61e-06	6.03e-06	2.91e-06	1.63e-06	1.77e-06	2.81e-06	1.27e-06
Gemmobacter	2.34e-06	2.87e-06	0	1.56e-06	4.81e-06	1.14e-06	1.05e-06	1.27e-06	7.19e-06	3.15e-06	6.63e-06	7.35e-06	7.9e-06	5.62e-06	3.62e-06	5.24e-07	1.9e-06	2.03e-06	8.41e-06	1.19e-06	1.94e-06	2.16e-06	1.24e-06	7.8e-07
Chitinispirillum	2.65e-06	4.25e-06	1.17e-06	1.17e-06	2.85e-06	9.12e-07	9.33e-07	6.91e-07	8.81e-07	1.05e-06	2.33e-06	2.86e-06	2e-05	2.62e-06	4.62e-06	1.83e-06	6.09e-06	7.39e-06	1.4e-06	1.85e-06	1.53e-06	1.67e-06	3.04e-06	2.63e-06
Kordiimonas	1.43e-06	2.13e-06	3.9e-07	2.54e-06	3.92e-06	1.37e-06	0	0	9.69e-06	3.68e-06	7.24e-06	8.16e-06	8.17e-06	1.22e-05	2.87e-06	3.93e-07	5.33e-06	2.61e-06	1.26e-06	2.25e-06	0	4.91e-07	2.25e-07	0
Luteimonas	9.16e-07	5.21e-06	1.9e-05	2.15e-06	1.18e-05	2.28e-06	5.48e-06	2.3e-07	7.93e-06	5.25e-07	2.21e-06	0	1.09e-06	2.37e-06	0	5.24e-07	6.86e-06	1.88e-06	4.21e-07	1.98e-06	0	8.84e-07	2.59e-06	0
Cyanothece	3.05e-06	4.89e-06	1.95e-07	8.78e-07	6.23e-06	1.37e-06	1.17e-06	1.15e-06	5.43e-06	0	6.38e-06	6.26e-06	3.81e-06	4.5e-06	8.74e-07	1.97e-06	1.29e-05	3.04e-06	1.68e-06	2.65e-06	3.06e-07	2.26e-06	2.7e-06	2.44e-06
Terasakiella	1.93e-06	4.04e-06	0	5.27e-06	3.92e-06	1.03e-06	7e-07	0	2.94e-06	1.75e-06	8.84e-06	4.08e-06	1.28e-05	7.12e-06	6.75e-06	3.93e-07	1.9e-06	2.61e-06	4.21e-06	2.91e-06	0	1.87e-06	6.75e-07	2.93e-07
Olleya	4.89e-06	6.38e-06	5.85e-07	5.46e-06	1.07e-06	1.11e-05	5.83e-07	3.69e-06	5.87e-06	4.9e-06	4.79e-06	4.22e-06	5.45e-06	2.25e-06	2.75e-06	3.93e-07	1.9e-06	1.45e-06	5.61e-07	1.32e-06	0	4.82e-06	1.01e-06	5.85e-07
Brevundimonas	2.04e-07	2.02e-06	2.92e-07	2.63e-06	2.67e-06	0	0	2.3e-07	1.09e-05	2.63e-06	7.73e-06	1.09e-06	8.03e-06	3.75e-06	4.37e-06	1.05e-06	3.81e-06	2.17e-06	2.52e-06	6.88e-06	3.16e-06	9.83e-07	6.64e-06	2.15e-06
Cnuella	1.12e-06	1.28e-06	6.82e-07	2.54e-06	1.07e-06	2.5e-05	1.12e-05	5.53e-06	2.35e-06	9.1e-06	2.95e-06	0	2.18e-06	3.87e-06	4.5e-06	1.83e-06	0	2.9e-07	0	0	0	0	0	0
Acidovorax	1.93e-06	1.59e-06	7.8e-07	5.17e-06	1.96e-06	3.53e-06	3.03e-06	1.61e-06	4.99e-06	8.75e-07	5.65e-06	1.22e-06	6.4e-06	6.24e-07	1.37e-06	1.05e-06	2.67e-06	4.49e-06	2.8e-06	1.46e-06	7.24e-06	1.38e-06	7.65e-06	5.46e-06
Nit1virus	2.13e-05	6.8e-06	0	3.22e-06	4.27e-06	3.65e-06	1.17e-07	0	8.81e-07	8.75e-07	1.6e-06	0	9.53e-07	2.12e-06	3.75e-07	6.29e-06	4.95e-06	4.35e-07	4.21e-07	1.34e-05	5.1e-07	1.28e-06	3.38e-07	1.17e-06
Anaerolinea	1.32e-06	6.38e-06	9.55e-06	5.17e-06	2.49e-06	1.14e-06	1.75e-06	4.03e-06	2.2e-06	8.75e-07	1.72e-06	1.36e-07	9.8e-06	1.62e-06	8.87e-06	2.62e-06	2.29e-06	3.62e-06	2.1e-06	3.17e-06	1.22e-06	8.84e-07	1.13e-06	7.8e-07
Lacunisphaera	3.77e-06	2.23e-06	1.66e-06	9.75e-07	3.56e-06	0	0	0	0	3.5e-07	0	6.8e-07	5.17e-06	4.99e-07	4.75e-06	3.67e-06	3.05e-06	1.45e-06	7.01e-07	1.06e-06	0	3.78e-05	5.63e-07	2.83e-06
Emticicia	5.9e-06	1.34e-05	7.8e-07	1.85e-06	3.21e-06	1.04e-05	3.5e-06	3.57e-06	2.5e-06	7e-07	1.6e-06	4.08e-07	6.26e-06	7.49e-07	2.75e-06	3.01e-06	2.67e-06	1.3e-06	9.82e-07	2.25e-06	8.16e-07	5.9e-07	2.36e-06	3.22e-06
Chthoniobacter	1.02e-06	3.4e-06	5.85e-07	3.02e-06	8.91e-07	6.84e-07	7.35e-06	2.53e-06	4.4e-07	0	1.6e-06	5.44e-07	8.99e-06	1.37e-06	5.37e-06	6.03e-06	5.71e-06	3.48e-06	3.08e-06	7.28e-06	5.61e-06	2.95e-06	1.13e-06	1.56e-06
Sorangium	2.75e-06	2.98e-06	4.58e-06	2.44e-06	8.91e-07	2.62e-06	5.83e-07	2.65e-06	1.76e-06	1.23e-06	2.33e-06	1.22e-06	5.17e-06	1.25e-06	5.87e-06	7.73e-06	5.33e-06	4.93e-06	2.38e-06	1.46e-06	5.71e-06	1.77e-06	5.52e-06	1.27e-06
Oceanotoga	8.14e-07	2.44e-06	2.92e-07	4.29e-06	4.45e-06	7.52e-06	3.5e-07	8.06e-07	4.26e-06	0	1.47e-06	1.09e-06	2.72e-06	9.24e-06	3.62e-06	3.54e-06	3.05e-06	1.01e-06	8.41e-07	1.32e-06	7.14e-06	2.36e-06	5.29e-06	6.44e-06
Pseudopedobacter	1.43e-06	1.36e-05	3.9e-07	2.34e-06	8.91e-07	9.12e-07	1.17e-07	1.04e-06	1.15e-05	1.58e-06	6.26e-06	2.04e-06	4.09e-06	5.12e-06	4.75e-06	4.06e-06	1.9e-06	1.74e-06	1.54e-06	1.32e-06	2.04e-06	2.06e-06	6.75e-07	2.93e-06
Caldithrix	1.22e-06	1.47e-05	2.63e-06	3.41e-06	2.49e-06	1.48e-06	9.33e-07	2.99e-06	2.2e-06	2.45e-06	3.44e-06	9.52e-07	4.77e-06	2.25e-06	3.5e-06	9.17e-07	6.86e-06	1.15e-05	7.01e-07	1.59e-06	0	5.9e-07	2.25e-07	2.54e-06
Propionivibrio	1.83e-06	3.72e-06	3.7e-06	2.73e-06	3.21e-06	2.85e-06	7e-07	3.34e-06	7.63e-06	3.68e-06	4.66e-06	5.85e-06	2.72e-06	4.25e-06	2.37e-06	7.86e-07	3.43e-06	4.35e-06	9.82e-07	4.89e-06	7.14e-07	4.13e-06	1.35e-06	2.93e-07
Aciduliprofundum	1.12e-06	4.14e-06	2.05e-06	1.85e-06	1.96e-05	1.03e-05	3.5e-07	1.84e-06	2.94e-07	0	2.82e-06	9.52e-07	7.63e-06	3.5e-06	3.5e-06	1.18e-06	1.9e-06	4.64e-06	1.12e-06	1.98e-06	1.33e-06	7.86e-07	9e-07	2.93e-07
Fulvivirga	2.54e-06	3.83e-06	1.17e-06	3.02e-06	4.99e-06	1.94e-06	2.92e-06	8.41e-06	3.67e-06	7e-07	4.42e-06	1.77e-06	7.08e-06	2.75e-06	5.12e-06	2.88e-06	3.43e-06	5.8e-06	3.51e-06	3.44e-06	2.04e-07	0	0	3.9e-07
Candidatus_Arcanobacter	1.83e-06	5.31e-07	0	3.02e-06	5.7e-06	1.94e-06	0	0	1.17e-06	1.75e-06	8.1e-06	5.85e-06	9.67e-06	8.12e-06	4.75e-06	1.44e-06	2.29e-06	1.3e-06	2.52e-06	6.61e-07	3.57e-06	2.85e-06	5.63e-06	7.8e-07
Desulfobacterium	1.43e-06	5.31e-06	1.36e-06	2.44e-06	2.14e-06	1.14e-06	1.98e-06	4.15e-06	3.82e-06	4.2e-06	3.56e-06	3.26e-06	9.53e-06	2.87e-06	4.37e-06	3.28e-06	3.81e-06	2.61e-06	1.4e-06	2.12e-06	1.84e-06	1.97e-06	2.81e-06	1.37e-06
Rhodobacter	1.83e-06	3.19e-07	5.85e-07	1.56e-06	4.81e-06	6.84e-07	2.45e-06	0	8.81e-07	3.5e-06	6.75e-06	9.93e-06	1.25e-05	4.5e-06	4.25e-06	9.17e-07	2.67e-06	1.45e-06	7.01e-07	1.85e-06	3.37e-06	2.26e-06	4.61e-06	2.93e-07
Salinispora	9.16e-07	1.49e-06	1.36e-06	2.15e-06	0	7.98e-07	1.05e-06	1.7e-05	5.58e-06	1.4e-06	1.23e-06	6.8e-07	1.63e-06	4e-06	1.75e-06	1.05e-06	3.81e-07	4.2e-06	9.82e-07	1.31e-05	4.08e-07	5.31e-06	9e-07	5.27e-06
Cellvibrio	3.46e-06	4.04e-06	4.78e-06	2.34e-06	6.77e-06	2.05e-06	1.17e-06	2.88e-06	6.17e-06	2.63e-06	8.59e-07	1.09e-06	5.86e-06	4.25e-06	3.75e-06	2.75e-06	0	5.65e-06	4.21e-06	4.76e-06	6.12e-07	9.83e-07	0	1.07e-06
Pseudorhodoplanes	2.95e-06	4.25e-07	0	6.83e-07	6.59e-06	3.42e-07	1.87e-06	0	5.28e-06	1.93e-06	8.96e-06	9.11e-06	4.09e-06	4.99e-06	4.87e-06	3.01e-06	1.52e-06	1.16e-06	1.26e-06	1.59e-06	3.67e-06	1.18e-06	5.4e-06	1.17e-06
Nafulsella	7.13e-07	4.25e-06	1.36e-06	2.15e-06	1.42e-05	9.23e-06	1.28e-06	2.3e-06	6.75e-06	3.85e-06	8.72e-06	3.81e-06	2.31e-06	4e-06	8.74e-07	1.31e-06	1.52e-06	1.45e-07	2.1e-06	9.26e-07	2.04e-07	0	0	0
Smithella	0	2.87e-06	3.22e-06	2.63e-06	2.49e-06	3.19e-06	7e-07	1.5e-06	4.26e-06	2.8e-06	1.35e-06	2.72e-07	6.94e-06	4.37e-06	3.25e-06	1.05e-06	3.05e-06	9.28e-06	5.05e-06	6.08e-06	1.94e-06	2.46e-06	3.15e-06	9.75e-08
Floricoccus	1.43e-06	4.25e-07	5.85e-07	2.83e-06	9.8e-06	1.94e-06	1.05e-06	3.11e-06	9.54e-06	2.45e-06	4.91e-06	1.09e-06	2.72e-07	1.5e-06	2.5e-07	4.19e-06	7.62e-07	2.03e-06	5.19e-06	5.42e-06	1.63e-06	4.52e-06	2.25e-06	4.78e-06
Desulfonatronovibrio	8.14e-07	2.44e-06	3.41e-06	4.88e-07	1.25e-06	4.79e-06	4.43e-06	5.18e-06	9.84e-06	4.38e-06	2.33e-06	1.36e-07	1.77e-06	2.12e-06	3.12e-06	3.41e-06	5.71e-06	2.17e-06	9.82e-07	2.38e-06	6.12e-07	2.55e-06	2.7e-06	4.78e-06
Emcibacter	1.22e-06	5.31e-07	0	0	4.81e-06	7.98e-07	9.33e-07	3.46e-07	9.84e-06	3.5e-07	1.19e-05	6.8e-06	3.13e-06	7.24e-06	5.12e-06	9.17e-07	1.52e-06	2.03e-06	9.82e-07	3.04e-06	3.37e-06	1.97e-06	4.5e-06	3.9e-07
Sulfurihydrogenibium	8.35e-06	2.44e-06	4.87e-07	2.93e-07	3.38e-06	2.73e-06	8.4e-06	1.84e-06	1.91e-06	6.48e-06	1.72e-06	5.44e-07	1.09e-06	1.37e-06	2e-06	5.24e-07	0	3.19e-06	3.23e-06	1.19e-06	3.98e-06	1.03e-05	3.38e-06	2.83e-06
Crenothrix	4.07e-06	2.76e-06	4.87e-07	2.15e-06	1.42e-06	2.28e-06	1.28e-06	2.65e-06	0	1.05e-06	2.33e-06	2.58e-06	6.26e-06	2.75e-06	1.5e-06	5.5e-06	1.52e-06	1.25e-05	7.01e-07	1.59e-06	2.45e-06	3.93e-06	4.39e-06	5.36e-06
Alcanivorax	3.97e-06	3.4e-06	7.21e-06	3.12e-06	3.03e-06	2.85e-06	2.57e-06	7.83e-06	3.82e-06	6.3e-06	1.6e-06	2.72e-07	6.94e-06	3.12e-06	4.25e-06	1.97e-06	0	2.32e-06	2.1e-06	1.72e-06	0	8.84e-07	9e-07	1.27e-06
Schaalia	5.09e-07	1.49e-06	2.34e-06	7.8e-07	1.6e-06	2.28e-06	9.8e-06	2.53e-06	4.99e-06	2.28e-06	3.68e-06	2.45e-06	5.58e-06	6.24e-07	3.12e-06	1.13e-05	3.05e-06	8.7e-07	1.12e-06	2.12e-06	2.04e-07	2.06e-06	2.93e-06	3.71e-06
Lacinutrix	6.11e-07	4.78e-06	8.77e-07	1.33e-05	0	1.71e-06	1.63e-06	0	8.81e-07	8.75e-07	1.23e-06	8.16e-07	3.13e-06	4.99e-07	6.5e-06	9.44e-06	1.52e-06	9.57e-06	0	1.46e-06	3.77e-06	4.32e-06	2.14e-06	2.34e-06
Cesiribacter	2.34e-06	2.55e-06	1.95e-07	3.22e-06	1.96e-06	2.73e-06	4.2e-06	9.1e-06	4.4e-07	5.25e-07	9.82e-07	6.8e-07	0	3.75e-07	2e-05	2.88e-06	0	0	1.12e-06	2.51e-06	6.43e-06	1.97e-07	4.39e-06	4.39e-06
Desulfoluna	7.13e-07	1.19e-05	0	8.78e-06	0	3.08e-06	2.22e-06	2.07e-06	2.94e-07	7e-07	3.07e-06	6.8e-07	9.4e-06	0	8.99e-06	1.83e-06	1.07e-05	2.17e-06	0	3.97e-07	7.14e-07	2.36e-06	2.25e-07	6.83e-07
Gordonia	4.68e-06	2.66e-06	1.85e-06	2.73e-06	8.91e-07	6.84e-07	1.05e-06	1.04e-06	8.66e-06	1.58e-06	3.81e-06	4.62e-06	8.58e-06	4.37e-06	3.75e-06	4.33e-06	0	1.3e-06	5.05e-06	2.25e-06	1.73e-06	2.06e-06	9e-07	2.34e-06
Alcaligenes	2.65e-06	8.5e-07	0	8.29e-06	1.78e-06	3.99e-06	1.52e-06	2.07e-06	1.76e-06	1.23e-06	1.96e-06	4.35e-06	2.45e-06	2.37e-06	1.62e-06	1.57e-06	0	1.45e-06	2.52e-06	3.97e-06	3.67e-06	1.47e-06	1.42e-05	5.17e-06
Planktothrix	2.04e-06	2.55e-06	2.44e-06	3.12e-06	1.25e-06	1.48e-06	7.23e-06	1.15e-06	1.91e-06	5.25e-06	1.84e-06	1.14e-05	5.45e-06	3.37e-06	5.37e-06	1.97e-06	2.29e-06	2.75e-06	3.79e-06	7.94e-07	0	3.93e-07	1.69e-06	9.75e-07
Dimargaris	0	1.38e-06	0	1.95e-07	2.14e-06	2.51e-06	3.38e-06	2.07e-06	1.91e-06	4.9e-06	2.33e-06	2.72e-06	3.4e-06	2e-06	4.37e-06	1.83e-06	2.29e-05	1.88e-06	2.24e-06	2.51e-06	0	9.83e-07	1.13e-06	3.51e-06
Limnohabitans	6.11e-07	2.76e-06	4.87e-07	4.68e-06	5.34e-06	1.03e-06	2.68e-06	2.19e-06	0	1.4e-06	1.23e-06	5.44e-07	1.18e-05	5.24e-06	4.5e-06	3.28e-06	6.09e-06	2.46e-06	0	1.72e-06	2.35e-06	3.14e-06	2.93e-06	3.12e-06
Libanicoccus	6.41e-06	5.1e-06	7.7e-06	7.12e-06	0	9.12e-07	5.83e-06	1.38e-06	2.64e-06	1.23e-06	8.59e-07	1.09e-06	6.81e-07	4.12e-06	7.62e-06	4.85e-06	0	2.46e-06	4.21e-07	3.84e-06	6.12e-07	1.97e-07	3.04e-06	1.37e-06
Pseudothermotoga	7.13e-07	2.87e-06	4.87e-07	3.9e-06	3.03e-06	2.19e-05	1.75e-06	3.11e-06	7.34e-06	4.73e-06	4.79e-06	1.09e-06	2.18e-06	3.75e-07	1.5e-06	0	1.14e-06	2.03e-06	4.21e-07	1.59e-06	1.12e-06	1.18e-06	1.24e-06	9.75e-07
Psychromonas	2.04e-06	4.78e-06	1.36e-06	2.54e-06	8.91e-07	6.38e-06	2.45e-06	6.68e-06	4.4e-07	2.8e-06	1.1e-06	7.62e-06	1.13e-05	2.37e-06	2.12e-06	1.57e-06	1.52e-06	8.7e-07	5.89e-06	1.46e-06	0	1.18e-06	5.63e-07	1.46e-06
Candidatus_Syntrophonatronum	3.56e-06	1.06e-06	7.8e-06	6.83e-07	3.03e-06	1.48e-06	1.98e-06	2.65e-06	3.38e-06	5.25e-06	3.56e-06	3.94e-06	0	2.5e-06	3.75e-06	6.55e-07	0	5.8e-06	1.12e-06	3.84e-06	1.12e-06	5.01e-06	9e-07	6.14e-06
Pelistega	2.44e-06	6.59e-06	1.46e-06	1.85e-06	2.14e-06	2.28e-07	5.95e-06	3.46e-06	1.59e-05	1.93e-06	8.47e-06	2.45e-06	6.81e-06	1.62e-06	2.75e-06	6.55e-07	7.62e-07	5.8e-07	7.01e-07	5.29e-07	0	2.95e-07	1.24e-06	1.95e-07
Frateuria	4.07e-07	2.88e-05	0	1.46e-06	1.42e-06	4.56e-07	7.58e-06	3.46e-06	2.35e-06	3.68e-06	1.1e-06	8.57e-06	1.36e-06	4.99e-07	1.62e-06	1.57e-06	0	4.35e-07	1.12e-06	1.72e-06	3.06e-07	0	2.25e-07	6.83e-07
Caballeronia	6.21e-06	1.38e-06	1.95e-07	2.24e-06	1.6e-06	2.73e-06	2.8e-06	6.45e-06	3.82e-06	4.2e-06	5.28e-06	1.09e-06	5.99e-06	4.25e-06	3.75e-06	2.75e-06	0	1.16e-06	1.26e-06	2.25e-06	7.14e-07	4.13e-06	2.36e-06	2.15e-06
Haematospirillum	4.07e-07	4.25e-07	2.92e-07	1.95e-06	6.59e-06	3.53e-06	0	0	4.11e-06	6.3e-06	7.37e-06	1.5e-05	4.36e-06	6.49e-06	2.62e-06	0	1.9e-06	2.32e-06	0	3.97e-07	2.35e-06	1.08e-06	1.13e-06	0
Kwoniella	0	2.13e-07	0	9.75e-07	4.27e-06	3.08e-06	3.5e-06	3.8e-06	2.35e-06	3.15e-06	4.05e-06	3.94e-06	2.86e-06	4.62e-06	4.25e-06	2.36e-06	1.1e-05	2.32e-06	2.94e-06	3.44e-06	0	7.86e-07	4.5e-07	4.1e-06
Salinibacter	2.65e-06	1.91e-06	7.02e-06	0	3.92e-06	0	9.33e-07	2.19e-06	1.76e-06	0	4.91e-07	0	8.44e-06	8.74e-07	5.62e-06	2.88e-06	4.95e-06	3.33e-06	1.05e-05	1.72e-06	4.69e-06	1.97e-07	6.75e-07	3.61e-06
Atopostipes	1.74e-05	7.12e-06	0	2.93e-06	7.12e-07	0	0	1.27e-06	2.94e-06	1.23e-06	6.75e-06	2.72e-07	1.63e-06	1.25e-06	2.62e-06	6.95e-06	0	8.7e-07	4.21e-07	1.12e-05	1.12e-06	2.95e-07	6.75e-07	5.85e-07
Vaginella	7.13e-07	7.01e-06	3.9e-07	4.39e-06	4.81e-06	1.19e-05	4.66e-07	1.27e-06	0	0	0	0	1.5e-06	2.62e-06	5.25e-06	7.6e-06	4.57e-06	1.74e-06	6.73e-06	6.22e-06	2.04e-07	0	0	8.78e-07
Filifactor	3.66e-06	3.4e-06	1.09e-05	2.63e-06	5.34e-07	7.98e-07	4.66e-07	1.73e-06	2.94e-07	1.75e-06	2.21e-06	2.45e-06	3.4e-06	1.62e-06	1.87e-06	1.97e-06	3.43e-06	3.62e-06	2.1e-06	3.17e-06	2.45e-06	2.85e-06	5.29e-06	5.56e-06
Thioalkalivibrio	1.83e-06	1.38e-06	2.14e-06	2.63e-06	1.07e-06	2.17e-06	1.15e-05	1.5e-06	4.99e-06	1.4e-06	1.47e-06	6.8e-07	6.4e-06	1.5e-06	2e-06	1.31e-06	4.95e-06	4.93e-06	0	2.51e-06	4.39e-06	4.13e-06	1.13e-06	1.95e-06
Amphritea	3.05e-07	1.17e-06	1.95e-07	0	9.08e-06	1.03e-06	1.28e-06	0	8.66e-06	2.8e-06	1.6e-06	3.4e-06	4.77e-06	4.87e-06	5.62e-06	2.62e-06	3.05e-06	2.17e-06	7.01e-07	1.85e-06	3.57e-06	2.26e-06	5.63e-06	1.27e-06
Blastopirellula	1.83e-06	3.83e-06	2.92e-07	5.85e-07	3.03e-06	9.12e-07	2.57e-06	6.91e-07	8.81e-07	2.1e-06	1.1e-06	2.18e-06	3.81e-06	2.5e-06	8.99e-06	2.88e-06	1.33e-05	4.64e-06	3.08e-06	3.17e-06	1.94e-06	1.97e-07	2.14e-06	1.17e-06
Halodesulfovibrio	3.46e-06	4.14e-06	2.73e-06	1.95e-06	1.42e-06	2.62e-06	6.3e-06	2.07e-06	2.5e-06	6.48e-06	3.68e-06	4.62e-06	3.54e-06	2e-06	1.75e-06	6.42e-06	0	3.48e-06	0	1.46e-06	2.55e-06	2.46e-06	3.38e-07	1.66e-06
Polaromonas	2.04e-06	4.25e-06	1.46e-06	1.66e-06	2.67e-06	3.42e-07	2.45e-06	1.24e-05	2.79e-06	4.38e-06	3.68e-06	2.58e-06	2.04e-06	2.25e-06	1.5e-06	2.49e-06	4.57e-06	7.1e-06	2.1e-06	9.26e-07	7.14e-07	1.28e-06	1.01e-06	8.78e-07
Archaeoglobus	1.02e-06	3.08e-06	1.36e-06	5.85e-07	1.96e-06	2.73e-06	1.17e-07	3.8e-06	1.76e-06	2.8e-06	2.09e-06	2.99e-06	3.81e-06	1.37e-06	2e-06	2.62e-07	0	4.35e-06	4.21e-07	2.51e-06	5.1e-06	1.59e-05	5.4e-06	2.15e-06
Bacteriovorax	1.12e-06	1.28e-06	2.92e-07	3.9e-07	4.99e-06	1.48e-06	1.87e-06	9.21e-07	6.02e-06	2.28e-06	4.79e-06	1.5e-06	1.28e-05	4.75e-06	4.37e-06	2.62e-07	3.81e-07	2.17e-06	1.26e-06	7.01e-06	2.24e-06	1.87e-06	2.59e-06	9.75e-07
Thalassolituus	2.14e-06	8.5e-07	0	1.76e-06	0	2.28e-07	0	6.91e-07	2.94e-07	0	6.14e-07	0	4.49e-06	0	1.37e-06	5.5e-06	0	0	0	9.26e-06	0	4.04e-05	0	0
Thermoflavimicrobium	4.38e-06	3.19e-07	1.95e-06	1.56e-06	1.07e-06	1.37e-06	8.16e-07	4.61e-07	4.99e-06	1.05e-06	5.16e-06	4.08e-06	4.63e-06	3.12e-06	4.12e-06	2.36e-06	1.52e-06	0	1.12e-06	8.47e-06	6.22e-06	3.34e-06	2.36e-06	3.02e-06
Erysiphe	0	0	2.92e-07	4.88e-07	5.88e-06	2.62e-06	4.32e-06	2.53e-06	2.5e-06	4.73e-06	2.21e-06	2.86e-06	1.77e-06	2e-06	1.87e-06	2.49e-06	1.52e-05	3.19e-06	2.52e-06	4.76e-06	0	3.93e-07	5.63e-07	3.61e-06
Rhodoferax	1.32e-06	3.72e-06	6.92e-06	1.66e-06	4.27e-06	1.25e-06	4.2e-06	3.34e-06	4.7e-06	2.1e-06	1.72e-06	2.18e-06	5.58e-06	3.25e-06	3.37e-06	2.75e-06	2.67e-06	2.32e-06	1.68e-06	3.04e-06	2.04e-07	2.75e-06	1.46e-06	2.93e-07
Denitrobacterium	2.65e-06	5.1e-06	1.87e-05	5.85e-07	2.49e-06	6.5e-06	2.33e-06	2.76e-06	1.76e-06	0	9.82e-07	7.21e-06	1.23e-06	6.24e-07	1.25e-06	9.17e-07	2.67e-06	2.61e-06	8.41e-07	1.19e-06	8.16e-07	1.97e-07	1.35e-06	1.76e-06
Dickeya	5.8e-06	2.55e-06	5.85e-07	2.83e-06	1.6e-06	6.15e-06	4.66e-07	1.5e-06	4.7e-06	5.25e-07	1.72e-06	2.58e-06	1.5e-05	1.5e-06	2e-06	1.05e-06	1.14e-06	2.75e-06	5.89e-06	1.32e-06	6.12e-07	1.67e-06	1.24e-06	1.27e-06
Candidatus_Magnetoglobus	4.38e-06	5.21e-06	1.95e-07	1.66e-06	2.67e-06	1.82e-06	1.28e-06	8.06e-07	1.47e-06	5.25e-06	2.21e-06	2.04e-06	1.23e-06	9.99e-07	2.75e-06	2.88e-06	1.52e-06	1.3e-06	7.01e-07	2.78e-06	2.55e-06	2.16e-06	2.36e-06	1.62e-05
Holophaga	3.36e-06	4.57e-06	3.9e-07	4e-06	0	1.14e-06	1.63e-06	2.53e-06	1.17e-06	1.28e-05	5.4e-06	1.36e-06	1.91e-06	1.75e-06	3.12e-06	2.1e-06	3.43e-06	5.8e-06	2.94e-06	1.72e-06	2.04e-07	2.55e-06	1.24e-06	1.27e-06
Dyella	5.5e-06	6.48e-06	2.44e-06	3.41e-06	1.25e-06	3.87e-06	3.5e-07	1.15e-06	5.87e-07	1.58e-06	3.68e-07	0	8.99e-06	4.5e-06	2.62e-06	1.57e-06	4.19e-06	6.81e-06	4.21e-06	2.78e-06	6.12e-07	2.95e-07	1.69e-06	1.07e-06
Pectobacterium	3.46e-06	1.38e-06	1.46e-06	2.63e-06	1.96e-06	2.28e-06	8.98e-06	2.65e-06	1.32e-06	1.75e-06	1.72e-06	2.86e-06	7.35e-06	1.25e-06	4.5e-06	2.23e-06	3.05e-06	2.9e-06	8.41e-07	1.72e-06	5.1e-07	5.11e-06	2.25e-06	2.05e-06
Candidatus_Cryosericum	1.32e-06	5.74e-06	2.73e-06	1.85e-06	1.78e-07	6.38e-06	9.33e-07	2.07e-06	2.35e-06	2.28e-06	5.52e-06	2.58e-06	1.09e-06	3.75e-07	5e-06	1.7e-06	2.67e-06	4.2e-06	2.1e-06	4.76e-06	2.04e-06	3.34e-06	3.15e-06	1.66e-06
Niveispirillum	0	3.19e-07	0	3.9e-07	2.67e-06	7.98e-07	7e-07	0	7.19e-06	1.93e-06	6.01e-06	4.62e-06	8.31e-06	9.37e-06	2.62e-06	1.31e-06	3.81e-06	1.01e-06	2.1e-06	1.19e-06	3.37e-06	2.65e-06	5.4e-06	0
Moritella	2.24e-06	3.83e-06	6.53e-06	2.05e-06	7.12e-07	2.62e-06	1.98e-06	9.21e-07	3.08e-06	7e-07	2.95e-06	3.4e-06	8.03e-06	2.87e-06	6e-06	4.98e-06	1.52e-06	3.77e-06	1.68e-06	2.78e-06	5.1e-07	9.83e-07	0	1.37e-06
Aspergillus	0	1.17e-06	1.17e-06	0	3.21e-06	1.03e-06	3.62e-06	9.21e-07	2.2e-06	2.98e-06	1.47e-06	8.16e-07	6.4e-06	9.99e-07	3.62e-06	1.7e-06	2.51e-05	2.17e-06	9.82e-07	2.38e-06	3.06e-07	9.83e-07	6.75e-07	1.46e-06
Nesiotobacter	1.93e-06	2.76e-06	5.85e-07	1.37e-06	4.81e-06	9.12e-07	4.66e-07	0	7.63e-06	2.8e-06	9.08e-06	5.03e-06	4.63e-06	9.99e-06	5.25e-06	6.55e-07	1.14e-06	2.9e-07	4.21e-07	1.46e-06	6.12e-07	4.91e-07	1.58e-06	1.17e-06
Thermodesulfatator	2.04e-06	2.44e-06	2.14e-06	1.56e-06	1.6e-06	2.28e-07	2.33e-06	2.19e-06	1.47e-07	3.5e-07	1.84e-06	2.72e-07	3.81e-06	2.62e-06	4e-06	5.9e-06	3.81e-07	3.48e-06	6.03e-06	6.08e-06	3.26e-06	2.75e-06	3.04e-06	6.34e-06
Thiohalobacter	5.29e-06	8.5e-07	1.75e-06	0	0	3.42e-07	3.5e-07	1.38e-06	1.32e-06	0	8.59e-07	0	2.64e-05	4.99e-07	0	9.31e-06	0	7.25e-07	2.38e-06	4.1e-06	3.98e-06	3.93e-07	5.63e-07	4.1e-06
Thermosporothrix	1.63e-06	5.31e-07	8.68e-06	3.02e-06	1.25e-06	0	0	1.12e-05	5.87e-07	1.05e-06	3.68e-07	6.8e-07	3.68e-06	0	8.74e-07	7.86e-07	2.29e-06	3.33e-06	4.21e-07	7.67e-06	2.86e-06	3.14e-06	2.48e-06	8.09e-06
Bifiguratus	0	0	0	0	3.38e-06	1.94e-06	3.5e-06	1.84e-06	1.91e-06	2.8e-06	2.95e-06	2.18e-06	5.99e-06	2.12e-06	3.62e-06	1.83e-06	2.09e-05	1.88e-06	1.54e-06	2.65e-06	0	1.28e-06	2.25e-07	1.95e-06
Methanoregula	5.09e-07	4.89e-06	3.9e-07	5.85e-06	1.6e-06	0	1.28e-06	8.06e-07	2.35e-06	8.58e-06	8.1e-06	9.52e-07	3.81e-06	2.5e-07	3.75e-06	3.93e-07	9.52e-06	1.45e-06	0	8.2e-06	0	9.83e-07	7.88e-07	0
Proteus	5.19e-06	3.93e-06	1.56e-06	6.93e-06	8.91e-07	2.05e-06	2.92e-06	4.38e-06	3.82e-06	2.45e-06	1.84e-06	5.44e-07	4.9e-06	2.5e-06	2.87e-06	7.86e-07	0	1.3e-06	7.01e-07	1.98e-06	1.33e-06	3.24e-06	3.26e-06	5.07e-06
Hippea	2.14e-06	3.08e-06	2.92e-07	1.46e-06	3.56e-06	6.84e-07	2.68e-06	9.21e-07	8.81e-06	1.05e-06	4.91e-06	5.44e-07	6.13e-06	5.87e-06	7.5e-07	2.1e-06	4.95e-06	2.46e-06	2.24e-06	2.12e-06	2.55e-06	1.97e-06	2.14e-06	6.83e-07
Acetomicrobium	1.83e-06	8.5e-07	2.6e-05	1.07e-06	2.14e-06	2.28e-07	3.5e-07	1.84e-06	5.58e-06	2.1e-06	3.93e-06	5.44e-07	2.59e-06	1.87e-06	9.99e-07	1.83e-06	0	5.51e-06	0	1.32e-06	8.16e-07	1.67e-06	5.63e-07	3.9e-07
Trabulsiella	2.04e-06	7.86e-06	2.53e-06	4.19e-06	1.6e-06	3.76e-06	8.16e-07	4.15e-06	8.81e-07	1.93e-06	3.07e-06	1.22e-06	3.13e-06	1.25e-06	4.12e-06	6.03e-06	6.86e-06	2.75e-06	1.82e-06	1.32e-06	0	1.08e-06	2.25e-07	1.37e-06
Flavihumibacter	8.14e-07	1.23e-05	1.66e-06	2.54e-06	4.63e-06	2.17e-06	1.28e-06	1.96e-06	3.38e-06	1.23e-06	4.42e-06	2.04e-06	3.4e-06	4.75e-06	4e-06	9.17e-07	2.29e-06	2.46e-06	0	1.32e-06	2.04e-06	7.86e-07	2.03e-06	1.46e-06
Choanephora	2.04e-07	0	0	2.93e-07	1.78e-06	1.82e-06	3.38e-06	2.65e-06	3.08e-06	4.03e-06	2.82e-06	3.94e-06	3.54e-06	2.62e-06	3.87e-06	3.8e-06	1.37e-05	1.01e-06	2.1e-06	3.17e-06	0	1.28e-06	2.25e-07	4.19e-06
Mesoflavibacter	2.44e-06	1.28e-06	1.23e-05	1.07e-06	3.56e-07	6.84e-07	5.83e-07	1.84e-06	4.11e-06	1.4e-06	3.19e-06	2.45e-06	6.81e-06	3.62e-06	3.25e-06	9.17e-07	0	1.74e-06	3.79e-06	9.26e-07	5.3e-06	9.83e-07	3.83e-06	5.85e-07
Candidatus_Methanoperedens	4.07e-07	3.19e-07	0	1.07e-06	1.07e-06	3.42e-07	8.4e-06	0	3.96e-06	4.73e-06	9.82e-06	1.63e-06	5.31e-06	3.5e-06	3.87e-06	4.72e-06	0	1.59e-06	4.35e-06	1.46e-06	9.18e-07	3.93e-06	1.46e-06	3.9e-07
Geminisphaera	7.13e-07	4.25e-07	3.9e-07	3.32e-06	1.07e-06	0	2.1e-06	0	0	7e-07	3.68e-07	5.44e-07	6.54e-06	3.62e-06	2.62e-06	1.05e-06	0	1.3e-06	7.01e-07	1.59e-06	2.54e-05	7.47e-06	2.03e-06	1.27e-06
G7cvirus	3.26e-06	0	0	4.88e-07	1.78e-06	1.37e-05	7e-07	3.69e-06	0	5.25e-07	0	0	2.59e-06	0	0	0	4.19e-06	1.01e-06	3.51e-06	3.44e-06	8.57e-06	1.77e-06	6.87e-06	7.12e-06
Ornatilinea	7.13e-07	2.13e-06	1.36e-06	1.07e-06	3.92e-06	2.28e-07	2.22e-06	1.04e-06	0	1.75e-06	1.72e-06	1.32e-05	8.17e-07	7.49e-07	5e-07	1.97e-06	0	4.93e-06	1.01e-05	1.59e-06	2.04e-07	4.23e-06	4.73e-06	3.71e-06
Catalinimonas	3.66e-06	1.42e-05	8.77e-07	1.56e-06	8.91e-07	3.08e-06	5.83e-07	3.57e-06	0	3.5e-07	2.09e-06	1.09e-06	9.53e-07	1.62e-06	6.25e-07	4.33e-06	5.33e-06	3.19e-06	5.05e-06	1.98e-06	3.57e-06	1.77e-06	6.75e-07	1.76e-06
Endozoicomonas	2.14e-06	4.04e-06	9.75e-07	1.07e-06	3.92e-06	1.71e-06	2.92e-06	4.03e-06	5.87e-07	2.63e-06	6.14e-07	5.44e-07	5.45e-06	3.75e-07	2.12e-06	2.75e-06	1.22e-05	1.45e-06	2.24e-06	1.32e-06	1.73e-06	4.13e-06	1.91e-06	1.95e-06
Roseovarius	2.54e-06	1.38e-06	1.17e-06	3.9e-07	1.25e-06	3.42e-07	8.16e-07	1.27e-06	1.17e-05	1.93e-06	6.51e-06	1.09e-06	4.9e-06	1.62e-06	3.75e-06	2.1e-06	0	0	1.96e-06	3.04e-06	3.67e-06	1.87e-06	7.99e-06	1.46e-06
Ammonifex	5.6e-06	9.99e-06	7.31e-06	2.93e-07	1.42e-06	6.84e-07	3.5e-07	3.22e-06	1.91e-06	1.58e-06	1.96e-06	9.52e-07	7.08e-06	1.25e-07	3.37e-06	3.54e-06	0	5.07e-06	1.96e-06	2.78e-06	1.02e-06	1.47e-06	9e-07	9.75e-08
Thermosynechococcus	1.32e-06	3.61e-06	3.51e-06	1.46e-06	4.63e-06	1.03e-06	1.28e-06	3.22e-06	4.4e-07	1.05e-06	1.96e-06	2.04e-06	9.53e-06	7.49e-06	2.25e-06	5.24e-07	3.43e-06	5.65e-06	2.94e-06	2.12e-06	7.14e-07	1.08e-06	5.63e-07	7.8e-07
Flexibacter	2.54e-06	1.06e-06	9.75e-07	7.51e-06	9.97e-06	4.22e-06	5.48e-06	2.19e-06	4.4e-06	7e-07	3.68e-06	1.36e-07	8.85e-06	3.62e-06	1.75e-06	5.24e-07	0	5.8e-07	5.61e-07	2.65e-06	7.14e-07	2.95e-07	0	1.95e-07
Cbastvirus	2.14e-06	5.31e-07	0	5.07e-06	1.78e-06	2.51e-06	4.66e-07	5.76e-07	0	8.75e-07	0	0	8.17e-07	5.62e-06	5.12e-06	2.62e-07	2.09e-05	2.17e-06	0	1.22e-05	2.04e-07	0	1.13e-06	0
Skermanella	5.09e-07	4.25e-07	3.9e-07	1.46e-06	8.91e-07	0	4.66e-07	6.91e-07	7.19e-06	1.58e-06	9.7e-06	3.13e-06	7.63e-06	7.49e-06	5e-06	0	3.05e-06	1.3e-06	4.21e-06	1.85e-06	5.1e-07	7.86e-07	2.7e-06	9.75e-07
Leucobacter	3.77e-06	3.51e-06	2.44e-06	4.29e-06	6.41e-06	1.37e-06	1.98e-06	2.3e-06	4.4e-07	8.75e-07	3.19e-06	4.08e-06	2.86e-06	1.62e-06	3.87e-06	1.97e-06	0	3.19e-06	4.49e-06	2.51e-06	6.12e-07	4.32e-06	2.25e-07	1.37e-06
Desulfatitalea	2.34e-06	1.59e-06	4.09e-06	1.95e-07	1.96e-06	2.96e-06	9.33e-07	1.04e-05	9.25e-06	1.4e-06	2.09e-06	1.09e-06	1.5e-06	1.25e-06	3.87e-06	1.18e-06	7.62e-07	3.48e-06	7.01e-07	4.63e-06	1.02e-07	3.44e-06	2.36e-06	0
Gluconacetobacter	7.13e-07	1.17e-06	3.9e-07	3.9e-07	1.78e-06	5.7e-07	4.66e-07	0	5.87e-06	4.2e-06	7.12e-06	6.26e-06	5.45e-06	6.87e-06	1.5e-06	7.86e-07	0	5.8e-07	7.01e-07	1.46e-06	4.28e-06	3.05e-06	6.98e-06	5.85e-07
Thermobifida	1.53e-06	1.91e-06	2.05e-06	3.9e-07	9.26e-06	4.67e-06	2.45e-06	4.61e-07	2.94e-07	0	0	4.9e-06	1.77e-06	0	1.62e-06	0	2.29e-06	8.7e-07	3.37e-06	6.48e-06	3.77e-06	3.93e-07	9.9e-06	2.73e-06
Aureispira	4.38e-06	3.72e-06	3.9e-07	3.12e-06	4.27e-06	3.42e-06	2.8e-06	2.76e-06	3.38e-06	1.75e-06	4.66e-06	1.5e-06	3.81e-06	4.87e-06	1.62e-06	2.88e-06	1.52e-06	8.7e-07	4.07e-06	1.85e-06	2.04e-07	0	2.36e-06	8.78e-07
Sulfitobacter	3.05e-07	2.98e-06	8.77e-07	1.17e-06	6.41e-06	1.25e-06	1.63e-06	2.88e-06	4.26e-06	0	6.87e-06	9.52e-07	5.31e-06	2.62e-06	3.12e-06	6.55e-07	0	4.06e-06	4.21e-06	1.72e-06	7.14e-07	2.95e-06	5.06e-06	8.78e-07
Rheinheimera	3.36e-06	1.59e-06	9.75e-08	1.95e-07	1.51e-05	2.28e-07	3.5e-07	2.65e-06	9.69e-06	1.23e-06	6.63e-06	2.45e-06	5.04e-06	1.12e-06	1.25e-06	3.67e-06	0	2.46e-06	1.12e-06	0	0	0	1.35e-06	1.27e-06
Reyranella	3.05e-07	1.38e-06	0	2.93e-07	2.85e-06	3.42e-07	4.66e-07	2.3e-07	9.4e-06	4.55e-06	7e-06	1.03e-05	4.49e-06	4.25e-06	2.62e-06	1.83e-06	2.29e-06	1.3e-06	0	1.46e-06	1.02e-06	2.26e-06	1.58e-06	5.85e-07
Allisonella	1.83e-06	2.98e-06	2.73e-06	7.8e-07	4.27e-06	9.12e-07	1.28e-06	6.45e-06	3.52e-06	5.95e-06	1.72e-06	1.36e-06	3.13e-06	2.75e-06	3.12e-06	6.95e-06	0	3.04e-06	2.8e-06	2.25e-06	1.12e-06	6.88e-07	6.75e-07	4.88e-07
Candidatus_Scalindua	3.66e-06	9.57e-07	7.8e-07	2.05e-06	7.12e-07	1.03e-06	1.28e-06	1.04e-06	4.99e-06	6.83e-06	2.33e-06	4.22e-06	3.27e-06	1.62e-06	2.37e-06	0	3.43e-06	7.97e-06	4.21e-07	2.51e-06	1.94e-06	1.87e-06	3.38e-06	2.15e-06
Candidatus_Odyssella	1.43e-06	2.02e-06	6.82e-07	1.95e-06	1.78e-06	1.6e-06	9.33e-07	3.22e-06	5.28e-06	2.1e-06	8.96e-06	5.71e-06	6.94e-06	6.37e-06	3e-06	6.55e-07	3.05e-06	0	4.21e-07	1.85e-06	0	7.86e-07	5.63e-07	1.37e-06
Afipia	9.16e-07	4.89e-06	1.45e-05	3.61e-06	1.78e-06	1.14e-07	5.83e-07	6.91e-07	6.17e-06	1.23e-06	7.49e-06	2.72e-07	2.04e-06	2.62e-06	2.12e-06	1.05e-06	1.52e-06	0	5.33e-06	1.32e-06	3.06e-07	9.83e-07	1.01e-06	0
Desulfocurvus	8.14e-07	6.06e-06	8.38e-06	8.78e-07	3.21e-06	3.08e-06	5.6e-06	1.5e-06	3.23e-06	2.63e-06	8.59e-07	0	2.04e-06	1.87e-06	3.87e-06	4.59e-06	2.67e-06	3.19e-06	4.21e-07	1.98e-06	4.08e-07	1.08e-06	0	2.15e-06
Laribacter	9.67e-06	0	3.02e-06	1.76e-06	1.07e-06	2.62e-06	5.6e-06	1.38e-06	3.67e-06	0	7.37e-07	2.31e-06	5.04e-06	3.25e-06	4.12e-06	2.23e-06	1.14e-06	0	4.21e-07	7.94e-07	5.1e-07	2.46e-06	5.97e-06	2.73e-06
Xylella	0	6.38e-07	1.95e-07	0	0	3.53e-06	1.17e-06	2.65e-06	1.47e-06	0	9.82e-07	1.22e-06	1.5e-06	1.62e-06	1.15e-05	1.18e-06	1.14e-06	4.35e-07	0	7.94e-07	2.29e-05	3.93e-07	7.09e-06	0
Mudcatvirus	1.5e-05	1.06e-06	4.87e-06	1.07e-06	0	7.18e-06	4.66e-07	2.07e-06	0	0	3.56e-06	1.5e-06	0	0	3.75e-07	0	0	1.36e-05	4.21e-07	1.06e-06	4.08e-07	9.83e-08	0	7.7e-06
Capsulimonas	1.02e-06	2.13e-06	1.17e-06	8.78e-07	3.74e-06	4.56e-06	1.4e-06	1.73e-06	2.06e-06	1.23e-06	2.82e-06	1.22e-06	1.91e-06	2.62e-06	3.5e-06	1.7e-06	3.43e-06	1.15e-05	2.38e-06	2.91e-06	1.12e-06	2.46e-06	7.88e-07	2.15e-06
Actinoplanes	3.97e-06	2.76e-06	4.58e-06	1.66e-06	8.55e-06	2.73e-06	1.75e-06	5.18e-06	7.34e-07	0	6.14e-07	4.08e-07	1.77e-06	1.37e-06	1.25e-06	2.62e-06	7.62e-07	3.91e-06	1.96e-06	3.57e-06	9.18e-07	3.44e-06	3.38e-06	2.05e-06
Candidatus_Magnetobacterium	2.14e-06	2.76e-06	3.41e-06	9.75e-07	2.14e-06	1.6e-06	0	3.46e-07	1.61e-06	7e-07	4.17e-06	5.44e-07	5.58e-06	1.5e-06	3.62e-06	2.1e-06	1.52e-06	3.19e-06	8.41e-07	4.76e-06	4.49e-06	3.34e-06	6.3e-06	2.15e-06
Roseiarcus	1.12e-06	1.06e-06	0	1.95e-07	5.88e-06	0	0	0	0	1.75e-06	4.54e-06	1.12e-05	8.72e-06	5.12e-06	2.25e-06	1.05e-06	0	1.3e-06	5.05e-06	3.97e-07	2.55e-06	1.87e-06	4.73e-06	8.78e-07
Thermaerobacter	1.83e-06	5e-06	2.31e-05	2.34e-06	5.34e-07	4.56e-07	7e-07	2.07e-06	0	0	0	2.72e-07	5.04e-06	2.5e-07	4.5e-06	1.44e-06	0	3.77e-06	9.82e-07	2.25e-06	1.33e-06	8.84e-07	2.25e-06	4.88e-07
Atopococcus	2.95e-06	3.4e-06	7.8e-07	3.51e-06	8.91e-07	7.98e-07	7e-07	1.27e-06	0	1.4e-06	1.84e-06	6.8e-07	5.31e-06	4.62e-06	4.75e-06	1.97e-06	1.52e-06	4.93e-06	2.52e-06	4.89e-06	3.06e-06	3.73e-06	2.36e-06	1.37e-06
Cronobacter	1.32e-06	1.28e-06	3.61e-06	1.76e-06	7.12e-07	7.63e-06	6.41e-06	4.61e-07	1.61e-06	6.83e-06	2.21e-06	1.09e-06	2.59e-06	8.24e-06	6.25e-07	9.17e-07	1.52e-06	4.93e-06	1.82e-06	0	1.02e-06	1.18e-06	9e-07	5.85e-07
Planctomyces	4.07e-07	5.95e-06	1.95e-06	9.75e-07	1.07e-06	2.28e-07	1.05e-06	1.84e-06	8.81e-07	0	8.59e-07	7.07e-06	1.01e-05	8.74e-07	4.75e-06	2.1e-06	3.05e-06	3.48e-06	3.93e-06	2.51e-06	1.43e-06	0	5.63e-07	4.19e-06
Actinomadura	1.53e-06	4.04e-06	2.63e-06	1.37e-06	2.67e-06	4.56e-07	1.17e-06	1.96e-06	0	1.4e-06	4.91e-07	8.16e-07	8.99e-06	1.75e-06	6.5e-06	1.97e-06	2.29e-06	6.09e-06	2.94e-06	2.12e-06	1.63e-06	3.24e-06	1.69e-06	1.27e-06
Thermanaerovibrio	0	2.34e-06	2.24e-06	1.46e-06	3.92e-06	1.25e-06	1.52e-06	3.34e-06	9.4e-06	5.25e-06	2.58e-06	2.58e-06	2.31e-06	7.49e-07	3.5e-06	1.05e-06	3.05e-06	2.75e-06	1.54e-06	1.46e-06	6.12e-07	1.57e-06	3.83e-06	2.93e-07
Tepidicaulis	6.11e-07	1.28e-06	0	0	6.95e-06	4.56e-07	4.66e-07	0	7.63e-06	1.4e-06	4.79e-06	6.67e-06	1.36e-06	9.12e-06	1.87e-06	7.86e-07	1.14e-06	2.03e-06	4.21e-07	7.94e-07	3.37e-06	1.57e-06	5.06e-06	6.83e-07
Solirubrobacter	2.54e-06	2.23e-06	6.14e-06	3.02e-06	1.78e-06	7.98e-07	3.5e-07	3.11e-06	1.32e-06	1.05e-06	2.46e-07	6.8e-07	5.72e-06	4.25e-06	3e-06	2.1e-06	0	1.74e-06	1.16e-05	3.04e-06	1.12e-06	8.84e-07	6.75e-07	9.75e-07
Prasinovirus	6.11e-07	7.44e-07	0	0	1.99e-05	0	1.17e-06	3.46e-07	0	0	2.61e-05	1.5e-06	2.18e-06	0	1.87e-06	1.31e-07	2.29e-06	0	1.26e-06	0	0	0	0	0
Betaretrovirus	0	0	0	0	6.41e-06	0	1.4e-06	0	0	5.08e-06	0	0	0	0	2.25e-06	7.86e-07	4.08e-05	4.35e-07	0	7.94e-07	0	0	0	0
Tessaracoccus	1.93e-06	4.04e-06	2.63e-06	8.78e-07	2.67e-06	1.03e-06	2.8e-06	1.73e-06	3.08e-06	1.4e-06	2.21e-06	3.54e-06	3.4e-06	1.75e-06	1.12e-06	2.23e-06	2.67e-06	4.35e-06	2.66e-06	2.12e-06	2.86e-06	2.16e-06	2.25e-06	2.24e-06
Aquiflexum	2.75e-06	1.23e-05	8.77e-07	2.73e-06	3.56e-07	6.84e-07	9.33e-07	2.3e-06	4.11e-06	4.2e-06	4.54e-06	1.09e-06	4.63e-06	2.87e-06	2e-06	3.93e-07	2.29e-06	3.19e-06	2.24e-06	1.85e-06	5.1e-07	2.95e-07	2.25e-07	0
Phormidium	1.02e-07	1.28e-06	2.53e-06	2.93e-06	2.49e-06	7.98e-07	9.33e-07	1.5e-06	1.03e-06	3.5e-06	3.19e-06	8.16e-07	6.4e-06	2e-06	4.12e-06	6.55e-07	1.14e-06	5.8e-06	1.4e-06	3.7e-06	3.57e-06	2.36e-06	4.61e-06	3.9e-07
Oenococcus	2.04e-07	4.04e-06	9.75e-07	5.66e-06	1.96e-06	4.56e-07	1.4e-06	1.27e-06	2.2e-06	0	4.91e-07	2.58e-06	1.91e-06	8.74e-07	3.75e-07	5.24e-07	6.09e-06	1.3e-06	0	7.94e-07	6.12e-07	2.01e-05	1.24e-06	2.15e-06
Ulvibacter	2.14e-06	6.8e-06	1.27e-06	4.58e-06	1.07e-06	1.82e-06	4.55e-06	6.91e-07	3.08e-06	0	1.01e-05	5.17e-06	6.94e-06	5.62e-06	1.25e-06	0	0	1.01e-06	0	0	0	0	5.63e-07	4.88e-07
Dokdonia	3.05e-07	2.66e-06	0	1.27e-06	3.56e-07	3.76e-06	1.4e-06	2.88e-06	5.14e-06	3.15e-06	6.38e-06	1.22e-06	8.44e-06	1.62e-06	1.12e-06	2.23e-06	4.57e-06	1.3e-06	1.12e-06	1.59e-06	2.86e-06	2.36e-06	1.13e-06	1.95e-07
Afifella	1.43e-06	3.19e-07	0	1.07e-06	5.7e-06	0	0	0	2.5e-06	3.68e-06	6.63e-06	1.05e-05	5.04e-06	5.62e-06	1.75e-06	9.17e-07	0	5.8e-07	5.61e-07	9.26e-07	3.16e-06	1.67e-06	4.61e-06	3.9e-07
Sneathia	2.44e-06	1.49e-06	9.46e-06	1.27e-06	1.25e-06	7.98e-07	7e-07	5.76e-07	6.9e-06	4.03e-06	2.95e-06	0	9.53e-07	5.87e-06	1.62e-06	2.1e-06	0	2.17e-06	2.8e-07	3.04e-06	1.94e-06	5.9e-07	3.15e-06	3.02e-06
Mobiluncus	1.83e-06	5.31e-07	7.8e-07	2.34e-06	3.56e-06	3.42e-07	0	5.76e-07	8.81e-06	0	7.24e-06	1.36e-06	4.9e-06	5.37e-06	6.75e-06	1.44e-06	0	2.9e-07	3.93e-06	1.32e-06	0	1.97e-07	2.14e-06	2.83e-06
Desulfotignum	1.12e-06	4.25e-06	2.34e-06	8.78e-07	1.07e-06	2.73e-06	9.33e-07	2.3e-06	3.52e-06	5.25e-07	9.82e-07	2.72e-07	9.53e-07	2.25e-06	2.5e-07	2.49e-06	3.81e-06	9.42e-06	6.45e-06	3.57e-06	2.86e-06	1.47e-06	7.88e-07	1.27e-06
Trichormus	2.54e-06	3.19e-07	7.8e-07	1.85e-06	2.14e-06	6.61e-06	0	0	4.4e-07	1.4e-06	4.42e-06	0	2.86e-06	2.5e-07	2.75e-06	6.55e-07	0	5.07e-06	2.52e-06	2.65e-06	1.45e-05	1.38e-06	7.88e-07	2.44e-06
Scytonema	1.12e-06	1.49e-06	2.92e-06	2.05e-06	2.85e-06	1.25e-06	1.98e-06	2.99e-06	1.91e-06	1.4e-06	1.84e-06	8.16e-07	3.68e-06	1.87e-06	3.75e-06	1.57e-06	3.05e-06	7.97e-06	4.07e-06	3.04e-06	1.63e-06	1.38e-06	1.24e-06	2.93e-07
Magnetovibrio	7.13e-07	0	0	1.95e-07	2.49e-06	4.56e-07	9.33e-07	0	8.22e-06	3.33e-06	7e-06	6.8e-06	5.58e-06	6.74e-06	3.37e-06	0	2.29e-06	1.01e-06	0	1.06e-06	8.16e-07	1.57e-06	2.03e-06	1.37e-06
Leucothrix	1.32e-06	4.04e-06	2.14e-06	2.05e-06	8.91e-07	1.48e-06	3.5e-06	1.5e-06	5.73e-06	8.75e-06	7.73e-06	1.36e-06	3.13e-06	1.37e-06	2.37e-06	3.41e-06	7.62e-07	2.03e-06	1.4e-06	2.65e-07	0	3.93e-07	0	2.93e-07
Zancudomyces	0	0	0	6.83e-07	8.91e-07	6.84e-07	8.51e-06	9.21e-07	7.63e-06	3.5e-07	1.47e-06	4.08e-07	7.08e-06	4.25e-06	8.74e-07	3.93e-07	1.22e-05	2.46e-06	7.01e-07	9.26e-07	0	5.9e-07	0	4.78e-06
Leifsonia	2.14e-06	0	2.63e-06	3.9e-07	3.56e-07	2.39e-06	1.17e-06	1.01e-05	1.61e-06	1.4e-06	1.1e-06	2.31e-06	5.17e-06	2.5e-07	2.5e-07	1.31e-06	3.43e-06	6.96e-06	1.4e-06	3.31e-06	9.18e-07	5.9e-07	4.61e-06	1.85e-06
Coriobacterium	9.16e-07	8.5e-07	1.61e-05	1.95e-06	5.34e-07	9.12e-07	2.57e-06	1.38e-06	1.47e-06	5.25e-07	2.09e-06	1.63e-06	0	3.5e-06	8.74e-07	1.7e-06	0	3.48e-06	9.82e-07	1.19e-06	2.35e-06	8.84e-07	7.54e-06	2.24e-06
Chelatococcus	1.53e-06	6.38e-07	0	1.17e-06	3.92e-06	1.03e-05	2.33e-06	8.06e-07	4.84e-06	3.5e-06	3.44e-06	7.62e-06	2.59e-06	1.5e-06	1.25e-06	1.18e-06	2.29e-06	7.25e-07	0	0	1.02e-06	1.87e-06	2.36e-06	7.8e-07
Trueperella	1.32e-06	3.19e-07	1.27e-06	2.93e-06	4.1e-06	7.98e-07	0	1.04e-06	5.87e-07	1.05e-06	1.84e-06	2.31e-06	6.81e-06	6.37e-06	2.5e-06	1.31e-06	0	3.91e-06	1.26e-06	7.94e-06	2.65e-06	1.67e-06	1.91e-06	1.66e-06
Duganella	1.38e-05	2.02e-06	2.05e-06	3.71e-06	1.42e-06	9.12e-07	1.17e-06	4.38e-06	1.03e-06	2.98e-06	2.46e-06	0	2.72e-06	2.5e-06	4.12e-06	2.36e-06	0	2.03e-06	4.21e-07	1.98e-06	1.33e-06	1.67e-06	2.25e-07	0
Mimivirus	4.07e-07	1.91e-06	2.92e-07	4.88e-06	2.32e-06	4.56e-07	2.8e-06	3.46e-07	4.4e-07	0	0	0	2.36e-05	2.5e-06	7.5e-07	1.44e-06	1.9e-06	5.8e-07	8.41e-07	3.44e-06	1.12e-06	9.83e-07	4.16e-06	0
Catenaria	0	0	0	1.27e-06	1.07e-06	1.71e-06	3.15e-06	1.27e-06	1.47e-06	3.68e-06	9.82e-07	1.36e-07	3.54e-06	1.87e-06	1.62e-06	1.83e-06	2.4e-05	5.8e-07	9.82e-07	3.04e-06	0	2.95e-07	0	2.54e-06
Chromobacterium	4.07e-07	3.08e-06	2.92e-07	3.22e-06	1.25e-06	1.37e-06	1.75e-06	2.07e-06	5.87e-07	1.05e-06	6.26e-06	2.72e-07	9.26e-06	0	2.5e-06	6.55e-07	0	3.62e-06	5.47e-06	6.35e-06	1.84e-06	1.57e-06	1.46e-06	6.83e-07
Kaistia	6.11e-07	1.06e-06	8.77e-07	1.76e-06	0	9.12e-07	1.4e-06	0	1.32e-05	3.15e-06	9.45e-06	5.17e-06	2.59e-06	2.12e-06	4.12e-06	9.17e-07	0	8.7e-07	4.21e-07	1.32e-06	0	3.34e-06	1.01e-06	6.83e-07
Aquifex	4.17e-06	3.83e-06	2.24e-06	3.71e-06	4.1e-06	4.22e-06	1.52e-06	1.27e-06	4.4e-07	7e-07	2.82e-06	1.5e-06	3.68e-06	0	1.37e-06	1.18e-06	7.62e-07	4.93e-06	2.94e-06	4.23e-06	1.43e-06	1.38e-06	1.01e-06	1.56e-06
Aminiphilus	1.43e-06	2.23e-06	6.82e-07	1.95e-07	1.42e-06	2.62e-06	5.25e-06	2.88e-06	1.61e-06	2.8e-06	1.72e-06	1.63e-06	5.45e-06	8.74e-07	7.12e-06	3.93e-07	1.9e-06	4.2e-06	2.52e-06	1.19e-06	3.06e-07	2.06e-06	3.15e-06	1.27e-06
Acuticoccus	9.16e-07	1.91e-06	3.9e-07	2.54e-06	2.67e-06	7.98e-07	2.33e-07	2.3e-07	4.99e-06	4.38e-06	6.75e-06	6.94e-06	5.17e-06	5.12e-06	2.37e-06	2.62e-07	0	2.9e-06	0	9.26e-07	1.33e-06	1.77e-06	2.03e-06	2.93e-07
Fervidicola	1.83e-06	1.7e-06	1.36e-06	1.56e-06	1.6e-06	1.14e-06	2.92e-06	1.27e-06	1.32e-06	2.1e-06	4.42e-06	1.22e-06	1.5e-06	2.37e-06	1.62e-06	1.97e-06	3.81e-06	8.7e-06	1.96e-06	2.12e-06	1.22e-06	2.46e-06	1.58e-06	3.12e-06
Hafnia	1.93e-06	3.08e-06	3.9e-07	3.02e-06	3.38e-06	7.29e-06	3.5e-06	1e-05	1.47e-06	7e-07	0	9.52e-07	4.22e-06	3.37e-06	6.25e-07	2.49e-06	1.52e-06	0	2.8e-07	1.32e-06	1.12e-06	1.77e-06	1.13e-06	1.27e-06
Parvibacter	2.54e-06	3.19e-06	5.36e-06	9.75e-07	0	0	1.75e-06	2.07e-06	2.06e-06	0	4.91e-07	3.13e-06	3.27e-06	3.37e-06	2.25e-06	3.67e-06	3.81e-07	5.65e-06	9.82e-07	2.51e-06	1.73e-06	4.42e-06	1.58e-06	3.41e-06
Gracilimonas	1.12e-06	8.5e-07	8.77e-07	3.41e-06	1.07e-06	2.73e-06	0	1.04e-06	1.47e-07	1.58e-06	9.82e-07	9.52e-07	1.5e-06	1.5e-06	4.75e-06	3.93e-07	7.24e-06	1.59e-06	1.4e-06	4.5e-06	4.28e-06	1.18e-06	5.74e-06	5.56e-06
Fodinicurvata	8.14e-07	3.19e-07	0	6.83e-07	1.78e-06	3.42e-07	0	0	8.81e-07	2.28e-06	2.09e-06	6.8e-06	1.28e-05	3.37e-06	1.11e-05	1.97e-06	2.29e-06	3.19e-06	0	6.61e-07	3.06e-07	9.83e-07	4.5e-07	9.75e-07
Globicatella	1.12e-06	2.34e-06	4.29e-06	4.58e-06	1.25e-06	5.7e-07	2.1e-06	1.15e-06	3.96e-06	2.1e-06	2.58e-06	9.52e-07	5.99e-06	1.12e-06	1.25e-06	1.97e-06	7.62e-07	3.77e-06	2.24e-06	2.65e-06	1.53e-06	2.65e-06	1.46e-06	1.66e-06
Leminorella	1.02e-06	3.19e-06	4.29e-06	2.34e-06	7.12e-07	3.08e-06	5.13e-06	3.11e-06	5.87e-07	3.85e-06	2.21e-06	2.04e-06	5.58e-06	2.75e-06	2.87e-06	3.28e-06	1.14e-06	2.9e-06	9.82e-07	1.32e-07	9.18e-07	5.9e-07	2.25e-07	9.75e-07
Candidatus_Viridilinea	2.54e-06	4.57e-06	4e-06	1.17e-06	2.49e-06	1.25e-06	2.33e-07	3.69e-06	0	2.28e-06	1.47e-06	4.08e-07	4.09e-06	2.5e-06	2.5e-06	9.17e-07	2.29e-06	6.81e-06	3.65e-06	2.78e-06	7.14e-07	6.88e-07	9e-07	1.95e-06
Methanospirillum	2.75e-06	3.72e-06	0	2.73e-06	0	3.19e-06	4.66e-07	2.3e-07	1.76e-06	5.25e-06	5.03e-06	9.52e-07	2.86e-06	1.37e-06	2.37e-06	5.24e-07	6.09e-06	2.03e-06	8.41e-07	3.44e-06	1.94e-06	9.83e-07	3.83e-06	1.46e-06
Lagierella	6.11e-07	5.31e-06	3.9e-07	0	4.27e-06	0	0	1.61e-06	7.05e-06	7e-07	8.1e-06	0	4.36e-06	1.62e-06	7.5e-07	1.31e-07	3.81e-07	1.01e-06	0	0	6.94e-06	3.93e-06	9e-07	5.75e-06
Candidatus_Ozemobacter	4.07e-07	2.34e-06	2.34e-06	9.75e-07	8.91e-07	2.28e-07	3.5e-07	1.5e-06	0	8.75e-07	1.6e-06	9.52e-07	6.4e-06	6.24e-07	4.5e-06	5.24e-07	7.62e-06	1.62e-05	1.68e-06	1.59e-06	3.06e-07	6.88e-07	1.13e-06	0
Edwardsiella	3.46e-06	2.44e-06	1.95e-07	8.97e-06	7.12e-07	1.71e-06	0	2.88e-06	0	8.75e-07	0	6.8e-07	9.94e-06	1.87e-06	3.5e-06	2.36e-06	1.52e-06	5.8e-07	7.01e-07	6.61e-07	3.06e-07	2.65e-06	5.74e-06	1.85e-06
Thalassobacillus	1.73e-06	8.5e-07	2.5e-05	5.85e-07	2.32e-06	3.42e-07	0	3.46e-07	1.03e-06	3.5e-07	1.35e-06	2.72e-06	1.91e-06	1.62e-06	2.5e-06	1.7e-06	0	4.64e-06	5.61e-07	3.97e-07	1.22e-06	8.84e-07	1.01e-06	5.85e-07
Azoarcus	5.6e-06	4.36e-06	1.36e-06	4.19e-06	2.49e-06	2.85e-06	9.33e-07	0	1.47e-06	5.78e-06	2.95e-06	1.22e-06	3.54e-06	9.99e-07	2.75e-06	3.93e-07	2.29e-06	1.74e-06	7.01e-07	7.94e-07	1.53e-06	6.88e-07	3.6e-06	1.37e-06
Rummeliibacillus	7.13e-07	1.06e-06	2.24e-06	5.85e-07	2.85e-06	0	1.39e-05	2.3e-07	5.28e-06	1.58e-06	1.96e-06	0	0	1.25e-06	1.25e-06	0	1.14e-06	2.9e-07	3.08e-06	6.35e-06	2.24e-06	1.87e-06	3.04e-06	2.54e-06
Ensifer	1.63e-06	2.98e-06	2.73e-06	1.27e-06	7.12e-07	5.7e-07	8.16e-07	1.84e-06	1.03e-06	1.58e-06	2.95e-06	3.81e-06	1.02e-05	2.5e-07	3.5e-06	2.62e-07	3.81e-07	4.06e-06	4.77e-06	3.44e-06	3.06e-07	1.08e-06	1.91e-06	1.17e-06
Ktedonobacter	1.93e-06	4.04e-06	2.92e-06	2.34e-06	8.91e-07	4.79e-06	1.17e-06	3.57e-06	4.4e-07	3.5e-07	7.37e-07	1.63e-06	3.13e-06	6.24e-07	2.75e-06	9.17e-07	2.29e-06	7.39e-06	1.54e-06	2.91e-06	1.43e-06	6.88e-07	9e-07	3.71e-06
Hugenholtzia	3.97e-06	3.83e-06	0	9.75e-07	4.81e-06	2.05e-06	1.17e-06	4.61e-07	7.34e-07	3.5e-07	3.44e-06	3.4e-06	1.2e-05	3.62e-06	2.12e-06	3.93e-07	1.52e-06	4.2e-06	1.26e-06	2.78e-06	0	0	0	0
Thermoflavifilum	4.07e-07	1.81e-06	1.07e-06	1.17e-06	9.08e-06	3.99e-06	1.05e-06	4.84e-06	2.5e-06	1.75e-06	3.68e-06	6.8e-07	2.86e-06	4.75e-06	1.37e-06	1.97e-06	7.62e-07	3.62e-06	2.38e-06	2.91e-06	0	0	0	0
Gymnopus	0	0	0	0	3.21e-06	2.51e-06	3.5e-06	1.73e-06	2.64e-06	3.5e-06	2.7e-06	2.04e-06	2.45e-06	7.49e-06	2.12e-06	1.57e-06	8.38e-06	1.74e-06	1.82e-06	2.25e-06	0	0	7.88e-07	2.15e-06
Endogone	4.07e-07	0	0	1.95e-07	4.27e-06	1.71e-06	1.52e-06	5.76e-07	4.4e-07	1.58e-06	7.37e-07	9.52e-07	3.13e-06	6.24e-07	9.99e-07	1.05e-06	2.97e-05	1.3e-06	8.41e-07	3.97e-07	0	6.88e-07	3.38e-07	8.78e-07
Ignatzschineria	4.89e-06	7.44e-07	5.95e-06	4.68e-06	6.59e-06	0	3.5e-07	3.46e-07	1.32e-06	5.25e-07	1.23e-06	5.44e-07	3e-06	3.87e-06	3.5e-06	1.31e-06	0	1.59e-06	2.8e-06	5.29e-07	4.08e-07	1.57e-06	5.06e-06	1.46e-06
Desulfomonile	1.53e-06	1.91e-06	7.8e-07	6.73e-06	8.91e-07	1.6e-06	5.83e-07	2.53e-06	2.79e-06	2.98e-06	5.4e-06	1.77e-06	3.54e-06	7.49e-07	3.87e-06	1.97e-06	4.57e-06	2.32e-06	0	6.61e-07	1.02e-06	1.57e-06	7.88e-07	1.37e-06
Neofamilia	2.75e-06	2.87e-06	2.14e-06	1.37e-06	7.12e-07	1.48e-06	0	3.46e-07	3.82e-06	1.93e-06	4.66e-06	1.77e-06	1.09e-06	8.74e-07	2.5e-06	0	4.19e-06	2.75e-06	3.08e-06	1.98e-06	5e-06	2.55e-06	2.25e-06	1.56e-06
Amycolatopsis	8.25e-06	2.55e-06	7.8e-07	1.37e-06	8.91e-07	4.56e-07	8.16e-07	2.88e-06	1.76e-06	1.05e-06	6.26e-06	8.16e-07	1.91e-06	9.99e-07	1.75e-06	1.57e-06	2.29e-06	1.88e-06	8.41e-07	3.97e-06	1.43e-06	2.06e-06	3.15e-06	1.95e-06
Marinospirillum	2.95e-06	3.4e-06	1.95e-07	5.36e-06	2.67e-06	1.03e-06	3.27e-06	1.61e-06	1.17e-06	3.68e-06	2.21e-06	9.52e-07	7.76e-06	1.87e-06	1.5e-06	2.88e-06	1.52e-06	1.01e-06	0	6.61e-07	2.65e-06	1.67e-06	1.01e-06	5.85e-07
Pelodictyon	4.38e-06	2.13e-07	2.44e-06	2.05e-06	5.17e-06	1.6e-06	2.33e-07	3.46e-07	1.76e-06	5.25e-07	9.82e-07	0	6.4e-06	1.75e-06	5.25e-06	1.7e-06	0	6.52e-06	2.66e-06	2.12e-06	0	4.42e-06	3.38e-07	7.8e-07
Candidatus_Symbiobacter	4.07e-07	2.98e-06	0	4e-06	4.1e-06	0	7e-07	0	1.61e-06	3.68e-06	5.03e-06	6.12e-06	5.58e-06	3.37e-06	2e-06	0	0	1.16e-06	7.43e-06	5.29e-07	0	1.47e-06	4.5e-07	9.75e-07
Desulfurivibrio	1.12e-06	5.95e-06	2.83e-06	1.76e-06	1.42e-06	0	5.83e-07	4.49e-06	0	8.75e-07	3.07e-06	9.52e-07	7.08e-06	1.12e-06	4.12e-06	2.36e-06	7.62e-07	6.81e-06	2.52e-06	2.65e-06	2.04e-07	2.95e-07	2.25e-07	3.9e-07
Candidatus_Magnetoovum	4.07e-07	1.28e-06	0	5.07e-06	4.1e-06	1.06e-05	0	4.72e-06	0	5.25e-07	8.59e-07	5.44e-07	4.77e-06	2.12e-06	7.25e-06	7.86e-07	0	3.48e-06	1.96e-06	1.59e-06	3.06e-07	0	2.25e-07	9.75e-07
Ap22virus	1.12e-06	5.31e-07	3.22e-06	1.66e-06	1.78e-06	3.76e-06	5.48e-06	3.46e-06	7.34e-07	5.25e-07	0	0	4.09e-06	9.37e-06	3.75e-07	0	0	0	8.69e-06	1.06e-06	3.06e-07	0	5.4e-06	0
Undibacterium	6.92e-06	9.57e-07	1.36e-06	1.27e-06	1.25e-06	5.24e-06	7e-07	6.91e-07	0	8.75e-07	0	0	3.81e-06	0	5e-07	1.31e-07	2.29e-06	1.01e-05	7.01e-07	5.69e-06	0	0	4.5e-07	8.39e-06
Alkalibacillus	0	4.25e-06	3.9e-07	1.95e-07	1.19e-05	3.42e-07	0	0	2.94e-07	8.75e-07	4.05e-06	0	0	0	8.12e-06	2.23e-06	0	4.35e-07	1.4e-06	1.07e-05	4.08e-07	9.83e-08	0	5.56e-06
Belliella	1.32e-06	2.76e-06	7.8e-07	9.75e-07	2.67e-06	1.48e-06	1.63e-06	1.27e-06	2.06e-06	1.58e-06	7.37e-07	4.08e-07	5.72e-06	1.01e-05	1.87e-06	4.33e-06	1.9e-06	1.01e-06	5.61e-07	2.12e-06	1.94e-06	1.67e-06	1.01e-06	1.37e-06
Stigmatella	8.14e-07	3.51e-06	4.19e-06	5.85e-07	1.78e-06	1.14e-07	9.33e-07	4.03e-06	3.23e-06	1.75e-06	9.57e-06	2.72e-07	5.99e-06	2.12e-06	3.87e-06	9.17e-07	1.9e-06	1.74e-06	1.26e-06	1.32e-06	6.12e-07	3.93e-07	3.38e-07	0
Cba41virus	5.09e-06	1.38e-06	1.17e-06	2.44e-06	1.6e-06	4.1e-06	1.28e-06	6.91e-07	0	4.03e-06	0	0	1.77e-06	0	6.25e-07	0	1.14e-06	1.2e-05	1.4e-06	3.7e-06	0	0	0	8.78e-06
Desulfotalea	2.95e-06	3.19e-06	2.53e-06	0	1.25e-06	1.6e-06	3.5e-07	1.84e-06	0	1.75e-07	7.37e-07	4.08e-07	1.23e-05	4.87e-06	5.25e-06	1.97e-06	4.19e-06	3.33e-06	4.21e-07	1.06e-06	3.06e-07	2.95e-07	1.13e-06	9.75e-07
Loktanella	2.04e-07	5.31e-07	0	2.54e-06	2.49e-06	7.98e-07	2.33e-07	5.76e-07	4.84e-06	5.25e-07	7.12e-06	0	9.12e-06	5.24e-06	3.5e-06	1.18e-06	3.43e-06	7.25e-07	4.91e-06	1.72e-06	4.08e-07	0	4.5e-07	4.88e-07
Sulfobacillus	1.43e-06	3.29e-06	2.83e-06	1.07e-06	8.91e-07	5.7e-07	4.66e-07	2.53e-06	1.03e-06	1.58e-06	3.31e-06	1.09e-06	2.18e-06	6.24e-07	6.12e-06	1.44e-06	1.52e-06	5.94e-06	1.68e-06	3.97e-06	1.84e-06	1.97e-07	9e-07	4.49e-06
Syncephalastrum	0	0	9.75e-08	1.37e-06	5.17e-06	1.94e-06	3.85e-06	9.21e-07	2.06e-06	3.15e-06	2.21e-06	2.45e-06	2.45e-06	1.62e-06	3.12e-06	1.18e-06	1.07e-05	1.01e-06	2.38e-06	2.65e-06	3.06e-07	1.18e-06	0	1.07e-06
Ammoniphilus	2.44e-06	1.38e-06	8.77e-07	1.66e-06	3.03e-06	4.56e-07	0	6.91e-07	4.99e-06	8.75e-07	1.6e-06	5.44e-07	1.23e-06	3.25e-06	2.5e-06	7.86e-07	1.14e-06	5.51e-06	3.65e-06	2.65e-06	1.33e-06	3.44e-06	3.26e-06	3.51e-06
Sulfurivirga	7.13e-07	5.31e-07	0	2.93e-07	1.25e-06	4.56e-07	2.33e-07	0	3.08e-06	2.98e-06	3.19e-06	5.31e-06	1.05e-05	4.99e-06	3.62e-06	0	1.52e-06	2.61e-06	5.33e-06	7.94e-07	6.12e-07	1.47e-06	1.24e-06	0
Caldilinea	1.53e-06	4.46e-06	6.53e-06	8.78e-07	2.67e-06	1.37e-06	1.28e-06	4.84e-06	2.94e-07	0	0	0	7.63e-06	0	4.62e-06	3.01e-06	0	3.33e-06	2.66e-06	3.84e-06	0	7.86e-07	7.88e-07	0
Meiothermus	3.56e-06	4.68e-06	1.27e-06	1.56e-06	4.45e-06	0	3.5e-07	2.19e-06	5.87e-07	0	1.96e-06	6.8e-07	3.81e-06	1.25e-06	1.5e-06	2.36e-06	2.67e-06	4.35e-06	1.54e-06	5.29e-06	5.1e-07	4.13e-06	0	1.66e-06
Desulfovirgula	1.43e-06	3.19e-06	2.83e-06	2.05e-06	0	1.94e-06	5.83e-07	2.42e-06	2.2e-06	1.4e-06	1.23e-06	3.13e-06	1.23e-06	1.12e-06	1.37e-06	2.23e-06	1.14e-06	3.91e-06	7.01e-07	2.78e-06	1.84e-06	4.32e-06	3.26e-06	3.9e-06
Pyrinomonas	1.32e-06	5.42e-06	6.63e-06	3.9e-07	2.49e-06	3.42e-07	1.28e-06	4.15e-06	0	0	4.91e-07	1.77e-06	5.31e-06	3.75e-07	5e-06	1.97e-06	0	3.62e-06	2.24e-06	3.31e-06	8.16e-07	2.46e-06	0	7.8e-07
Formosa	8.14e-07	1.21e-05	1.95e-07	4.78e-06	6.06e-06	1.03e-06	3.5e-07	3.11e-06	1.32e-06	3.5e-07	7.37e-07	2.58e-06	2.04e-06	6.24e-07	1.5e-06	1.57e-06	0	3.33e-06	1.12e-06	3.44e-06	1.33e-06	0	1.24e-06	4.88e-07
Fimbriiglobus	9.16e-07	6.38e-07	0	9.75e-07	0	1.37e-06	5.48e-06	2.88e-06	8.81e-07	1.58e-06	2.46e-07	0	6.54e-06	3.75e-07	2.75e-06	3.93e-07	1.9e-06	2.9e-06	1.82e-06	5.69e-06	2.14e-06	2.06e-06	4.39e-06	4.1e-06
Desulfobacter	2.75e-06	3.72e-06	5.85e-07	1.85e-06	1.42e-06	0	0	1.38e-06	4.11e-06	3.68e-06	2.46e-06	2.72e-06	2.59e-06	1.37e-06	4.12e-06	1.31e-06	4.95e-06	1.45e-06	0	9.26e-07	8.16e-07	4.03e-06	1.8e-06	1.95e-06
Morganella	1.22e-06	8.5e-07	0	2.24e-06	6.41e-06	3.42e-07	4.66e-07	0	0	5.25e-07	2.46e-07	2.18e-06	1.23e-05	3.62e-06	1.25e-07	5.24e-07	2.67e-06	1.3e-06	1.12e-06	3.97e-07	2.75e-06	3.73e-06	3.49e-06	3.51e-06
Eikenella	6.11e-07	6.06e-06	0	8.78e-07	1.07e-06	2.05e-06	3.5e-06	9.21e-07	4.26e-06	0	2.58e-06	1.36e-06	3.13e-06	2.5e-06	4e-06	1.44e-06	7.24e-06	0	2.52e-06	7.94e-07	3.47e-06	1.38e-06	0	1.95e-07
Haladaptatus	0	7.44e-07	2.92e-07	8.78e-07	3.56e-07	0	0	0	1.15e-05	8.4e-06	9.45e-06	7.07e-06	2.72e-07	6.24e-07	0	0	1.9e-06	5.8e-07	3.08e-06	3.97e-07	8.16e-07	3.24e-06	0	2.93e-07
Flectobacillus	5.4e-06	2.44e-06	6.82e-07	2.73e-06	1.78e-06	1.37e-06	7e-07	6.91e-07	5.87e-07	5.25e-07	6.14e-07	2.72e-07	1.63e-06	3.75e-07	7e-06	4.06e-06	4.95e-06	1.3e-06	5.89e-06	6.22e-06	0	2.95e-07	0	0
Parachlamydia	8.14e-07	7.44e-07	1.27e-06	1.09e-05	0	5.7e-07	3.5e-07	1.38e-06	3.96e-06	3.85e-06	2.09e-06	1.63e-06	1.09e-06	8.74e-07	2.87e-06	1.18e-06	1.52e-06	4.93e-06	1.68e-06	1.32e-06	2.55e-06	2.06e-06	4.5e-07	1.37e-06
Myxococcus	7.13e-07	2.76e-06	4.87e-06	2.34e-06	3.03e-06	1.03e-06	9.33e-07	2.65e-06	4.4e-07	1.75e-06	2.7e-06	1.09e-06	4.09e-06	1.75e-06	3.37e-06	1.57e-06	6.09e-06	2.17e-06	1.96e-06	2.12e-06	3.06e-07	3.93e-07	7.88e-07	3.9e-07
Raineya	0	1.12e-05	0	2.93e-07	1.6e-06	0	2.33e-07	3.46e-07	2.5e-06	5.08e-06	1.96e-06	3.81e-06	5.45e-07	0	9.99e-07	1.18e-06	0	2.32e-06	5.89e-06	6.08e-06	1.22e-06	8.84e-07	1.91e-06	1.27e-06
Zobellia	1.83e-06	4.25e-07	8.77e-07	3.22e-06	1.07e-06	0	5.83e-07	0	1.47e-07	0	0	4.08e-07	2.18e-06	9.99e-07	3.75e-07	1.44e-06	0	8.7e-07	4.91e-06	5.29e-07	2.84e-05	6.88e-07	3.38e-07	0
Candidatus_Carsonella	2.44e-06	0	3.9e-07	3.51e-06	4.1e-06	0	1.75e-06	3.46e-07	0	0	8.59e-07	0	5.04e-06	8.74e-07	2.5e-06	2.88e-06	8.38e-06	4.49e-06	1.12e-06	5.29e-06	0	3.34e-06	1.46e-06	3.9e-07
Rahnella	1.73e-06	1.38e-06	0	2.93e-06	0	7.98e-07	2.22e-06	3.46e-07	1.47e-07	2.1e-06	2.58e-06	1.09e-06	1.12e-05	1.37e-06	2.5e-06	2.62e-07	1.9e-06	4.78e-06	1.26e-06	0	1.12e-06	1.57e-06	6.64e-06	1.27e-06
Cystobacter	1.32e-06	2.55e-06	5.07e-06	0	1.6e-06	3.42e-07	1.4e-06	2.07e-06	1.17e-06	2.28e-06	3.19e-06	5.71e-06	5.72e-06	3.75e-07	3.5e-06	1.18e-06	1.14e-06	5.22e-06	7.01e-07	1.59e-06	0	1.08e-06	1.35e-06	3.9e-07
Olegusella	3.56e-06	2.76e-06	3.9e-07	6.24e-06	4.81e-06	1.37e-06	4.32e-06	4.95e-06	0	0	1.47e-06	0	1.36e-06	2.5e-06	1.37e-06	9.17e-07	0	3.19e-06	7.01e-07	2.65e-07	4.9e-06	9.83e-07	6.75e-07	2.15e-06
Granulibacter	1.02e-06	8.5e-07	1.95e-07	1.76e-06	1.6e-06	7.98e-07	0	0	7.49e-06	3.68e-06	7.98e-06	5.44e-06	3e-06	6.49e-06	2.75e-06	5.24e-07	1.14e-06	1.3e-06	0	1.72e-06	4.08e-07	6.88e-07	0	0
Linderina	0	0	0	4.88e-07	7.12e-07	1.71e-06	2.1e-06	1.38e-06	2.06e-06	0	8.59e-07	1.9e-06	1.09e-06	1.12e-06	1.87e-06	1.31e-06	2.4e-05	1.01e-06	1.54e-06	2.51e-06	3.06e-07	2.95e-07	7.88e-07	1.66e-06
Komagataeibacter	1.93e-06	0	5.85e-07	0	0	2.19e-05	2.92e-06	1.61e-06	2.35e-06	1.75e-07	2.46e-06	2.72e-07	9.53e-07	7.49e-07	2.12e-06	5.24e-07	0	5.8e-07	5.05e-06	2.51e-06	0	2.95e-07	1.46e-06	1.95e-07
Xylanibacterium	3.97e-06	0	0	0	1.07e-06	0	0	9.21e-07	0	0	0	0	2.72e-07	0	1.12e-06	0	0	2.9e-07	0	0	9.18e-06	1.26e-05	1.85e-05	6.83e-07
Desulfospira	1.43e-06	5.31e-07	1.46e-06	1.56e-06	8.91e-07	1.14e-06	7e-07	9.21e-07	0	3.5e-07	1.1e-06	6.8e-07	1.51e-05	2.5e-06	2.75e-06	1.44e-06	0	2.32e-06	9.82e-07	1.19e-06	1.22e-06	4.52e-06	3.71e-06	1.95e-06
Candidatus_Methanoliparum	1.93e-06	1.06e-06	1.27e-06	2.15e-06	4.27e-06	3.42e-06	2.1e-06	1.38e-06	2.94e-06	1.23e-06	8.59e-07	1.5e-06	4.22e-06	1.12e-06	3.75e-07	6.55e-07	1.9e-06	1.01e-06	1.54e-06	1.04e-05	0	2.16e-06	3.38e-07	2.93e-07
Eisenibacter	2.04e-06	9.78e-06	3.9e-07	8.78e-06	7.12e-07	3.53e-06	5.83e-07	1.04e-06	0	5.25e-07	3.68e-07	0	1.23e-06	1.25e-06	6.5e-06	1.83e-06	1.52e-06	3.04e-06	7.01e-07	1.19e-06	5.1e-07	6.88e-07	0	1.85e-06
Candidatus_Micrarchaeum	1.77e-05	2.98e-06	2.92e-07	2.63e-06	0	1.03e-06	0	0	0	1.05e-06	0	6.8e-07	0	1.5e-06	0	5.24e-06	0	1.3e-06	0	1.31e-05	0	0	0	2.93e-07
Kushneria	4.07e-07	3.19e-07	0	2.93e-06	0	0	5.83e-07	0	8.81e-07	0	6.14e-06	1.5e-06	0	0	0	2.1e-06	0	0	0	5.29e-07	1.09e-05	5.9e-07	1.25e-05	8.39e-06
Ureibacillus	8.14e-07	2.13e-06	1.95e-07	1.56e-06	3.56e-07	2.05e-06	0	1.15e-06	3.23e-06	1.4e-06	1.47e-06	1.09e-06	4.63e-06	2.5e-06	3.87e-06	6.16e-06	1.52e-06	2.03e-06	1.82e-06	1.72e-06	2.96e-06	6.88e-07	2.36e-06	1.85e-06
Caedimonas	0	9.57e-07	0	2.93e-07	5.17e-06	0	4.66e-07	0	7.93e-06	1.75e-06	1.96e-06	3.81e-06	2.04e-06	4.99e-07	2.12e-06	0	0	2.9e-07	4.07e-06	1.72e-06	3.88e-06	2.16e-06	7.88e-06	3.9e-07
Jiangella	1.02e-06	2.44e-06	8.97e-06	1.07e-06	1.07e-06	1.14e-07	1.75e-06	3.22e-06	0	0	4.3e-06	6.8e-07	2.04e-06	2.12e-06	2.75e-06	1.31e-06	1.14e-06	1.01e-06	2.52e-06	1.85e-06	2.04e-06	1.57e-06	2.03e-06	2.34e-06
Pseudanabaena	1.02e-06	3.08e-06	1.36e-06	7.8e-07	5.34e-07	3.42e-07	2.1e-06	1.73e-06	4.55e-06	1.23e-06	6.14e-07	8.16e-07	5.99e-06	5.74e-06	2e-06	5.9e-06	1.14e-06	3.77e-06	1.4e-07	7.94e-07	9.18e-07	9.83e-07	1.69e-06	0
Candidatus_Sumerlaea	1.22e-06	5.1e-06	5.85e-06	8.78e-07	2.49e-06	3.42e-07	1.05e-06	4.15e-06	0	0	0	0	5.99e-06	3.75e-07	7.12e-06	1.7e-06	0	6.38e-06	1.96e-06	2.51e-06	0	0	0	0
Phreatobacter	9.16e-07	1.59e-06	0	0	3.38e-06	4.56e-07	0	0	7.93e-06	2.45e-06	6.14e-06	5.71e-06	4.63e-06	5.24e-06	2.62e-06	0	2.29e-06	0	1.54e-06	1.19e-06	0	9.83e-07	0	0
Acidibacillus	2.34e-06	3.83e-06	3.12e-06	0	2.49e-06	1.03e-06	9.33e-07	2.88e-06	6.46e-06	0	6.14e-07	4.08e-07	1.77e-06	2.87e-06	1.62e-06	1.83e-06	0	6.52e-06	2.1e-06	5.29e-07	1.33e-06	3.14e-06	2.25e-07	9.75e-07
Yuhushiella	0	0	0	0	0	0	0	0	0	4.67e-05	0	0	0	0	0	0	0	0	2.8e-07	0	0	0	0	0
Quasibacillus	3.66e-06	1.38e-06	1.07e-06	1.76e-06	2.49e-06	1.94e-06	5.83e-07	3.46e-07	0	3.15e-06	1.35e-06	3.67e-06	5.31e-06	2.12e-06	9.99e-07	3.93e-06	0	3.19e-06	1.4e-06	2.12e-06	1.12e-06	2.75e-06	1.58e-06	1.07e-06
Candidatus_Electrothrix	9.16e-07	0	5.36e-06	3.71e-06	3.38e-06	1.94e-06	1.63e-06	2.19e-06	3.08e-06	5.25e-07	1.6e-06	0	1.09e-06	2.25e-06	3.87e-06	6.55e-07	6.09e-06	1.74e-06	1.68e-06	2.51e-06	6.12e-07	1.18e-06	9e-07	0
Chloracidobacterium	1.83e-06	4.78e-06	5.56e-06	8.78e-07	2.14e-06	1.25e-06	1.63e-06	3.57e-06	0	0	0	0	8.85e-06	7.49e-07	5.75e-06	1.97e-06	7.62e-07	3.04e-06	1.68e-06	2.12e-06	0	0	3.38e-07	0
Methanolobus	1.93e-06	2.34e-06	0	1.37e-06	1.96e-06	9.12e-07	1.52e-06	1.15e-06	1.32e-06	2.8e-06	1.84e-06	4.08e-07	1.77e-06	3.5e-06	6.62e-06	5.24e-07	3.05e-06	1.74e-06	7.01e-07	1.59e-06	1.73e-06	4.52e-06	1.8e-06	1.76e-06
Aquitalea	2.44e-06	6.8e-06	1.75e-06	9.75e-07	1.42e-06	0	1.87e-06	2.42e-06	6.46e-06	8.75e-07	3.07e-06	9.52e-07	8.58e-06	1.87e-06	1.25e-06	0	2.29e-06	8.7e-07	9.82e-07	1.59e-06	0	2.95e-07	0	0
Bc431virus	1.12e-06	4.25e-07	3.9e-07	4.88e-06	6.77e-06	0	0	1.38e-06	0	0	4.91e-07	9.52e-07	5.45e-07	2.5e-07	1.75e-06	0	9.14e-06	7.25e-07	1.68e-06	2.91e-06	3.77e-06	1.97e-07	8.1e-06	1.17e-06
Orbus	4.48e-06	1.49e-06	0	7.41e-06	4.63e-06	3.87e-06	1.4e-06	1.61e-06	1.76e-06	3.33e-06	1.47e-06	0	1.91e-06	7.49e-07	1.75e-06	1.57e-06	5.33e-06	1.45e-06	5.61e-07	1.85e-06	0	0	0	0
Ekhidna	2.14e-06	5.31e-06	7.8e-07	1.37e-06	2.49e-06	6.84e-07	4.66e-07	8.06e-07	1.09e-05	1.4e-06	5.4e-06	4.08e-07	4.36e-06	1.37e-06	2.5e-06	2.1e-06	0	0	0	3.44e-06	0	0	0	6.83e-07
Methanosphaerula	1.02e-06	3.51e-06	0	1.07e-06	2.85e-06	0	4.66e-07	9.21e-07	4.11e-06	2.45e-06	4.79e-06	5.44e-07	3.68e-06	3.25e-06	2.5e-06	1.44e-06	1.14e-06	1.74e-06	8.41e-07	2.91e-06	1.33e-06	3.93e-06	1.01e-06	1.07e-06
Gemmata	1.32e-06	3.93e-06	5.75e-06	4.88e-07	2.49e-06	2.28e-07	7e-07	4.95e-06	0	5.25e-07	1.1e-06	0	7.76e-06	4.99e-07	7.12e-06	1.18e-06	7.62e-07	2.03e-06	1.54e-06	1.85e-06	1.02e-06	1.28e-06	0	0
Thauera	1.43e-06	1.81e-06	3.9e-07	1.56e-06	2.85e-06	1.6e-06	1.4e-06	0	5.43e-06	1.05e-06	2.7e-06	6.8e-07	1.77e-06	3.5e-06	5.12e-06	2.23e-06	1.9e-06	2.46e-06	4.91e-06	2.65e-07	2.04e-07	9.83e-07	1.58e-06	6.83e-07
Halalkalibacillus	2.14e-06	3.51e-06	2.92e-07	3.41e-06	8.91e-07	9.12e-07	0	0	1.32e-06	0	1.1e-06	5.44e-07	4.09e-06	8.74e-07	2.5e-07	1.31e-06	0	2.03e-06	2.8e-07	5.29e-07	0	2.08e-05	1.69e-06	4.88e-07
Rubrobacter	1.02e-06	1.49e-06	1.17e-06	9.75e-07	1.07e-06	0	7e-07	6.91e-07	4.84e-06	1.05e-06	3.44e-06	3.13e-06	5.72e-06	8.74e-07	2.87e-06	1.05e-06	3.81e-06	3.33e-06	1.26e-06	9.26e-07	1.84e-06	1.57e-06	2.14e-06	1.46e-06
Candidatus_Dichloromethanomonas	1.63e-06	5.31e-07	1.56e-06	1.27e-06	3.74e-06	1.14e-07	1.6e-05	1.61e-06	8.81e-07	7e-07	1.23e-06	6.8e-07	1.09e-06	7.49e-07	1.5e-06	1.97e-06	0	2.75e-06	7.01e-07	9.26e-07	2.75e-06	1.18e-06	2.03e-06	7.8e-07
Oleiagrimonas	2.01e-05	3.83e-06	0	3.51e-06	0	0	0	0	0	0	0	0	0	1.87e-06	0	5.24e-06	0	0	0	1.18e-05	0	0	0	0
Pandoraea	1.63e-06	3.19e-06	7.8e-07	2.93e-06	2.85e-06	6.84e-07	1.28e-06	1.27e-06	2.94e-07	3.15e-06	2.82e-06	8.16e-07	7.63e-06	2.75e-06	2.62e-06	0	3.43e-06	1.16e-06	2.8e-07	1.59e-06	1.53e-06	8.84e-07	1.8e-06	8.78e-07
Thiocapsa	1.63e-06	2.87e-06	2.05e-06	1.85e-06	3.56e-06	5.7e-07	3.5e-07	1.96e-06	4.55e-06	1.75e-06	2.58e-06	0	6.67e-06	0	4.75e-06	2.1e-06	1.52e-06	1.74e-06	1.82e-06	1.19e-06	0	6.88e-07	4.5e-07	1.56e-06
Tetzosporium	1.43e-06	7.44e-07	2.92e-07	0	5.34e-07	0	0	2.3e-07	4.99e-06	8.75e-07	4.54e-06	0	2.45e-06	2.5e-06	5.87e-06	0	1.9e-06	0	0	1.53e-05	1.63e-06	1.08e-06	1.35e-06	3.9e-07
Thermovenabulum	3.05e-07	2.98e-06	2.83e-06	4.19e-06	1.25e-06	7.98e-07	3.5e-07	1.38e-06	5.87e-07	1.4e-06	2.21e-06	6.8e-07	3.54e-06	3.75e-07	7.5e-07	3.93e-07	1.14e-06	5.36e-06	1.82e-06	2.38e-06	2.14e-06	2.65e-06	2.48e-06	3.9e-06
Novibacillus	7.13e-07	1.06e-07	1.36e-06	2.93e-07	1.96e-06	1.71e-06	2.57e-06	2.88e-06	3.08e-06	1.75e-06	7.37e-07	1.12e-05	1.5e-06	2.25e-06	3.75e-07	0	0	1.3e-06	2.8e-06	7.94e-07	1.33e-06	2.85e-06	2.48e-06	1.76e-06
Aliiarcobacter	6.11e-07	1.06e-06	0	1.95e-07	4.99e-06	5.7e-07	3.5e-07	1.27e-06	7.34e-07	1.58e-06	3.93e-06	3.94e-06	3.95e-06	1.37e-06	1.75e-06	1.31e-06	0	2.32e-06	3.23e-06	2.65e-06	3.47e-06	1.47e-06	4.16e-06	7.8e-07
Thalassotalea	0	1.49e-06	1.27e-06	1.46e-06	7.12e-07	4.56e-07	5.25e-06	3.46e-07	2.94e-06	7.7e-06	2.58e-06	8.43e-06	2.31e-06	1.87e-06	2.62e-06	7.86e-07	1.14e-06	8.7e-07	7.01e-07	0	2.04e-07	4.91e-07	1.46e-06	5.85e-07
Ohtaekwangia	4.07e-07	1.08e-05	9.75e-07	2.34e-06	5.7e-06	4.33e-06	3.5e-07	8.06e-07	1.32e-06	5.6e-06	6.14e-07	1.5e-06	3.54e-06	1.62e-06	6.25e-07	7.86e-07	1.52e-06	5.8e-07	1.12e-06	6.61e-07	0	0	3.38e-07	0
Frankia	6.11e-07	2.55e-06	8.77e-07	6.05e-06	1.25e-06	5.7e-07	1.63e-06	1.84e-06	0	3.5e-07	1.1e-06	4.08e-07	3.95e-06	2e-06	2.37e-06	3.8e-06	5.71e-06	3.04e-06	8.41e-07	1.46e-06	1.53e-06	2.95e-07	1.58e-06	1.66e-06
Arsenicibacter	4.07e-07	9.57e-07	0	5.17e-06	0	0	0	8.06e-07	2.5e-06	1.23e-06	2.21e-06	9.52e-07	0	1.25e-07	7.5e-07	6.55e-07	0	0	3.51e-06	6.61e-07	7.55e-06	2.36e-06	4.61e-06	1.09e-05
Solimonas	0	3.4e-06	0	6.83e-07	6.41e-06	6.84e-07	4.66e-07	4.61e-07	8.81e-07	2.1e-06	1.72e-06	1.5e-06	5.17e-06	7.62e-06	3.62e-06	0	3.05e-06	2.46e-06	1.12e-06	1.19e-06	3.06e-07	9.83e-07	6.75e-07	7.8e-07
Avibacterium	8.14e-07	2.13e-07	1.95e-07	4.88e-07	0	5.24e-06	8.16e-07	2.07e-06	7.34e-07	0	3.68e-07	2.86e-06	4.09e-06	2.5e-07	3.75e-07	7.86e-07	6.86e-06	3.04e-06	4.21e-07	7.14e-06	1.33e-06	8.84e-07	3.6e-06	2.63e-06
Zavarzinia	2.34e-06	1.7e-06	4.87e-07	2.93e-07	1.6e-06	3.42e-07	0	1.38e-06	1.61e-06	1.05e-06	3.81e-06	5.44e-07	2.72e-06	4e-06	6.75e-06	1.31e-06	3.43e-06	1.01e-06	2.8e-07	2.65e-06	3.16e-06	1.18e-06	1.35e-06	2.15e-06
Thermanaerothrix	6.11e-07	3.19e-07	0	1.95e-07	1.42e-06	7.98e-07	1.75e-06	2.42e-06	1.04e-05	1.05e-06	3.31e-06	1.01e-05	1.63e-06	2.12e-06	1.12e-06	2.62e-07	0	4.35e-07	2.66e-06	1.06e-06	2.04e-07	9.83e-07	7.88e-07	1.46e-06
Marinoscillum	2.04e-07	3.19e-06	1.07e-06	2.34e-06	5.88e-06	2.05e-06	7e-07	1.38e-06	5.58e-06	1.58e-06	5.52e-06	1.36e-06	4.49e-06	3e-06	1.12e-06	6.55e-07	1.9e-06	1.3e-06	2.8e-07	9.26e-07	0	0	0	4.88e-07
Sfi21dt1virus	0	0	2.92e-07	0	3.56e-07	0	0	2.3e-07	2.42e-05	0	8.59e-07	6.8e-07	0	3.75e-07	4.37e-06	5.24e-07	0	1.74e-06	7.01e-07	1.72e-06	3.16e-06	0	5.63e-06	0
Desulfonatronospira	1.73e-06	3.29e-06	2.63e-06	4.88e-07	3.56e-07	1.03e-06	9.33e-07	2.3e-07	2.79e-06	1.58e-06	4.79e-06	0	2.86e-06	1.25e-06	4.5e-06	5.64e-06	0	2.46e-06	1.12e-06	6.61e-07	0	3.44e-06	2.25e-07	2.83e-06
Methanoplanus	5.09e-07	4.36e-06	0	3.61e-06	1.07e-06	3.53e-06	7e-07	4.61e-07	2.64e-06	4.55e-06	5.4e-06	0	5.58e-06	1.12e-06	3.37e-06	0	7.62e-07	1.88e-06	0	3.57e-06	3.06e-07	1.18e-06	0	0
Seonamhaeicola	9.16e-07	1.49e-06	5.17e-06	1.37e-06	1.42e-06	6.84e-07	6.88e-06	1.5e-06	1.17e-06	7e-07	6.14e-07	1.63e-06	2.45e-06	2.12e-06	4.75e-06	1.31e-06	3.05e-06	2.9e-07	8.41e-07	5.29e-07	8.16e-07	5.9e-07	2.7e-06	1.46e-06
Chrysiogenes	2.04e-07	5.31e-07	3.9e-07	5.66e-06	3.56e-06	2.39e-06	2.33e-06	4.72e-06	7.34e-07	0	3.56e-06	9.52e-07	4.09e-06	3.75e-07	3.87e-06	2.23e-06	7.24e-06	2.9e-07	2.8e-07	3.97e-07	0	1.97e-07	2.25e-07	1.95e-07
Desulfurella	2.95e-06	6.38e-07	9.75e-07	1.27e-06	1.78e-06	0	1.98e-06	1.04e-06	1.47e-06	1.75e-07	4.91e-07	2.72e-07	1.38e-05	1.62e-06	3.75e-07	0	7.62e-07	2.9e-06	2.8e-07	1.06e-06	1.84e-06	3.83e-06	3.38e-06	1.56e-06
Asticcacaulis	3.77e-06	3.19e-07	2.92e-07	6.83e-07	3.21e-06	0	3.27e-06	1.61e-06	8.81e-07	1.4e-06	7.12e-06	3.81e-06	2.59e-06	3.5e-06	6.12e-06	9.17e-07	2.29e-06	5.8e-07	2.8e-07	2.65e-07	0	8.84e-07	2.25e-07	3.9e-07
Syntrophobacter	1.02e-06	1.17e-06	7.12e-06	3.61e-06	0	6.84e-07	2.45e-06	3.46e-07	4.4e-07	1.93e-06	9.82e-07	1.09e-06	3.95e-06	2e-06	2e-06	3.01e-06	1.52e-06	7.83e-06	5.61e-07	1.32e-06	5.1e-07	2.95e-07	1.13e-07	3.9e-07
Synechocystis	2.54e-06	1.38e-06	1.85e-06	7.8e-07	3.92e-06	5.13e-06	5.13e-06	2.07e-06	0	0	0	0	3.13e-06	1.25e-06	2.62e-06	2.23e-06	1.14e-06	3.48e-06	2.8e-06	3.44e-06	0	8.84e-07	0	4.88e-07
Cloacibacterium	1.02e-06	4.14e-06	2.14e-06	3.61e-06	2.14e-06	0	2.68e-06	3.22e-06	1.47e-06	3.5e-07	1.47e-06	9.52e-07	1.77e-06	3.62e-06	4e-06	3.01e-06	2.67e-06	2.9e-06	8.41e-07	1.32e-06	1.02e-07	5.9e-07	2.25e-07	0
Candidatus_Accumulibacter	1.63e-06	4.25e-06	8.77e-07	3.9e-07	2.14e-06	1.25e-06	2.33e-06	1.15e-06	2.06e-06	2.45e-06	1.84e-06	6.8e-07	4.36e-06	2.25e-06	1.5e-06	0	3.05e-06	2.03e-06	0	7.94e-07	3.77e-06	2.75e-06	5.63e-07	2.05e-06
Desulforegula	5.29e-06	7.44e-07	2.92e-07	1.27e-06	8.91e-07	2.28e-06	2.33e-07	8.06e-07	5.43e-06	5.25e-07	3.07e-06	8.16e-07	1.91e-06	3.75e-07	2.12e-06	2.23e-06	1.14e-06	5.8e-07	1.96e-06	2.65e-06	5.1e-07	4.32e-06	3.38e-06	1.27e-06
Thermosediminibacter	2.14e-06	6.38e-07	1.75e-06	9.75e-07	1.25e-06	6.84e-07	2.33e-07	0	6.17e-06	7e-07	3.19e-06	0	3e-06	6.24e-07	5e-06	1.44e-06	1.52e-06	6.38e-06	7.01e-07	3.97e-07	1.73e-06	2.26e-06	5.63e-07	2.63e-06
Schizot4virus	1.53e-06	2.55e-06	1.07e-06	4.68e-06	4.99e-06	3.19e-06	1.52e-06	8.06e-07	8.81e-07	0	1.96e-06	2.72e-07	2.31e-06	0	3.87e-06	1.18e-06	0	1.74e-06	5.61e-07	1.59e-06	2.86e-06	5.5e-06	0	7.8e-07
Jannaschia	2.34e-06	5.31e-07	0	4.97e-06	2.14e-06	5.01e-06	0	0	3.23e-06	3.5e-06	9.82e-07	1.5e-06	6.67e-06	2.12e-06	0	9.17e-07	7.62e-07	0	0	3.97e-07	1.22e-06	1.87e-06	4.16e-06	1.46e-06
Desulfosarcina	6.11e-07	1.91e-06	1.07e-06	8.78e-07	5.34e-07	0	0	0	1.61e-06	1.58e-06	1.96e-06	2.72e-07	3.54e-06	8.74e-07	1.85e-05	3.15e-06	7.62e-07	3.33e-06	5.61e-07	1.85e-06	2.04e-07	0	2.25e-07	1.95e-07
Thermorudis	2.04e-06	5.31e-06	6.43e-06	1.07e-06	2.85e-06	6.84e-07	1.17e-06	3.8e-06	0	5.25e-07	0	0	4.63e-06	6.24e-07	5.12e-06	1.18e-06	0	3.04e-06	2.24e-06	2.78e-06	0	0	0	0
Curtobacterium	3.66e-06	2.23e-06	1.07e-06	2.05e-06	0	6.84e-07	0	2.3e-07	8.81e-07	0	1.35e-06	0	2.31e-06	2.37e-06	1.12e-06	3.93e-07	7.62e-07	8.7e-07	1.4e-06	1.72e-06	8.36e-06	1.08e-06	4.95e-06	5.95e-06
Dongia	1.02e-06	1.49e-06	0	0	5.52e-06	3.42e-07	0	0	0	1.23e-06	3.19e-06	5.44e-06	3.95e-06	4.25e-06	3.62e-06	1.05e-06	0	1.45e-06	4.21e-07	5.29e-07	2.96e-06	2.16e-06	4.39e-06	3.9e-07
Sphingopyxis	1.22e-06	2.13e-07	3.9e-07	3.9e-07	8.91e-07	2.28e-07	9.33e-07	1.84e-06	4.55e-06	0	2.09e-06	6.8e-07	6.81e-06	3.12e-06	5.37e-06	5.24e-07	1.14e-06	1.01e-06	6.87e-06	2.65e-07	5.1e-07	2.95e-06	7.88e-07	5.85e-07
Desulfatibacillum	6.11e-07	2.13e-07	1.27e-06	1.27e-06	3.03e-06	1.6e-06	1.63e-06	2.3e-07	1.32e-06	5.25e-07	3.31e-06	5.44e-07	6.4e-06	1.12e-06	4.37e-06	1.97e-06	3.81e-06	2.61e-06	0	3.97e-07	1.33e-06	3.05e-06	2.03e-06	5.85e-07
Wenyingzhuangia	1.53e-06	3.72e-06	1.66e-06	5.76e-06	2.67e-06	9.12e-07	1.52e-06	1.73e-06	1.03e-06	0	0	1.36e-06	2.18e-06	1.25e-06	1.25e-06	1.83e-06	0	1.74e-06	1.54e-06	2.91e-06	9.18e-07	3.54e-06	1.01e-06	3.12e-06
Cephaloticoccus	7.13e-07	1.28e-06	5.85e-07	2.93e-07	2.14e-06	0	0	0	0	5.25e-07	9.82e-07	6.8e-07	0	7.49e-07	6.25e-07	2.75e-06	0	1.01e-06	4.21e-07	1.32e-07	2.04e-07	2.54e-05	1.01e-06	3.61e-06
Croceibacter	3.36e-06	1.81e-06	0	5.85e-07	0	0	4.66e-07	0	0	0	0	1.36e-06	4.09e-07	0	0	5.24e-07	2.29e-06	4.35e-06	7.01e-06	2.09e-05	0	0	0	0
N4virus	2.75e-06	0	0	0	1.6e-06	1e-05	0	1.61e-06	0	8.75e-07	0	0	1.5e-06	0	0	0	7.62e-06	1.45e-07	1.68e-06	2.65e-07	7.65e-06	0	5.85e-06	1.46e-06
Pueribacillus	3.36e-06	1.7e-06	9.75e-07	7.8e-07	1.6e-06	3.42e-07	0	1.04e-06	1.76e-06	8.75e-07	1.47e-06	1.36e-07	1.91e-06	3e-06	3.25e-06	9.17e-07	3.05e-06	1.88e-06	1.4e-06	6.61e-07	1.63e-06	1.77e-06	7.65e-06	1.85e-06
Pleomorphomonas	1.53e-06	2.23e-06	1.85e-06	6.83e-07	1.6e-06	3.42e-07	9.33e-07	3.46e-07	4.84e-06	1.05e-06	5.89e-06	3.94e-06	3.68e-06	3.37e-06	1.5e-06	6.55e-07	0	2.17e-06	0	1.32e-06	7.14e-07	1.47e-06	1.91e-06	6.83e-07
Scardovia	8.14e-07	0	2.05e-06	9.75e-07	3.56e-07	3.42e-07	3.27e-06	3.11e-06	4.4e-07	1.58e-06	1.84e-06	2.99e-06	2.72e-07	8.74e-07	1.37e-06	3.01e-06	0	7.25e-07	3.23e-06	1.72e-06	3.06e-07	5.99e-06	1.13e-06	6.34e-06
Azotobacter	1.73e-06	2.66e-06	1.95e-07	5.85e-07	5.17e-06	2.51e-06	3.03e-06	1.96e-06	2.94e-07	1.23e-06	6.75e-06	2.45e-06	2.59e-06	8.74e-07	1.5e-06	7.86e-07	1.14e-06	2.17e-06	1.68e-06	0	1.43e-06	1.08e-06	9e-07	0
Nitrosococcus	8.14e-07	4.04e-06	4.48e-06	1.27e-06	4.1e-06	4.56e-07	2.22e-06	1.96e-06	0	1.75e-06	8.59e-07	2.72e-06	2.86e-06	2.5e-06	2.25e-06	4.06e-06	7.62e-07	1.74e-06	2.8e-07	1.59e-06	0	1.28e-06	0	6.83e-07
Porprismacovirus	6.11e-07	1.59e-06	0	0	0	1.03e-06	1.05e-06	8.18e-06	2.35e-06	4.2e-06	2.58e-06	9.52e-07	0	0	3.75e-07	7.86e-07	7.62e-07	2.9e-07	7.01e-07	1.85e-06	1.21e-05	2.85e-06	0	2.93e-07
Iodobacter	1.73e-06	3.08e-06	2.92e-07	3.9e-07	4.1e-06	2.28e-07	1.52e-06	2.19e-06	1.17e-06	5.25e-07	7.37e-07	1.36e-07	8.58e-06	8.74e-07	3.75e-07	4.06e-06	0	7.25e-07	1.4e-06	1.06e-06	3.26e-06	1.18e-06	4.95e-06	0
Herpetosiphon	9.16e-07	3.51e-06	4e-06	3.9e-07	2.32e-06	4.56e-07	1.05e-06	3.11e-06	1.03e-06	1.75e-06	1.1e-06	2.72e-07	4.09e-06	4.99e-07	5e-06	9.17e-07	1.9e-06	4.64e-06	1.4e-06	2.25e-06	5.1e-07	1.97e-07	0	1.07e-06
Calditerricola	1.63e-06	4.36e-06	6.92e-06	5.85e-07	2.67e-06	1.14e-07	4.66e-07	3.11e-06	1.61e-06	1.75e-07	1.72e-06	4.08e-07	5.58e-06	0	3.12e-06	1.7e-06	0	1.3e-06	2.24e-06	2.25e-06	1.33e-06	1.97e-07	7.88e-07	0
Plantibacter	2.85e-06	2.34e-06	6.82e-07	2.63e-06	0	0	0	0	3.08e-06	4.9e-06	7.12e-06	4.76e-06	0	2.5e-07	8.74e-07	3.8e-06	0	7.25e-07	1.26e-06	0	2.04e-06	1.67e-06	2.14e-06	9.75e-07
Caldisericum	9.16e-07	7.23e-06	0	3.32e-06	6.41e-06	0	1.17e-06	2.88e-06	8.81e-07	3.5e-07	2.46e-07	5.44e-07	8.17e-07	2.5e-07	0	1.05e-06	3.05e-06	6.67e-06	2.8e-07	1.46e-06	2.75e-06	3.93e-07	5.63e-07	8.78e-07
Cardiobacterium	1.32e-06	2.66e-06	5.85e-07	2.54e-06	2.67e-06	3.42e-07	5.6e-06	6.91e-07	1.17e-06	4.73e-06	2.09e-06	7.89e-06	1.09e-06	8.74e-07	2.12e-06	5.24e-07	1.14e-06	5.8e-07	4.21e-07	1.19e-06	0	1.47e-06	2.25e-07	0
Salimicrobium	6.11e-06	2.98e-06	1.56e-06	9.75e-07	3.56e-07	4.1e-06	0	6.91e-07	2.64e-06	6.65e-06	4.79e-06	5.44e-07	1.77e-06	3.75e-07	9.99e-07	1.57e-06	1.9e-06	8.7e-07	7.01e-07	2.65e-07	0	7.86e-07	0	1.27e-06
Risungbinella	2.75e-06	5.1e-06	2.05e-06	1.17e-06	0	3.42e-07	1.05e-06	1.04e-06	4.4e-07	0	6.14e-07	0	3.27e-06	1.62e-06	1.5e-06	1.18e-06	1.14e-06	7.39e-06	3.23e-06	1.85e-06	9.18e-07	1.18e-06	3.15e-06	8.78e-07
Crenobacter	7.13e-07	4.25e-07	7.8e-07	2.73e-06	2.67e-06	2.28e-06	1.4e-06	2.65e-06	2.79e-06	8.75e-07	6.14e-07	1.01e-05	1.36e-06	0	2.25e-06	1.18e-06	3.81e-06	1.16e-06	1.4e-06	3.97e-07	0	6.88e-07	1.01e-06	3.9e-07
Candidatus_Desulforudis	0	3.51e-06	1.75e-06	2.93e-07	3.38e-06	9.23e-06	7e-07	4.03e-06	1.17e-06	0	2.33e-06	1.22e-06	2.45e-06	4.99e-07	7.5e-07	1.44e-06	0	1.16e-06	2.8e-07	3.57e-06	9.18e-07	2.95e-07	5.63e-07	2.05e-06
Phaeobacter	3.05e-07	3.19e-06	0	1.95e-06	1.78e-06	1.82e-06	4.66e-07	0	0	5.78e-06	1.6e-06	4.76e-06	3e-06	3.75e-06	2.37e-06	9.17e-07	0	5.8e-07	5.47e-06	0	3.06e-07	7.86e-07	1.01e-06	1.66e-06
Gemmatimonas	1.02e-06	2.13e-06	1.85e-06	3.9e-07	4.63e-06	1.14e-07	3.03e-06	1.38e-06	1.91e-06	1.23e-06	8.59e-07	0	2.45e-06	1.12e-06	5.5e-06	1.18e-06	1.52e-06	4.64e-06	1.54e-06	2.78e-06	8.16e-07	4.91e-07	9e-07	0
Levyella	2.04e-07	1.17e-06	2.63e-06	8.78e-07	0	1.03e-06	5.83e-07	1.5e-06	1.47e-06	8.75e-07	3.93e-06	1.63e-06	1.09e-06	1.25e-06	1.37e-06	5.24e-07	3.81e-06	3.48e-06	2.52e-06	1.85e-06	2.86e-06	1.67e-06	2.7e-06	2.44e-06
Hansschlegelia	3.05e-07	1.81e-06	6.82e-07	2.93e-07	3.56e-07	5.7e-07	7e-07	1.15e-07	5.73e-06	1.05e-06	4.79e-06	0	5.17e-06	3.62e-06	2.25e-06	1.05e-06	7.62e-07	1.88e-06	6.31e-06	2.78e-06	1.02e-07	5.9e-07	0	4.88e-07
Ferrovum	1.32e-06	2.02e-06	7.8e-07	0	0	3.42e-07	9.33e-07	1.75e-05	0	3.5e-07	0	0	9.53e-07	0	3.25e-06	2.62e-06	0	1.01e-06	2.24e-06	1.59e-06	7.14e-07	0	5.06e-06	5.85e-07
Aliidiomarina	8.14e-07	2.66e-06	2.63e-06	6.83e-07	1.25e-06	1.03e-06	1.4e-06	4.03e-06	4.4e-07	3.5e-06	1.1e-06	5.44e-07	6.54e-06	1.25e-06	3.62e-06	1.44e-06	7.62e-07	2.03e-06	1.54e-06	1.46e-06	1.73e-06	7.86e-07	0	0
Pigmentiphaga	1.93e-06	3.19e-06	0	3.32e-06	1.96e-06	1.37e-06	9.33e-07	9.21e-07	2.94e-07	1.4e-06	6.14e-07	4.08e-07	0	0	6.25e-07	2.62e-07	1.9e-06	4.35e-07	1.4e-07	2.65e-07	5.1e-07	2.26e-06	1.36e-05	4.88e-06
Brevibacterium	1.63e-06	5.31e-07	1.95e-07	9.75e-07	0	2.28e-07	3.5e-07	1.15e-07	2.94e-07	0	1.96e-06	4.22e-06	4.22e-06	1.5e-06	1.62e-06	6.55e-07	3.05e-06	1.74e-06	5.19e-06	3.97e-07	4.18e-06	2.55e-06	5.18e-06	3.9e-07
Mariniflexile	2.04e-07	2.02e-06	1.36e-06	1.07e-06	5.34e-07	3.65e-06	4.66e-07	0	2.94e-07	1.4e-06	0	2.04e-06	1.23e-06	3.62e-06	3.75e-07	3.93e-07	2.67e-06	0	5.61e-07	9.26e-07	2.14e-06	3.83e-06	1.46e-06	1.09e-05
Geomicrobium	4.07e-07	4.25e-07	1.46e-06	1.66e-06	1.78e-07	3.19e-06	0	2.07e-06	1.17e-06	8.75e-07	6.14e-06	5.03e-06	2.31e-06	3.5e-06	1.25e-06	2.62e-06	0	0	4.21e-07	0	7.65e-06	4.91e-07	0	2.93e-07
Methyloceanibacter	4.07e-07	1.17e-06	0	0	7.3e-06	1.37e-06	1.52e-06	0	4.55e-06	3.5e-07	7.86e-06	4.22e-06	9.53e-07	4.37e-06	2.5e-06	0	0	2.46e-06	0	1.59e-06	0	4.91e-07	0	0
Caldalkalibacillus	8.14e-07	2.76e-06	5.36e-06	2.93e-07	1.42e-06	3.42e-07	1.28e-06	3.92e-06	2.06e-06	1.4e-06	3.07e-06	0	3.54e-06	0	3.12e-06	1.05e-06	0	3.33e-06	2.1e-06	2.25e-06	2.04e-07	2.95e-07	9e-07	1.46e-06
Thermovirga	5.09e-07	4.25e-07	6.82e-07	1.37e-06	1.6e-06	2.96e-06	2.33e-06	1.96e-06	1.76e-06	1.05e-06	2.46e-06	1.36e-06	9.53e-07	3.12e-06	3.5e-06	3.01e-06	1.52e-06	3.48e-06	4.21e-07	1.32e-07	2.04e-07	4.03e-06	2.14e-06	0
Brucella	7.13e-07	6.38e-07	1.36e-05	1.17e-06	2.85e-06	0	1.52e-06	0	7.34e-07	0	2.7e-06	8.16e-07	1.5e-06	3.12e-06	4.37e-06	1.05e-06	0	5.8e-07	1.68e-06	0	2.04e-07	2.95e-07	2.7e-06	5.85e-07
Methanocaldococcus	2.65e-06	5.31e-07	0	3.22e-06	8.91e-07	0	0	0	0	7e-07	1.23e-06	0	5.99e-06	5.37e-06	2.87e-06	3.93e-07	7.62e-07	2.9e-06	9.82e-07	1.59e-06	1.63e-06	5.99e-06	2.14e-06	7.8e-07
Candidatus_Nucleicultrix	4.07e-07	9.57e-07	0	1.27e-06	6.06e-06	7.98e-07	0	0	1.32e-06	3.5e-06	4.17e-06	8.16e-06	5.58e-06	1.37e-06	3e-06	1.05e-06	0	5.8e-07	0	6.61e-07	0	1.67e-06	0	0
Flaviramulus	6.51e-06	1.34e-05	0	1.07e-06	7.12e-07	1.71e-06	9.33e-07	2.65e-06	0	5.25e-07	3.68e-07	0	1.23e-06	9.99e-07	1.12e-06	3.41e-06	0	2.46e-06	1.54e-06	1.59e-06	0	0	0	1.95e-07
Chthonomonas	3.05e-07	2.76e-06	3.7e-06	2.05e-06	5.34e-07	2.28e-07	8.16e-07	6.91e-07	0	8.75e-07	8.59e-07	2.72e-07	4.22e-06	6.24e-07	2.37e-06	6.55e-07	2.67e-06	4.49e-06	1.4e-06	2.51e-06	1.02e-06	2.46e-06	7.88e-07	4.1e-06
Bdellomicrovirus	2.51e-05	1.49e-05	0	0	0	0	0	0	0	0	0	0	0	0	0	0	0	0	0	0	0	0	0	0
Ideonella	3.56e-06	4.25e-07	0	1.95e-07	1.42e-06	6.84e-07	9.33e-07	0	1.03e-06	5.25e-07	9.45e-06	4.08e-07	1.09e-06	1.37e-06	1.12e-06	2.88e-06	9.52e-06	1.01e-06	7.01e-07	1.85e-06	4.08e-07	3.93e-07	0	8.78e-07
Hydrogenophaga	6.11e-07	9.57e-07	6.82e-07	3.9e-07	5.34e-07	1.48e-06	0	2.3e-07	4.84e-06	4.55e-06	1.07e-05	2.58e-06	1.5e-06	2.62e-06	7.5e-07	5.24e-07	1.14e-06	1.45e-06	5.61e-07	1.06e-06	0	4.91e-07	1.8e-06	3.9e-07
Geotoga	1.12e-06	2.13e-06	2.83e-06	1.27e-06	1.25e-06	1.82e-06	0	1.84e-06	2.94e-06	1.23e-06	4.66e-06	6.8e-07	2.04e-06	7.49e-07	1.87e-06	1.97e-06	1.9e-06	1.88e-06	1.96e-06	1.46e-06	7.14e-07	1.87e-06	1.35e-06	2.93e-07
Ferruginibacter	5.19e-06	7.55e-06	0	2.24e-06	0	3.53e-06	5.01e-06	1.15e-07	8.81e-07	7e-07	6.14e-07	6.8e-07	8.17e-07	2.87e-06	1.87e-06	1.97e-06	3.43e-06	0	2.8e-07	1.59e-06	2.04e-07	1.97e-07	0	0
Rhodothermus	9.16e-07	3.51e-06	3.8e-06	1.07e-06	2.49e-06	6.84e-07	3.5e-07	2.07e-06	1.76e-06	7e-07	1.47e-06	0	5.31e-06	2.5e-07	3.12e-06	1.18e-06	2.67e-06	3.33e-06	2.1e-06	1.98e-06	2.04e-07	0	6.75e-07	0
Phyllobacterium	1.63e-06	6.38e-07	0	7.8e-07	2.67e-06	2.28e-07	1.4e-06	0	3.96e-06	8.75e-07	5.77e-06	3.4e-06	5.04e-06	5.24e-06	2.75e-06	0	1.14e-06	0	0	0	8.16e-07	5.9e-07	2.48e-06	1.95e-07
Salinicola	2.04e-07	0	3.61e-06	0	3.74e-06	2.28e-06	2.92e-06	2.07e-06	3.23e-06	1.4e-06	1.23e-06	7.62e-06	1.5e-06	2.5e-06	0	0	0	1.01e-06	1.68e-06	1.32e-06	0	1.28e-06	1.24e-06	7.8e-07
Alteribacillus	2.14e-06	1.38e-06	1.66e-06	4.29e-06	1.78e-06	5.13e-06	7e-07	8.06e-07	4.4e-07	5.25e-07	1.47e-06	2.45e-06	9.53e-07	9.99e-07	6.25e-07	1.05e-06	0	3.33e-06	4.21e-07	3.7e-06	6.12e-07	1.38e-06	3.26e-06	4.88e-07
Desulfacinum	1.73e-06	2.23e-06	3.02e-06	1.07e-06	1.96e-06	0	1.05e-06	3.8e-06	1.03e-06	1.05e-06	1.72e-06	9.52e-07	1.77e-06	2.62e-06	3e-06	2.62e-06	0	3.33e-06	9.82e-07	2.51e-06	7.14e-07	1.28e-06	1.01e-06	0
Balneatrix	0	7.44e-07	2.92e-07	3.9e-07	0	2.51e-06	0	8.06e-07	7.34e-07	1.58e-06	2.58e-06	6.12e-06	1.77e-06	0	2.62e-06	1.44e-06	2.29e-06	3.33e-06	7.01e-07	2.12e-06	1.53e-06	1.87e-06	1.35e-06	4.68e-06
Thiomicrorhabdus	1.43e-06	1.81e-06	8.77e-07	2.24e-06	3.38e-06	5.01e-06	1.75e-06	0	1.61e-06	3.5e-07	3.44e-06	1.22e-06	5.04e-06	2.12e-06	2.87e-06	0	0	1.45e-06	2.8e-07	0	7.14e-07	1.08e-06	1.91e-06	7.8e-07
Robiginitalea	2.04e-06	1.38e-06	0	1.95e-06	1.96e-06	3.42e-07	5.83e-07	3.22e-06	3.52e-06	2.1e-06	7.37e-07	1.09e-06	4.36e-06	1.87e-06	1.25e-06	3.15e-06	1.9e-06	5.94e-06	8.41e-07	6.61e-07	0	3.93e-07	0	0
Aeromicrobium	0	0	1.75e-06	0	0	0	0	1.15e-06	4.4e-06	3.5e-07	4.91e-07	0	0	7.49e-07	6.25e-07	0	2.93e-05	0	0	0	2.04e-07	1.97e-07	0	0
Hesseltinella	0	0	0	3.9e-07	1.96e-06	5.7e-07	1.05e-06	1.15e-06	8.81e-07	5.25e-07	7.37e-07	6.8e-07	3.95e-06	8.74e-07	3.12e-06	1.31e-06	1.45e-05	7.25e-07	2.24e-06	2.12e-06	0	1.08e-06	1.13e-07	1.17e-06
Desulfamplus	5.09e-07	4.25e-07	0	1.56e-06	1.96e-06	5.01e-06	5.13e-06	1.73e-06	3.96e-06	1.05e-06	1.72e-06	1.36e-07	3.4e-06	6.24e-07	1.25e-06	0	0	3.48e-06	1.4e-07	3.44e-06	1.02e-06	1.08e-06	9e-07	4.88e-07
Candidatus_Bipolaricaulis	1.12e-06	4.04e-06	0	5.95e-06	0	2.17e-06	1.05e-06	1.84e-06	4.4e-07	5.25e-07	2.33e-06	1.22e-06	3.54e-06	0	3e-06	9.17e-07	8e-06	0	2.8e-07	2.65e-07	0	3.93e-07	0	1.76e-06
Balneicella	3.05e-07	3.07e-05	0	4.88e-07	0	0	0	0	0	1.23e-06	4.91e-07	0	0	4.99e-07	3.87e-06	6.55e-07	0	0	2.8e-07	0	0	9.83e-08	0	0
Propionimicrobium	1.63e-06	1.7e-06	1.27e-06	2.24e-06	4.63e-06	7.98e-07	1.98e-06	1.61e-06	2.06e-06	7e-07	1.84e-06	1.77e-06	4.9e-06	2.12e-06	2.25e-06	1.83e-06	0	1.16e-06	4.21e-07	1.19e-06	3.06e-07	4.91e-07	1.35e-06	2.93e-07
Grimontia	1.43e-06	6.38e-07	9.75e-07	6.83e-07	2.85e-06	8.09e-06	3.15e-06	2.88e-06	1.03e-06	8.75e-07	1.1e-06	1.5e-06	9.53e-07	8.74e-07	1.12e-06	2.23e-06	0	1.16e-06	1.96e-06	1.46e-06	0	1.97e-06	1.24e-06	3.9e-07
Chloroflexus	9.16e-07	3.19e-06	4.39e-06	2.93e-07	1.78e-06	1.25e-06	1.05e-06	2.53e-06	0	8.75e-07	0	0	7.22e-06	0	4e-06	1.18e-06	1.14e-06	3.04e-06	2.24e-06	1.59e-06	4.08e-07	4.91e-07	4.5e-07	4.88e-07
Calocera	0	0	0	1.27e-06	3.74e-06	1.03e-06	2.33e-06	1.04e-06	1.03e-06	1.4e-06	1.72e-06	1.09e-06	4.49e-06	1.12e-06	2.12e-06	2.62e-07	8.76e-06	1.74e-06	1.12e-06	1.98e-06	0	7.86e-07	0	1.46e-06
Blastococcus	3.05e-07	9.57e-07	2.3e-05	1.37e-06	3.56e-07	7.98e-07	5.83e-07	0	1.47e-06	8.75e-07	1.23e-06	8.16e-07	0	1.12e-06	2.5e-07	2.62e-07	7.62e-07	0	4.21e-07	0	7.14e-07	1.38e-06	1.58e-06	1.95e-07
Oceanivirga	1.22e-06	2.98e-06	0	9.75e-07	5.34e-07	1.94e-06	1.52e-06	5.76e-07	2.94e-06	5.25e-07	1.6e-06	0	2.59e-06	7.49e-07	0	1.83e-06	0	1.74e-06	2.1e-06	4.76e-06	2.86e-06	2.65e-06	2.48e-06	1.85e-06
Acaromyces	0	0	0	0	2.67e-06	1.71e-06	2.33e-06	1.73e-06	1.17e-06	2.8e-06	2.09e-06	1.77e-06	2.31e-06	9.99e-07	1.87e-06	1.57e-06	8.38e-06	1.45e-06	1.82e-06	1.85e-06	0	1.97e-07	0	1.66e-06
Terriglobus	2.75e-06	1.81e-06	2.34e-06	1.95e-06	1.96e-06	7.98e-07	2.33e-07	2.53e-06	1.03e-06	7e-07	1.1e-06	0	2.31e-06	5.74e-06	2.25e-06	9.17e-07	0	2.17e-06	3.08e-06	1.85e-06	0	6.88e-07	1.35e-06	7.8e-07
Methylorubrum	1.73e-06	0	0	4.88e-07	1.78e-06	0	0	0	1.47e-07	7e-07	3.68e-07	6.8e-07	5.99e-06	0	7.5e-07	1.23e-05	7.62e-07	1.59e-06	4.07e-06	1.32e-06	4.08e-07	0	0	5.17e-06
Acidihalobacter	1.73e-06	6.38e-07	2.14e-06	6.83e-07	0	2.39e-06	8.16e-07	2.88e-06	3.82e-06	1.4e-06	3.68e-07	6.8e-07	1.09e-06	1.12e-06	2.25e-06	9.17e-07	1.52e-06	4.64e-06	0	8.47e-06	0	6.88e-07	0	0
Histophilus	0	1.91e-06	2.05e-06	4.68e-06	2.32e-06	1.94e-06	0	3.46e-07	2.94e-07	1.58e-06	2.82e-06	0	3.13e-06	7.49e-07	7.5e-07	5.24e-07	6.09e-06	3.77e-06	1.96e-06	2.65e-07	0	3.93e-07	1.91e-06	5.85e-07
Gelidibacter	3.05e-07	3.29e-06	1.46e-06	1.37e-06	2.32e-06	6.84e-07	1.87e-06	6.91e-07	2.94e-07	2.28e-06	4.3e-06	2.31e-06	9.53e-07	6.24e-07	1.25e-07	2.62e-07	8e-06	1.45e-07	2.8e-06	3.57e-06	0	3.93e-07	0	0
Marivita	1.53e-06	0	0	1.95e-07	4.81e-06	0	0	3.46e-07	0	0	6.75e-06	5.03e-06	3.81e-06	2.25e-06	1.62e-06	7.86e-07	0	1.01e-06	9.82e-07	2.65e-07	2.65e-06	1.57e-06	4.39e-06	0
Longilinea	1.02e-06	5.85e-06	7.8e-07	2.24e-06	7.12e-07	6.84e-07	4.66e-07	5.76e-07	1.47e-06	5.25e-07	9.82e-07	6.8e-07	2.45e-06	2.5e-07	1.25e-07	3.93e-07	0	5.94e-06	5.61e-07	5.29e-07	4.49e-06	1.47e-06	5.4e-06	3.9e-07
Sterolibacterium	1.73e-06	1.28e-06	0	2.05e-06	1.78e-06	1.14e-06	4.66e-07	4.61e-07	3.82e-06	2.28e-06	3.81e-06	9.52e-07	4.77e-06	4e-06	4.25e-06	7.86e-07	0	1.01e-06	1.68e-06	1.19e-06	0	2.95e-07	0	1.95e-07
Kriegella	4.68e-06	1.28e-06	0	1.66e-06	1.42e-06	4.56e-06	7e-07	2.3e-07	8.07e-06	0	5.28e-06	0	4.09e-06	7.49e-07	1.37e-06	3.93e-07	1.52e-06	0	5.61e-07	0	2.04e-07	2.95e-07	4.5e-07	3.9e-07
Mycolicibacter	1.12e-06	0	0	0	8.91e-07	0	8.16e-07	0	1.61e-06	5.43e-06	2.21e-06	8.71e-06	3.27e-06	0	2.62e-06	0	0	2.17e-06	0	1.19e-06	2.35e-06	7.86e-07	2.93e-06	1.66e-06
Melissococcus	2.54e-06	4.25e-07	1.95e-07	2.44e-06	0	4.56e-07	0	0	7.63e-06	1.05e-06	8.59e-07	1.5e-06	2.04e-06	7.49e-07	5e-07	5.24e-07	0	2.32e-06	1.68e-06	4.23e-06	2.86e-06	1.77e-06	2.36e-06	1.56e-06
Epibacterium	1.32e-06	1.59e-06	0	1.07e-06	3.74e-06	4.56e-06	2.33e-07	0	1.76e-06	1.4e-06	1.1e-06	2.18e-06	2.72e-06	5.87e-06	4.87e-06	0	0	0	2.24e-06	9.26e-07	6.12e-07	1.08e-06	0	3.9e-07
Methylovulum	1.83e-06	0	1.85e-06	1.07e-06	1.78e-06	6.84e-07	1.22e-05	6.91e-07	2.94e-07	4.9e-06	0	2.72e-07	2.45e-06	1.12e-06	2.5e-07	7.86e-07	0	5.8e-07	4.21e-07	2.65e-07	1.22e-06	1.38e-06	2.7e-06	8.78e-07
Sedimenticola	1.12e-06	2.02e-06	1.36e-06	2.93e-07	2.32e-06	1.37e-06	1.4e-06	2.3e-06	5.73e-06	1.05e-06	3.44e-06	2.72e-07	3.27e-06	4.25e-06	0	1.7e-06	1.14e-06	2.03e-06	5.61e-07	0	0	3.93e-07	1.24e-06	3.9e-07
Dehalogenimonas	3.05e-07	4.04e-06	1.07e-06	9.75e-07	5.34e-07	3.42e-07	3.5e-07	4.61e-07	7.34e-07	2.45e-06	1.35e-06	4.62e-06	4.63e-06	2.62e-06	0	6.55e-07	4.19e-06	3.33e-06	1.12e-06	1.98e-06	4.08e-07	3.93e-07	5.63e-07	4.88e-07
Brenneria	1.93e-06	9.57e-07	2.05e-06	3.51e-06	1.07e-06	1.03e-06	1.75e-06	3.46e-07	3.38e-06	1.05e-06	1.84e-06	6.8e-07	3e-06	7.49e-07	2.37e-06	9.17e-07	0	8.7e-07	1.4e-07	1.06e-06	7.14e-07	2.85e-06	4.73e-06	5.85e-07
Tatumella	8.14e-07	2.44e-06	8.77e-07	4.88e-07	5.34e-07	0	3.5e-07	4.84e-06	7.34e-07	0	0	0	6.26e-06	2.37e-06	6.25e-07	1.57e-06	1.37e-05	1.16e-06	0	2.65e-07	0	0	0	4.88e-07
Brochothrix	1.43e-06	1.59e-06	3.9e-07	1.37e-06	1.42e-06	4.56e-07	3.5e-07	2.3e-07	2.79e-06	7e-07	1.84e-06	1.36e-06	4.09e-06	7.37e-06	2.25e-06	0	1.52e-06	1.16e-06	8.41e-07	1.59e-06	2.04e-07	3.93e-07	1.35e-06	2.63e-06
Methylosarcina	4.89e-06	6.8e-06	0	2.34e-06	5.34e-07	7.98e-07	3.5e-07	1.04e-06	0	0	2.46e-06	5.44e-07	4.9e-06	9.99e-07	2.87e-06	1.83e-06	1.52e-06	1.74e-06	0	3.97e-07	9.18e-07	5.9e-07	9e-07	8.78e-07
Flagellimonas	1.02e-06	8.5e-07	5.85e-07	6.15e-06	4.99e-06	2.96e-06	1.17e-06	3.69e-06	8.81e-07	1.05e-06	9.82e-07	1.22e-06	9.53e-07	4.12e-06	1.37e-06	1.83e-06	7.62e-07	5.8e-07	9.82e-07	7.94e-07	0	0	2.25e-07	0
Kluyvera	7.13e-07	5.95e-06	1.27e-06	1.85e-06	5.34e-07	3.42e-07	7e-07	3.46e-06	1.17e-06	8.75e-07	6.14e-07	0	8.17e-06	1.75e-06	1.5e-06	1.31e-06	7.62e-07	4.2e-06	0	0	1.02e-07	5.9e-07	9e-07	3.9e-07
Pseudorhodoferax	3.05e-07	3.29e-06	3.02e-06	7.8e-07	2.67e-06	1.6e-06	1.63e-06	1.38e-06	8.81e-07	2.1e-06	6.14e-07	2.04e-06	6.94e-06	2.37e-06	1.25e-06	1.31e-06	0	1.45e-06	7.01e-07	2.12e-06	2.04e-07	0	4.5e-07	0
Chitinilyticum	2.34e-06	1.28e-06	0	1.66e-06	6.95e-06	2.39e-06	3.27e-06	1.15e-07	2.94e-07	1.58e-06	1.84e-06	5.44e-07	2.04e-06	4.99e-07	1.5e-06	2.1e-06	1.9e-06	5.8e-07	1.12e-06	1.19e-06	8.16e-07	1.57e-06	9e-07	3.9e-07
Protoparvovirus	0	0	0	1.95e-07	0	0	0	0	0	0	0	0	0	0	0	0	0	8.7e-07	0	3.57e-05	0	0	0	0
Limnochorda	3.05e-07	1.81e-06	1.07e-06	2.93e-07	2.32e-06	0	2.1e-06	2.99e-06	3.23e-06	5.6e-06	2.33e-06	1.77e-06	1.09e-06	4.99e-07	2.5e-07	9.17e-07	3.05e-06	3.04e-06	1.12e-06	1.32e-06	1.02e-07	3.93e-07	6.75e-07	4.88e-07
Thermogutta	0	8.5e-07	2.34e-06	3.9e-07	1.07e-06	1.94e-06	0	2.53e-06	5.73e-06	2.28e-06	1.23e-06	0	2.72e-07	2.75e-06	5e-07	5.24e-07	7.62e-07	1.74e-06	9.82e-07	2.65e-07	3.57e-06	2.65e-06	7.88e-07	3.61e-06
Desulfofustis	8.14e-07	7.44e-07	6.73e-06	2.63e-06	3.56e-07	1.6e-06	9.33e-07	1.61e-06	1.76e-06	5.25e-07	2.58e-06	8.16e-07	1.09e-06	1.12e-06	2.12e-06	1.31e-06	4.19e-06	7.25e-07	0	3.31e-06	0	1.97e-07	7.88e-07	6.83e-07
Glaesserella	1.43e-06	1.06e-06	4.87e-07	1.37e-06	1.96e-06	1.94e-06	1.52e-06	2.3e-07	1.76e-06	3.5e-07	1.35e-06	1.77e-06	1.91e-06	8.74e-07	2.12e-06	1.31e-06	1.52e-06	1.01e-06	1.96e-06	2.25e-06	2.04e-06	1.67e-06	3.26e-06	1.46e-06
Jwalphavirus	5.7e-06	0	0	0	1.78e-07	3.87e-06	0	0	0	5.25e-07	0	0	1.5e-06	0	0	0	1.37e-05	8.7e-07	1.96e-06	5.29e-07	1.84e-06	8.84e-07	1.91e-06	3.12e-06
Kyrpidia	1.32e-06	2.13e-07	2.34e-06	5.85e-07	5.34e-07	7.98e-07	0	5.76e-07	5.87e-07	2.1e-06	3.56e-06	6.8e-07	6.13e-06	1.62e-06	3e-06	1.31e-06	7.62e-07	8.7e-07	1.54e-06	5.29e-07	1.63e-06	3.14e-06	9e-07	1.76e-06
Gordonvirus	0	5.42e-06	0	2.93e-07	7.12e-07	1.19e-05	0	1.15e-06	0	5.08e-06	0	0	2.72e-06	0	0	0	4.57e-06	0	4.21e-07	1.46e-06	0	3.93e-07	2.36e-06	0
Hahella	1.12e-06	4.25e-06	5.85e-07	1.85e-06	4.1e-06	3.42e-07	5.83e-07	1.15e-07	1.47e-06	0	1.47e-06	0	7.08e-06	7.49e-07	8.74e-07	3.93e-07	4.19e-06	1.74e-06	1.96e-06	2.12e-06	0	9.83e-07	4.5e-07	0
Candidatus_Chloroploca	0	1.38e-06	3.9e-07	4.88e-07	1.6e-06	2.28e-07	4.66e-07	1.04e-05	0	1.4e-06	3.68e-07	0	2.45e-06	0	9.99e-07	1.44e-06	2.67e-06	3.19e-06	2.8e-06	1.46e-06	3.06e-07	2.95e-06	6.75e-07	7.8e-07
Ruegeria	1.12e-06	2.44e-06	2.34e-06	3.9e-07	0	0	8.16e-07	1.84e-06	1.17e-06	4.03e-06	2.7e-06	5.44e-07	4.77e-06	8.74e-07	1.12e-06	1.7e-06	1.14e-06	1.59e-06	2.8e-07	3.7e-06	3.06e-07	1.38e-06	2.25e-07	1.85e-06
Hydrogenibacillus	1.12e-06	3.61e-06	5.65e-06	1.17e-06	1.25e-06	6.84e-07	1.05e-06	2.76e-06	0	0	7.37e-07	5.44e-07	3.27e-06	0	3.75e-06	6.55e-07	3.81e-07	3.04e-06	1.68e-06	2.38e-06	0	8.84e-07	1.58e-06	0
Aphanizomenon	6.11e-07	4.25e-07	0	1.07e-06	1.25e-06	0	3.73e-06	0	8.81e-07	1.75e-06	7e-06	2.86e-06	2.31e-06	2.37e-06	2.5e-06	3.93e-07	1.14e-06	4.35e-07	3.79e-06	1.98e-06	0	5.9e-07	4.5e-07	5.85e-07
Pseudoscardovia	1.63e-06	0	8.77e-07	3.9e-07	0	9.12e-07	3.15e-06	2.88e-06	3.23e-06	3.5e-07	1.84e-06	1.77e-06	1.63e-06	1.25e-06	3.75e-07	1.18e-06	2.67e-06	3.19e-06	2.8e-07	1.59e-06	1.73e-06	5.9e-07	2.7e-06	1.85e-06
Terrimonas	1.63e-06	1.91e-06	4.87e-07	1.56e-06	5.34e-07	6.84e-07	0	4.61e-07	4.4e-07	7e-07	0	9.52e-07	3.54e-06	5.99e-06	3.37e-06	3.01e-06	2.29e-06	1.01e-06	3.65e-06	1.85e-06	2.04e-07	0	1.13e-06	5.85e-07
Mesoplasma	0	1.17e-06	5.85e-07	1.07e-06	3.21e-06	4.56e-07	0	0	8.66e-06	2.1e-06	1.72e-06	1.5e-06	4.63e-06	6.24e-07	1.12e-06	7.86e-07	0	2.61e-06	8.41e-07	2.25e-06	5.1e-07	2.06e-06	0	0
Melghirimyces	2.14e-06	7.01e-06	3.12e-06	2.93e-07	1.42e-06	1.03e-06	9.33e-07	1.04e-06	1.03e-06	5.25e-07	2.46e-07	8.16e-07	3.54e-06	1.5e-06	2.25e-06	6.55e-07	0	1.74e-06	8.41e-07	1.19e-06	2.04e-07	1.77e-06	2.03e-06	5.85e-07
Nubsella	0	9.57e-07	0	2.73e-06	1.78e-06	8.55e-06	9.33e-07	1.5e-06	1.47e-06	1.75e-06	4.91e-06	1.22e-06	2.04e-06	1.75e-06	3.75e-07	5.24e-07	1.52e-06	1.45e-06	9.82e-07	7.94e-07	3.06e-07	0	0	2.93e-07
Labedella	0	0	0	0	4.63e-06	0	0	0	0	5.25e-06	0	0	0	0	0	0	2.51e-05	0	0	7.94e-07	0	0	0	0
Jeotgalicoccus	1.83e-06	3.19e-07	9.26e-06	1.17e-06	3.56e-07	0	0	3.46e-07	1.03e-06	5.25e-07	0	2.58e-06	2.72e-07	0	1.75e-06	3.93e-07	1.9e-06	0	1.82e-06	7.54e-06	1.02e-06	6.88e-07	1.91e-06	9.75e-07
Desulfopila	1.22e-06	3.83e-06	3.9e-07	4.88e-06	1.6e-06	1.03e-06	7e-07	8.06e-07	5.87e-07	0	2.21e-06	0	2.04e-06	3.75e-07	1.87e-06	9.17e-07	6.09e-06	4.35e-07	1.26e-06	9.26e-07	0	1.57e-06	1.46e-06	1.46e-06
Pseudonocardia	9.67e-06	4.78e-06	9.75e-08	1.46e-06	0	0	3.5e-07	1.04e-06	2.35e-06	8.75e-07	1.35e-06	8.16e-07	2.72e-06	9.99e-07	8.74e-07	6.55e-07	0	5.8e-07	2.8e-07	0	6.12e-07	1.47e-06	3.26e-06	1.37e-06
Candidatus_Nardonella	1.63e-06	0	0	1.66e-06	3.74e-06	5.7e-07	1.28e-06	6.91e-07	0	0	0	0	3.95e-06	0	1.62e-06	2.62e-06	4.57e-06	1.88e-06	1.68e-06	3.17e-06	3.06e-07	3.73e-06	1.8e-06	6.83e-07
Allofustis	3.05e-07	6.38e-07	9.75e-07	1.37e-06	1.78e-07	4.56e-07	0	2.19e-06	5.28e-06	8.75e-07	1.6e-06	1.22e-06	4.09e-07	1.25e-06	1.87e-06	2.62e-07	0	6.09e-06	5.61e-07	1.32e-06	2.55e-06	3.64e-06	1.91e-06	5.85e-07
Dethiosulfatarculus	2.04e-07	2.13e-07	5.85e-07	0	1.78e-07	1.25e-06	1.87e-06	1.61e-06	8.07e-06	7e-07	2.33e-06	4.08e-07	1.23e-06	8.74e-07	1.37e-06	0	3.05e-06	2.75e-06	0	1.72e-06	5.1e-07	1.47e-06	4.39e-06	5.85e-07
Phaeodactylibacter	2.75e-06	2.34e-06	1.07e-06	2.54e-06	1.78e-07	9.12e-07	3.5e-07	0	1.47e-07	1.23e-06	0	2.04e-06	4.09e-07	2.12e-06	3.62e-06	1.18e-06	5.33e-06	3.04e-06	2.66e-06	6.61e-07	5.1e-07	4.91e-07	9e-07	8.78e-07
Commensalibacter	6.11e-07	1.06e-07	0	1.66e-06	1.78e-07	3.42e-07	9.33e-07	0	4.4e-07	0	0	2.72e-07	8.17e-06	1.12e-06	3.75e-06	1.7e-06	0	1.16e-06	4.21e-07	3.97e-07	3.88e-06	2.26e-06	6.3e-06	1.66e-06
Desulfobacca	1.63e-06	1.81e-06	2.05e-06	1.56e-06	5.34e-07	2.28e-07	9.33e-07	1.5e-06	0	0	2.21e-06	0	1.36e-06	0	1.5e-06	5.24e-07	3.81e-07	2.46e-06	1.12e-05	5.16e-06	0	0	0	2.93e-07
Pelagibacterium	3.05e-07	1.38e-06	1.66e-06	0	1.78e-06	3.42e-07	3.5e-07	0	1.03e-06	3.68e-06	1.72e-06	5.31e-06	4.36e-06	4e-06	1.5e-06	0	1.52e-06	8.7e-07	5.61e-07	2.12e-06	0	1.67e-06	1.13e-06	0
Oceanicola	9.16e-07	5.63e-06	0	1.27e-06	4.81e-06	0	4.66e-07	3.46e-07	0	0	3.19e-06	5.99e-06	3.81e-06	1.87e-06	2e-06	9.17e-07	0	2.17e-06	0	1.85e-06	0	0	0	0
P100virus	9.16e-07	7.44e-07	0	0	2.67e-06	6.84e-07	1.17e-06	0	0	0	7.37e-06	3.54e-06	3.13e-06	0	1.62e-06	3.93e-07	7.62e-06	0	0	4.63e-06	7.14e-07	0	0	0
Sulfurifustis	0	5.31e-07	0	3.9e-07	1.78e-06	7.98e-07	1.05e-06	1.15e-06	7.19e-06	1.05e-06	4.79e-06	6.12e-06	9.53e-07	9.99e-07	8.74e-07	9.17e-07	1.9e-06	0	2.1e-06	1.32e-06	0	5.9e-07	4.5e-07	0
Martelella	5.09e-07	3.19e-06	3.9e-07	1.07e-06	1.25e-06	4.56e-07	1.05e-06	6.91e-07	6.9e-06	5.25e-07	4.66e-06	8.16e-07	2.86e-06	1.5e-06	2e-06	0	1.9e-06	1.45e-06	5.61e-07	1.06e-06	4.08e-07	1.28e-06	2.25e-07	1.95e-07
Macrophomina	0	0	3.9e-07	0	1.07e-06	1.25e-06	1.4e-06	1.73e-06	1.17e-06	2.63e-06	1.84e-06	1.5e-06	2.86e-06	1.87e-06	1.25e-06	1.18e-06	7.62e-06	1.59e-06	1.54e-06	1.06e-06	0	8.84e-07	0	2.05e-06
Rhodovibrio	1.02e-06	0	0	1.46e-06	1.78e-06	0	0	0	3.08e-06	2.28e-06	1.47e-06	5.58e-06	5.86e-06	2.62e-06	2.62e-06	0	0	8.7e-07	4.21e-06	0	0	1.57e-06	4.5e-07	0
Thaumasiovibrio	7.43e-06	5e-06	4.87e-07	1.27e-06	5.34e-07	5.7e-07	3.5e-07	6.91e-07	4.4e-07	0	2.46e-07	0	2.31e-06	1.25e-06	0	3.93e-07	0	3.04e-06	1.54e-06	6.35e-06	7.14e-07	6.88e-07	6.75e-07	8.78e-07
Thiodictyon	2.54e-06	2.98e-06	4.29e-06	4.88e-07	2.14e-06	7.98e-07	1.17e-06	3.57e-06	1.32e-06	0	0	2.72e-07	3.95e-06	4.99e-07	2.87e-06	1.57e-06	0	1.3e-06	2.38e-06	1.98e-06	0	0	6.75e-07	0
Croceitalea	0	6.38e-07	1.95e-07	0	0	3.42e-07	5.83e-07	5.76e-07	2.2e-06	3.5e-07	2.7e-06	4.08e-07	1.23e-06	5.74e-06	3.37e-06	1.31e-07	1.14e-06	7.25e-07	4.77e-06	8.73e-06	0	2.95e-07	6.75e-07	0
Mongoliibacter	0	1.96e-05	0	1.95e-06	0	0	0	1.84e-06	4.4e-07	0	4.91e-07	2.58e-06	1.09e-06	0	0	0	0	0	0	3.97e-07	2.04e-06	9.83e-07	0	3.41e-06
Noviherbaspirillum	3.66e-06	9.57e-07	0	4.88e-07	8.91e-07	3.99e-06	9.33e-07	1.27e-06	1.61e-06	7e-07	9.82e-07	6.8e-07	6.67e-06	1.87e-06	9.99e-07	2.62e-07	3.43e-06	4.35e-07	7.01e-07	1.32e-06	8.16e-07	3.93e-07	4.5e-07	1.17e-06
Pseudaminobacter	0	1.06e-06	1.36e-06	8.78e-07	2.49e-06	1.6e-06	1.05e-06	2.3e-06	3.52e-06	1.4e-06	1.23e-06	1.63e-06	1.23e-06	1.75e-06	1.25e-06	1.57e-06	2.67e-06	1.88e-06	4.21e-07	1.32e-06	0	1.67e-06	1.8e-06	5.85e-07
Thioclava	2.04e-06	3.19e-07	0	1.37e-06	3.03e-06	2.39e-06	8.16e-07	8.06e-07	1.17e-06	5.25e-07	8.59e-07	6.8e-07	4.49e-06	4.12e-06	2e-06	2.62e-07	2.67e-06	5.8e-07	0	1.98e-06	5.1e-07	2.55e-06	1.01e-06	3.9e-07
Candidatus_Electronema	5.09e-07	2.13e-07	0	8.78e-07	1.6e-06	2.28e-07	0	8.06e-07	4.11e-06	2.63e-06	4.66e-06	5.58e-06	4.77e-06	1.5e-06	9.99e-07	1.57e-06	0	2.9e-07	0	0	8.16e-07	1.57e-06	1.8e-06	0
Kamptonema	0	2.98e-06	9.46e-06	5.85e-07	1.42e-06	0	3.5e-07	0	3.67e-06	1.58e-06	1.72e-06	2.31e-06	5.99e-06	2.12e-06	5e-07	0	1.52e-06	0	0	0	0	0	0	0
Spo1virus	2.04e-07	1.06e-06	0	0	6.59e-06	2.39e-06	0	1.15e-06	4.4e-07	1.58e-06	2.09e-06	0	5.45e-06	7.49e-07	6.25e-07	0	0	2.32e-06	7.01e-07	3.84e-06	4.08e-07	3.54e-06	9e-07	0
Citricoccus	3.05e-07	2.34e-06	8.77e-07	3.32e-06	5.34e-07	4.56e-07	3.97e-06	8.06e-07	0	7e-07	6.01e-06	4.08e-07	1.63e-06	8.74e-07	0	1.7e-06	0	5.8e-07	4.21e-07	0	2.04e-07	1.97e-07	8.44e-06	0
Methylomagnum	0	2.13e-07	0	0	0	1.82e-06	5.01e-06	3.8e-06	2.64e-06	8.75e-07	2.46e-07	4.9e-06	1.77e-06	1.12e-06	2.25e-06	0	0	8.7e-07	9.82e-07	2.12e-06	0	2.26e-06	2.7e-06	0
Pilibacter	1.12e-06	7.44e-07	1.46e-06	5.85e-07	0	1.48e-06	1.75e-06	2.3e-07	2.06e-06	4.2e-06	1.84e-06	1.36e-06	1.23e-06	2e-06	5e-07	2.49e-06	3.05e-06	1.45e-06	2.8e-07	2.12e-06	7.14e-07	1.08e-06	1.01e-06	7.8e-07
Actibacterium	9.16e-07	0	0	2.93e-07	5.17e-06	0	0	0	2.2e-06	2.45e-06	1.6e-06	1.12e-05	3.13e-06	2.12e-06	2.62e-06	5.24e-07	0	4.35e-07	0	0	0	2.95e-07	5.63e-07	0
Suttonella	5.09e-07	1.59e-06	2.63e-06	2.44e-06	1.96e-06	0	7e-07	4.72e-06	2.06e-06	7e-07	1.35e-06	0	1.63e-06	2.5e-07	3.12e-06	1.44e-06	0	1.01e-06	1.96e-06	1.19e-06	8.16e-07	1.77e-06	1.24e-06	2.93e-07
Candidatus_Phaeomarinobacter	1.32e-06	0	0	3.9e-07	2.14e-06	0	0	0	5.87e-07	7e-07	2.21e-06	1.09e-06	5.31e-06	3.37e-06	2.75e-06	9.17e-07	0	1.01e-06	4.21e-07	6.61e-07	3.67e-06	1.47e-06	4.95e-06	3.9e-07
Defluviitoga	1.12e-06	2.34e-06	3.9e-07	8.78e-07	0	1.37e-06	0	1.96e-06	6.75e-06	0	8.59e-07	0	3.13e-06	1.12e-06	6.25e-07	1.31e-06	0	3.04e-06	5.61e-07	2.25e-06	1.02e-06	3.14e-06	1.13e-06	1.95e-07
Asaia	0	0	0	9.75e-07	3.56e-07	4.22e-06	1.01e-05	2.07e-06	3.52e-06	1.05e-06	6.14e-07	0	2.18e-06	7.49e-07	3.25e-06	0	0	7.25e-07	2.8e-07	5.29e-07	4.08e-07	3.93e-07	1.24e-06	4.88e-07
Dolosigranulum	2.44e-06	1.17e-06	6.82e-07	1.46e-06	7.12e-07	0	0	5.76e-07	7.34e-07	0	2.58e-06	3.13e-06	1.91e-06	2.25e-06	2.12e-06	7.86e-07	1.52e-06	1.74e-06	9.82e-07	2.12e-06	1.12e-06	8.84e-07	2.25e-06	1.85e-06
Xanthomarina	1.73e-06	5.53e-06	2.92e-07	1.27e-06	1.07e-06	0	1.17e-06	6.45e-06	1.61e-06	5.25e-07	2.46e-07	5.44e-07	2.45e-06	0	8.74e-07	7.86e-07	1.14e-06	3.62e-06	1.68e-06	1.59e-06	0	3.93e-07	0	0
Sediminibacterium	5.09e-07	9.57e-07	2.44e-06	3.12e-06	6.59e-06	0	2.33e-06	1.61e-06	1.76e-06	0	1.47e-06	0	4.09e-07	1.12e-06	0	1.18e-06	1.14e-06	1.45e-06	1.96e-06	3.97e-06	4.08e-07	2.95e-07	2.25e-07	0
Demequina	1.22e-06	5.31e-07	4.97e-06	1.95e-06	5.34e-07	5.7e-07	8.16e-07	0	4.84e-06	0	1.1e-06	0	5.45e-07	0	5e-07	3.93e-07	3.81e-07	2.61e-06	8.41e-07	9.26e-07	3.57e-06	1.77e-06	2.7e-06	2.05e-06
Tropicimonas	5.09e-07	2.13e-07	1.56e-06	1.07e-06	8.91e-07	5.7e-07	2.33e-07	3.46e-07	3.38e-06	4.38e-06	2.21e-06	7.89e-06	4.22e-06	7.49e-07	3.75e-07	1.31e-07	0	1.16e-06	4.21e-07	0	0	1.67e-06	0	7.8e-07
Parvibaculum	0	3.29e-06	0	0	4.1e-06	1.14e-06	0	0	2.2e-06	3.5e-06	2.95e-06	6.39e-06	1.5e-06	4.12e-06	8.74e-07	0	0	0	0	7.94e-07	0	5.9e-07	4.5e-07	7.8e-07
Desulfovermiculus	2.04e-07	2.76e-06	1.07e-06	5.85e-07	3.56e-07	5.7e-07	0	2.42e-06	1.17e-06	7e-07	1.96e-06	2.72e-07	2.31e-06	1.25e-06	8.74e-07	4.33e-06	1.52e-06	4.06e-06	3.08e-06	1.32e-06	1.02e-07	5.9e-07	4.5e-07	6.83e-07
Rhodonellum	0	1.18e-05	2.92e-07	2.44e-06	0	0	0	0	0	0	7.37e-07	2.72e-07	8.17e-07	4.99e-07	3.37e-06	0	7.62e-07	3.19e-06	5.33e-06	1.98e-06	6.12e-07	0	0	4.88e-07
Saitoella	0	0	4.87e-07	1.95e-07	8.91e-07	1.14e-06	1.52e-06	2.3e-07	7.34e-07	8.75e-07	6.14e-07	6.8e-07	5.86e-06	3.75e-07	1.75e-06	1.31e-07	1.26e-05	1.45e-06	8.41e-07	1.32e-07	0	6.88e-07	1.01e-06	1.95e-07
Candidatus_Nitrosotalea	0	3.19e-07	0	3.9e-07	1.6e-06	0	7e-07	1.15e-07	0	0	0	0	0	0	0	0	0	2.17e-06	0	2.12e-06	0	2.42e-05	0	6.83e-07
Caryophanon	9.16e-07	1.28e-06	0	2.54e-06	1.42e-06	1.48e-06	9.33e-07	0	1.47e-06	2.98e-06	2.58e-06	4.22e-06	1.91e-06	4.99e-07	6.25e-07	1.7e-06	7.62e-07	7.25e-07	8.41e-07	7.94e-07	1.84e-06	1.57e-06	4.5e-07	6.83e-07
Desmospora	2.04e-07	8.5e-07	1.17e-06	2.93e-06	1.25e-06	3.42e-07	2.22e-06	5.76e-07	3.67e-06	2.98e-06	2.46e-06	2.18e-06	8.17e-07	0	5e-07	0	0	1.88e-06	0	1.06e-06	2.65e-06	1.38e-06	1.24e-06	1.76e-06
Sideroxydans	7.13e-07	2.87e-06	4.87e-07	1.17e-06	2.32e-06	1.14e-07	0	0	2.06e-06	3.15e-06	3.44e-06	3.67e-06	3.81e-06	1.12e-06	7.5e-07	5.24e-07	0	1.45e-06	1.68e-06	1.06e-06	0	1.28e-06	0	3.9e-07
Arenimonas	1.02e-06	2.87e-06	2.05e-06	0	3.21e-06	3.76e-06	1.4e-06	1.38e-06	0	0	4.91e-07	0	3.54e-06	2.5e-07	4.37e-06	1.44e-06	0	1.45e-06	2.24e-06	1.06e-06	1.02e-07	3.93e-07	3.38e-07	6.83e-07
Tepidiphilus	8.14e-07	1.06e-06	4.87e-07	8.78e-07	1.6e-06	1.48e-06	1.63e-06	0	0	1.93e-06	9.82e-07	6.8e-07	4.9e-06	2.25e-06	2.87e-06	1.57e-06	5.33e-06	7.25e-07	7.01e-07	1.46e-06	0	6.88e-07	0	0
Sediminicola	3.26e-06	1.23e-05	2.92e-07	6.83e-07	1.78e-06	4.56e-07	5.83e-07	0	4.4e-07	0	2.46e-07	0	1.09e-06	0	4.12e-06	1.7e-06	7.62e-07	2.9e-07	2.8e-07	7.94e-07	2.04e-07	7.86e-07	6.75e-07	1.27e-06
Methanococcoides	1.02e-06	4.25e-07	7.8e-07	7.8e-07	4.1e-06	9.12e-06	3.03e-06	4.61e-07	0	2.28e-06	1.47e-06	0	1.63e-06	0	8.74e-07	0	3.05e-06	5.8e-07	0	1.06e-06	0	0	1.35e-06	0
Kocuria	2.65e-06	2.23e-06	3.9e-07	1.46e-06	1.6e-06	2.62e-06	2.33e-07	1.5e-06	1.61e-06	0	6.14e-07	2.72e-07	2.18e-06	6.24e-07	1.37e-06	2.62e-07	1.14e-06	5.8e-07	1.26e-06	1.72e-06	1.12e-06	1.08e-06	2.14e-06	3.22e-06
Orthopoxvirus	0	0	0	0	2.49e-06	2.17e-06	2.22e-06	9.21e-07	0	1.23e-06	2.95e-06	2.45e-06	2.04e-06	1.62e-06	1.25e-07	2.1e-06	6.47e-06	1.16e-06	7.01e-07	1.59e-06	0	0	0	1.66e-06
Bradymonas	4.07e-07	1.7e-06	1.95e-06	2.34e-06	1.07e-06	5.7e-07	7e-07	1.15e-06	0	0	0	0	9.94e-06	3.75e-07	3.62e-06	7.86e-07	0	1.74e-06	5.61e-07	7.94e-07	1.53e-06	4.91e-07	1.01e-06	9.75e-07
Coemansia	0	0	0	4.88e-07	1.6e-06	3.42e-07	8.16e-07	6.91e-07	5.87e-07	1.05e-06	2.46e-07	2.72e-07	2.18e-06	3.75e-07	9.99e-07	5.24e-07	1.94e-05	0	0	2.65e-07	0	1.08e-06	0	6.83e-07
Frondihabitans	7.13e-07	1.91e-06	2.08e-05	9.75e-07	0	0	0	0	1.47e-07	0	4.91e-07	5.44e-07	0	0	0	3.93e-06	3.81e-07	8.7e-07	5.61e-07	0	0	0	2.25e-07	0
Oscillatoria	0	3.08e-06	1.56e-06	5.85e-07	8.91e-07	1.03e-06	2.1e-06	4.15e-06	0	2.45e-06	1.96e-06	1.09e-06	6.81e-07	1.75e-06	7.5e-07	2.88e-06	3.43e-06	5.8e-07	0	0	6.12e-07	4.91e-07	4.5e-07	9.75e-07
Vanderwaltozyma	0	0	0	0	0	0	0	0	0	0	3.08e-05	0	0	0	0	0	0	0	1.4e-07	5.29e-07	0	0	0	0
Castellaniella	1.63e-06	8.5e-07	3.9e-07	1.66e-06	2.32e-06	3.08e-06	1.98e-06	1.38e-06	0	2.63e-06	2.09e-06	2.18e-06	1.91e-06	1.75e-06	1.12e-06	2.1e-06	0	0	0	0	6.12e-07	1.97e-06	6.75e-07	1.17e-06
Atopobacter	5.09e-07	2.02e-06	9.75e-07	8.78e-07	0	6.84e-07	8.16e-07	0	1.61e-06	0	8.35e-06	0	8.17e-07	2.5e-07	1.25e-07	5.64e-06	0	7.25e-07	0	2.38e-06	6.12e-07	1.87e-06	1.24e-06	1.95e-06
Caldimicrobium	2.24e-06	1.91e-06	2.73e-06	4.19e-06	1.25e-06	0	2.33e-07	1.27e-06	0	1.58e-06	4.91e-07	0	2.04e-06	0	2.75e-06	6.55e-07	3.81e-07	4.64e-06	5.61e-07	7.94e-07	1.84e-06	9.83e-07	6.75e-07	1.95e-07
Catellicoccus	0	4.25e-07	2.92e-06	3.9e-07	7.12e-07	1.6e-06	3.5e-07	0	4.4e-07	2.98e-06	0	0	0	0	1.5e-06	0	0	1.03e-05	5.61e-07	3.31e-06	5.1e-07	3.93e-07	0	4.97e-06
Catenuloplanes	6.11e-07	1.38e-06	8.77e-07	4.88e-07	0	9.12e-07	1.17e-07	0	2.94e-07	8.75e-07	3.68e-07	5.44e-07	1.36e-06	1.5e-06	2.5e-06	0	0	1.59e-06	7.01e-07	9.26e-07	5e-06	1.67e-06	4.05e-06	5.56e-06
Altererythrobacter	0	2.13e-07	1.95e-07	1.95e-06	5.34e-07	3.42e-07	2.33e-07	2.3e-07	1.91e-06	2.98e-06	3.19e-06	4.08e-06	6.26e-06	2.25e-06	1.37e-06	9.17e-07	0	0	1.26e-06	3.97e-07	0	2.26e-06	3.38e-07	3.9e-07
Klosneuvirus	0	6.16e-06	2.24e-06	1.95e-07	5.34e-06	6.84e-07	3.15e-06	2.3e-07	0	0	8.59e-07	0	1.77e-06	0	8.74e-07	0	3.81e-06	1.3e-06	2.8e-07	2.65e-06	3.06e-07	1.08e-06	0	2.93e-07
Aurantimonas	1.32e-06	3.19e-07	2.92e-07	0	4.99e-06	1.25e-06	3.5e-07	0	5.87e-07	0	4.05e-06	6.39e-06	4.09e-07	5.12e-06	2.25e-06	2.62e-07	1.14e-06	1.45e-06	0	5.29e-07	0	0	3.38e-07	0
Candidatus_Koribacter	1.22e-06	1.28e-06	2.92e-06	7.8e-07	3.38e-06	1.48e-06	1.28e-06	2.42e-06	2.94e-07	0	0	4.08e-07	1.63e-06	3.75e-07	2.62e-06	1.18e-06	1.14e-06	2.46e-06	3.79e-06	5.29e-07	5.1e-07	5.9e-07	5.63e-07	0
Desulfobacula	1.12e-06	2.13e-06	1.46e-06	2.83e-06	5.34e-07	1.48e-06	2.22e-06	0	2.79e-06	0	2.21e-06	2.72e-07	3.95e-06	1.5e-06	3.75e-07	9.17e-07	0	1.3e-06	8.41e-07	2.65e-06	2.04e-07	9.83e-07	1.01e-06	0
Agromyces	2.04e-06	1.81e-06	2.34e-06	1.37e-06	7.12e-07	1.14e-07	1.17e-06	1.27e-06	0	5.25e-07	8.59e-07	0	4.09e-07	2.37e-06	1.37e-06	9.17e-07	0	3.62e-06	1.54e-06	1.59e-06	1.02e-06	1.97e-06	2.14e-06	1.56e-06
Malassezia	0	0	0	9.75e-07	1.78e-06	0	1.17e-06	0	0	7e-07	0	0	5.04e-06	0	2.37e-06	0	1.75e-05	0	0	0	0	8.84e-07	2.25e-07	0
Piptocephalis	0	0	0	0	1.42e-06	6.84e-07	1.75e-06	1.15e-06	8.81e-07	1.05e-06	1.23e-06	8.16e-07	1.09e-06	4.99e-07	1.75e-06	9.17e-07	1.33e-05	1.01e-06	9.82e-07	9.26e-07	0	0	0	1.17e-06
Silviavirus	9.16e-07	5.31e-07	0	0	4.45e-06	5.7e-07	0	4.61e-07	0	0	4.91e-07	0	0	3.75e-07	0	0	1.75e-05	0	0	0	1.12e-06	0	2.59e-06	1.46e-06
Lautropia	3.05e-07	3.19e-07	3.9e-07	3.9e-07	3.56e-07	3.42e-07	1.05e-06	5.76e-07	0	7e-07	3.68e-07	0	4.63e-06	0	2.37e-06	1.22e-05	1.14e-06	1.45e-06	0	0	6.12e-07	1.28e-06	1.8e-06	1.95e-07
Methylocaldum	1.63e-06	1.49e-06	2.34e-06	3.9e-07	7.12e-07	7.98e-07	9.33e-07	1.61e-06	1.47e-06	8.75e-07	1.23e-06	5.44e-07	3.13e-06	8.74e-07	2.75e-06	1.05e-06	1.9e-06	2.75e-06	9.82e-07	1.85e-06	2.04e-07	5.9e-07	3.38e-07	0
Stanieria	2.34e-06	1.28e-06	3.9e-07	3.9e-07	1.96e-06	3.42e-07	0	0	8.81e-07	0	7.12e-06	5.44e-07	8.17e-07	4.99e-07	7.5e-07	6.55e-07	2.29e-06	5.51e-06	4.21e-07	7.94e-07	2.24e-06	2.95e-07	2.25e-07	6.83e-07
Roseivivax	2.65e-06	1.17e-06	0	1.66e-06	1.07e-06	0	5.83e-07	2.3e-07	7.34e-07	2.98e-06	2.46e-07	2.99e-06	5.17e-06	3.12e-06	3.25e-06	1.05e-06	0	8.7e-07	9.82e-07	5.29e-07	4.08e-07	6.88e-07	0	0
Brachybacterium	8.14e-07	2.34e-06	3.12e-06	7.8e-07	2.67e-06	5.7e-07	1.28e-06	2.3e-07	0	1.05e-06	0	1.36e-06	5.45e-07	1.12e-06	7.5e-07	2.88e-06	1.9e-06	2.46e-06	2.8e-07	1.98e-06	4.08e-07	1.57e-06	6.75e-07	1.56e-06
Confluentibacter	1.22e-06	7.44e-07	0	1.95e-06	0	2.28e-07	8.16e-07	0	1.61e-06	0	5.28e-06	1.9e-06	6.94e-06	2.62e-06	1.5e-06	0	0	0	0	2.65e-07	8.16e-07	1.87e-06	1.58e-06	9.75e-07
Glaciecola	1.02e-07	1.59e-06	4.87e-07	2.54e-06	1.07e-06	1.25e-06	1.4e-06	8.06e-07	5.73e-06	3.5e-07	8.47e-06	4.08e-07	1.36e-06	2.5e-07	7.5e-07	5.24e-07	1.14e-06	5.8e-07	2.8e-07	0	5.1e-07	2.95e-07	2.25e-07	1.95e-07
Arcticibacterium	3.05e-07	7.44e-07	0	7.8e-07	1.07e-06	6.84e-07	3.5e-07	1.15e-06	4.4e-07	9.63e-06	9.82e-07	1.9e-06	2.86e-06	2.87e-06	1.62e-06	3.93e-07	1.52e-06	4.35e-07	8.41e-07	5.29e-07	5.1e-07	3.93e-07	0	1.95e-07
Chitinimonas	0	4.25e-07	7.8e-07	0	3.21e-06	1.94e-06	1.75e-06	2.65e-06	1.47e-06	2.8e-06	3.68e-07	5.58e-06	2.45e-06	1.37e-06	1.25e-07	0	1.14e-06	4.35e-07	1.4e-06	2.65e-07	6.12e-07	4.91e-07	9e-07	0
Agrococcus	5.09e-07	8.5e-07	4.29e-06	8.78e-07	0	0	2.33e-07	4.61e-07	7.93e-06	1.23e-06	1.47e-06	9.52e-07	1.5e-06	8.74e-07	6.25e-07	0	1.52e-06	1.01e-06	1.4e-07	9.26e-07	8.16e-07	3.93e-07	4.5e-07	3.02e-06
Brevefilum	9.16e-07	2.34e-06	0	1.46e-06	3.56e-07	3.42e-07	8.16e-07	2.19e-06	5.87e-07	0	8.59e-07	8.16e-07	4.09e-06	8.74e-07	9.99e-07	1.18e-06	1.14e-06	3.19e-06	1.68e-06	2.51e-06	1.33e-06	1.18e-06	0	1.17e-06
Pseudozobellia	2.24e-06	3.08e-06	0	1.17e-06	7.12e-07	3.08e-06	0	3.46e-06	0	5.78e-06	0	0	2.31e-06	1.62e-06	2.87e-06	1.44e-06	0	0	5.61e-07	3.97e-07	4.08e-07	1.97e-07	1.13e-07	4.88e-07
Methylomicrobium	9.16e-07	0	0	2.93e-06	0	6.84e-07	2.33e-07	8.06e-07	1.91e-06	1.75e-06	1.14e-05	0	2.31e-06	7.49e-07	2e-06	0	0	1.01e-06	0	1.85e-06	0	0	0	1.27e-06
Serendipita	0	2.13e-07	0	0	1.78e-06	9.12e-07	1.63e-06	1.15e-06	0	1.75e-06	7.37e-07	0	2.86e-06	9.99e-07	2.25e-06	1.44e-06	7.24e-06	8.7e-07	5.61e-07	1.98e-06	2.04e-07	1.38e-06	9e-07	9.75e-07
Hassallia	0	1.31e-05	0	1.66e-06	1.07e-06	0	3.5e-07	0	7.34e-07	0	4.91e-07	1.09e-06	0	2.12e-06	1.62e-06	5.24e-07	1.9e-06	2.9e-06	0	2.65e-07	0	0	6.75e-07	1.27e-06
Methanopyrus	0	6.38e-07	0	3.9e-07	1.96e-06	0	0	0	0	0	0	0	0	3.75e-07	0	0	0	2.9e-06	4.21e-07	1.72e-06	5.1e-07	2.01e-05	0	6.83e-07
Chondromyces	3.05e-07	1.28e-06	2.83e-06	1.95e-07	3.03e-06	9.12e-07	1.75e-06	1.04e-06	4.4e-07	2.98e-06	0	1.63e-06	4.22e-06	1.25e-06	2.25e-06	1.83e-06	7.62e-07	1.01e-06	7.01e-07	5.29e-07	0	0	7.88e-07	0
Lysinimicrobium	5.5e-06	1.91e-06	2.83e-06	5.85e-07	0	6.84e-07	1.63e-06	1.5e-06	0	0	4.91e-07	1.36e-07	2.72e-07	9.99e-07	8.74e-07	2.88e-06	0	2.46e-06	1.26e-06	1.32e-06	0	1.87e-06	4.5e-07	2.05e-06
Buttiauxella	2.65e-06	3.72e-06	8.77e-07	2.93e-07	0	7.98e-07	8.16e-07	3.11e-06	0	0	0	6.8e-07	5.86e-06	2.25e-06	6.25e-07	6.55e-07	0	5.8e-07	7.01e-07	0	8.16e-07	1.97e-06	2.7e-06	5.85e-07
Desulfarculus	1.22e-06	2.66e-06	5.56e-06	1.85e-06	2.14e-06	3.42e-07	1.87e-06	2.07e-06	7.34e-07	0	4.91e-07	6.8e-07	1.5e-06	4.99e-07	1.75e-06	7.86e-07	7.62e-07	1.59e-06	1.26e-06	6.61e-07	2.04e-07	7.86e-07	2.25e-07	0
Neptunomonas	7.13e-07	5.31e-07	0	3.61e-06	5.34e-07	1.25e-06	9.33e-07	1.04e-06	0	0	1.72e-06	1.36e-07	3e-06	9.99e-07	1.87e-06	6.55e-07	6.86e-06	0	9.82e-07	0	0	2.16e-06	1.35e-06	1.17e-06
Saliterribacillus	1.73e-06	8.5e-07	1.17e-06	6.83e-07	0	0	0	3.46e-07	0	3.5e-07	0	2.72e-07	6.54e-06	2.75e-06	3.25e-06	7.86e-07	1.14e-06	1.74e-06	5.61e-07	9.26e-07	1.02e-06	2.95e-06	1.35e-06	1.07e-06
Halococcus	6.11e-07	1.59e-06	2.34e-06	1.07e-06	8.91e-07	2.17e-06	3.73e-06	5.76e-07	4.4e-07	7e-07	1.35e-06	8.16e-07	8.17e-07	1.12e-06	7.5e-07	5.24e-07	0	1.16e-06	4.21e-07	1.85e-06	1.02e-06	2.55e-06	1.24e-06	1.66e-06
Thermoflexus	1.63e-06	2.66e-06	4.48e-06	3.9e-07	7.12e-07	2.28e-07	2.33e-07	1.15e-06	0	0	2.46e-07	0	3.81e-06	1.12e-06	3.12e-06	9.17e-07	1.14e-06	2.61e-06	1.54e-06	1.46e-06	5.1e-07	0	7.88e-07	5.85e-07
Desulfonema	6.11e-07	7.44e-07	4.87e-07	9.75e-07	0	0	7e-07	1.96e-06	0	0	7.37e-07	0	6.81e-06	8.74e-07	3.87e-06	1.18e-06	1.9e-06	3.33e-06	1.4e-06	9.26e-07	0	1.18e-06	5.63e-07	1.07e-06
Thalassobium	2.04e-06	0	0	1.96e-05	0	0	2.33e-07	1.15e-07	0	0	1.6e-06	1.63e-06	1.09e-06	0	3.75e-07	5.24e-07	0	0	0	0	9.18e-07	6.88e-07	3.38e-07	0
Fructobacillus	0	0	5.46e-06	0	0	0	0	2.3e-07	7.34e-07	0	6.14e-07	0	0	3.75e-06	0	2.62e-07	1.29e-05	2.9e-07	1.4e-07	3.31e-06	1.02e-07	3.93e-07	0	8.78e-07
Paucisalibacillus	1.22e-06	7.44e-07	1.36e-06	1.07e-06	1.78e-06	4.56e-07	1.87e-06	2.3e-07	0	1.93e-06	0	1.36e-07	2.72e-07	0	1.25e-06	2.62e-07	7.62e-07	2.75e-06	2.8e-07	1.46e-06	2.04e-06	3.64e-06	4.28e-06	1.27e-06
Candida	1.53e-06	4.25e-07	0	2.93e-07	0	4.56e-07	8.16e-07	4.61e-07	2.94e-07	7e-07	2.46e-07	2.72e-07	4.49e-06	3.75e-07	2.25e-06	5.24e-07	9.52e-06	1.59e-06	1.12e-06	1.46e-06	6.12e-07	9.83e-07	0	5.85e-07
Mycoavidus	4.07e-07	3.19e-07	0	6.83e-07	0	5.7e-07	5.83e-07	3.46e-07	1.03e-06	2.45e-06	7.86e-06	7.35e-06	1.09e-06	4.99e-07	0	6.55e-07	1.14e-06	2.9e-07	0	0	3.06e-07	8.84e-07	6.75e-07	1.66e-06
Borreliella	1.02e-07	1.28e-06	0	4.68e-06	0	2.05e-06	1.28e-06	1.61e-06	1.03e-06	0	2.7e-06	0	9.53e-07	3.75e-07	3.62e-06	1.44e-06	6.86e-06	4.35e-07	0	0	0	2.95e-07	0	0
Fischerella	4.07e-07	7.44e-07	0	3.9e-07	5.34e-07	2.96e-06	3.5e-07	1.96e-06	0	8.75e-07	3.68e-06	0	0	8.74e-07	6.25e-07	7.86e-07	2.29e-06	7.25e-07	1.26e-06	6.75e-06	3.06e-07	6.88e-07	2.03e-06	3.9e-07
Metakosakonia	0	0	0	4.1e-06	0	0	2.33e-07	0	2.94e-07	0	1.35e-06	0	2.86e-06	0	1.01e-05	1.83e-06	5.71e-06	1.16e-06	0	5.29e-07	0	0	0	2.93e-07
Caldanaerovirga	1.53e-06	1.38e-06	0	1.95e-07	1.07e-06	7.98e-07	1.28e-06	0	1.47e-07	1.05e-06	7.37e-07	0	2.04e-06	3.75e-07	5e-07	9.17e-07	3.05e-06	3.91e-06	8.41e-07	1.59e-06	8.16e-07	2.95e-06	1.35e-06	1.95e-06
Kalmanozyma	0	0	0	0	1.96e-06	1.48e-06	1.75e-06	8.06e-07	1.61e-06	2.28e-06	1.6e-06	1.36e-06	1.36e-06	1.5e-06	1.37e-06	1.18e-06	3.43e-06	8.7e-07	1.12e-06	1.98e-06	0	5.9e-07	6.75e-07	1.37e-06
Candidatus_Moanabacter	6.11e-07	1.17e-06	1.95e-06	1.95e-07	5.34e-07	0	8.16e-07	1.15e-06	0	1.05e-06	2.46e-07	0	1.91e-06	4.99e-07	1.75e-06	7.86e-07	0	7.25e-07	7.01e-07	1.32e-06	0	1.15e-05	0	1.27e-06
Candidatus_Solibacter	0	1.28e-06	1.95e-07	1.85e-06	7.12e-07	0	0	6.91e-07	0	0	4.91e-07	0	6.13e-06	1.25e-06	3.75e-06	3.41e-06	0	2.17e-06	4.21e-07	4.1e-06	0	3.93e-07	1.24e-06	0
Candidatus_Jidaibacter	2.04e-07	6.38e-07	2.92e-07	0	2.14e-06	0	2.33e-07	8.06e-07	3.67e-06	5.25e-07	2.46e-06	0	3.81e-06	2.62e-06	1.25e-06	3.93e-07	2.29e-06	2.9e-06	0	2.65e-07	2.04e-07	4.91e-07	1.91e-06	8.78e-07
Pseudolabrys	0	1.91e-06	0	6.83e-07	2.14e-06	1.14e-07	0	0	0	2.1e-06	8.59e-07	4.76e-06	2.04e-06	1.62e-06	6.25e-07	0	1.9e-06	4.35e-07	0	6.61e-07	1.94e-06	3.73e-06	2.14e-06	1.95e-07
Budvicia	2.04e-07	1.28e-06	0	5.85e-07	8.91e-07	9.12e-07	1.17e-06	3.11e-06	4.4e-07	1.75e-06	1.6e-06	6.8e-07	2.72e-07	4e-06	1.37e-06	2.75e-06	1.14e-06	2.9e-07	0	0	2.04e-07	2.26e-06	2.48e-06	4.88e-07
Thalassobius	0	2.13e-07	6.82e-07	3.9e-07	0	0	0	0	1.03e-06	2.1e-06	1.1e-06	3.4e-06	4.49e-06	5.12e-06	1.62e-06	2.62e-06	0	0	1.54e-06	2.65e-07	0	1.67e-06	2.25e-07	1.37e-06
Gloeocapsa	1.29e-05	1.81e-06	3.9e-07	7.8e-07	3.03e-06	0	2.57e-06	2.42e-06	2.94e-07	0	1.72e-06	2.72e-07	4.09e-07	0	0	0	7.62e-07	0	4.21e-07	0	0	0	0	0
Elstera	1.32e-06	2.02e-06	0	4.88e-07	2.85e-06	1.94e-06	0	0	1.03e-06	1.05e-06	3.19e-06	2.72e-06	2.18e-06	4.37e-06	2.25e-06	3.93e-07	7.62e-07	4.35e-07	0	3.97e-07	0	0	1.13e-07	1.95e-07
Jhaorihella	0	1.91e-06	0	0	3.21e-06	9.12e-07	0	0	1.61e-06	0	2.09e-06	9.52e-07	8.17e-07	4.5e-06	3.5e-06	1.05e-06	2.67e-06	1.74e-06	2.24e-06	3.97e-07	0	0	0	0
Chelonobacter	1.12e-06	6.38e-07	0	1.56e-06	1.78e-06	1.48e-06	1.4e-06	2.65e-06	4.4e-07	3.33e-06	7.37e-07	4.08e-07	1.91e-06	0	1.62e-06	1.7e-06	0	2.32e-06	0	0	5.1e-07	1.97e-06	1.24e-06	7.8e-07
Oleiphilus	1.63e-06	2.23e-06	0	3.22e-06	1.78e-07	7.98e-07	0	2.3e-07	0	0	0	1.5e-06	5.17e-06	2.25e-06	9.99e-07	1.05e-06	1.14e-06	0	1.12e-06	3.17e-06	1.22e-06	1.97e-07	3.38e-07	1.07e-06
Salinivibrio	1.93e-06	4.25e-06	0	1.66e-06	1.25e-06	7.98e-07	1.17e-07	0	2.94e-07	3.5e-07	4.91e-07	9.52e-07	4.09e-06	8.74e-07	4.25e-06	2.1e-06	3.81e-07	8.7e-07	8.41e-07	0	0	6.88e-07	0	1.27e-06
B4virus	0	0	0	0	0	4.56e-07	1.28e-06	0	0	0	3.68e-07	0	1.23e-06	2.37e-06	0	0	8e-06	0	0	1.32e-05	0	4.91e-07	0	0
Nosocomiicoccus	5.29e-06	6.38e-07	1.27e-06	1.56e-06	1.6e-06	1.6e-06	2.33e-07	6.91e-07	1.17e-06	8.75e-07	2.09e-06	2.72e-07	1.36e-06	9.99e-07	1.5e-06	0	0	1.01e-06	0	1.59e-06	6.12e-07	1.97e-07	2.36e-06	4.88e-07
Saccharothrix	1.63e-06	2.23e-06	2.44e-06	4.88e-07	3.56e-07	0	5.83e-07	1.73e-06	4.4e-07	7e-07	0	4.08e-07	3.13e-06	0	1.37e-06	1.31e-06	0	2.03e-06	1.54e-06	1.72e-06	1.02e-06	1.77e-06	1.35e-06	1.07e-06
Litorimonas	8.14e-07	0	0	3.9e-07	1.6e-06	0	0	0	2.79e-06	3.33e-06	3.31e-06	4.62e-06	3.81e-06	1.37e-06	3e-06	0	0	0	0	6.61e-07	0	5.9e-07	3.38e-07	5.85e-07
Nitratiruptor	0	9.57e-07	2.92e-07	8.78e-07	3.92e-06	7.98e-07	1.05e-06	1.15e-06	2.35e-06	3.85e-06	3.44e-06	1.36e-06	1.77e-06	3.75e-07	7.5e-07	0	7.62e-07	4.35e-07	0	0	0	6.88e-07	1.69e-06	6.83e-07
Schlesneria	5.09e-07	2.02e-06	2.53e-06	0	2.32e-06	2.28e-07	2.33e-07	1.5e-06	2.94e-07	1.75e-06	0	1.36e-07	3.27e-06	0	1.87e-06	7.86e-07	4.95e-06	1.74e-06	7.01e-07	2.25e-06	0	0	0	9.75e-08
Syntrophothermus	0	1.28e-06	1.75e-06	9.75e-07	8.91e-07	2.28e-07	4.66e-07	2.3e-07	2.94e-07	7e-07	1.23e-06	2.72e-07	0	2.5e-07	1.5e-06	1.31e-06	7.62e-07	4.2e-06	7.01e-07	1.46e-06	1.94e-06	1.77e-06	2.81e-06	2.15e-06
Gaetbulibacter	4.07e-07	4.25e-07	2.53e-06	1.46e-06	8.91e-07	4.56e-07	4.66e-07	0	1.47e-06	5.25e-07	1.47e-06	1.36e-06	1.5e-06	7.74e-06	0	0	0	1.45e-06	5.61e-07	2.12e-06	5.1e-07	0	2.25e-07	1.56e-06
Thermoflexibacter	1.12e-06	6.38e-07	3.9e-07	4.88e-07	5.52e-06	4.22e-06	3.5e-07	9.21e-07	2.94e-07	7e-07	7.37e-07	5.44e-07	0	3e-06	1.12e-06	1.18e-06	1.52e-06	0	1.4e-07	9.26e-07	2.04e-07	2.46e-06	2.25e-07	3.9e-07
Hirschia	8.14e-07	5.31e-07	0	7.8e-07	1.07e-06	0	1.17e-07	2.3e-07	6.02e-06	2.8e-06	3.19e-06	3.67e-06	3e-06	7.49e-07	1.37e-06	0	0	0	0	9.26e-07	0	1.28e-06	2.25e-07	2.93e-07
Rudanella	1.73e-06	6.38e-07	0	9.75e-07	0	4.56e-07	0	4.61e-07	0	0	4.91e-07	2.72e-07	1.5e-06	4.62e-06	3.37e-06	6.55e-07	0	5.8e-07	3.23e-06	7.67e-06	0	0	0	2.93e-07
Blastomonas	0	1.91e-06	0	5.85e-07	3.92e-06	2.28e-07	0	0	2.79e-06	1.93e-06	2.82e-06	6.8e-06	1.63e-06	1.12e-06	1.12e-06	0	0	0	0	0	0	5.9e-07	5.63e-07	8.78e-07
Methylovirgula	0	0	0	0	0	0	4.66e-07	0	2.94e-06	1.58e-06	1.47e-06	7.48e-06	3.54e-06	9.99e-07	1.5e-06	0	0	2.9e-07	2.1e-06	3.97e-07	5.1e-07	1.57e-06	2.03e-06	0
Vulcanibacillus	1.02e-06	1.49e-06	2.92e-06	7.8e-07	0	2.28e-07	1.17e-07	0	4.4e-07	0	4.91e-07	6.8e-07	1.09e-06	6.24e-07	2e-06	2.88e-06	7.62e-07	3.19e-06	9.82e-07	7.94e-07	1.12e-06	2.16e-06	1.13e-06	1.95e-06
Thermodesulfobacterium	5.09e-07	1.28e-06	3.9e-07	0	1.07e-06	2.28e-07	3.5e-07	8.06e-07	8.37e-06	3.5e-07	4.66e-06	2.72e-07	3.68e-06	3.75e-07	5e-07	0	2.29e-06	5.8e-07	0	5.29e-07	3.06e-07	2.95e-07	0	0
Oceanithermus	1.53e-06	2.13e-06	4e-06	5.85e-07	1.42e-06	0	7e-07	2.65e-06	0	0	3.68e-07	0	3.54e-06	0	3.87e-06	3.93e-07	0	1.3e-06	1.54e-06	1.59e-06	0	4.91e-07	3.38e-07	2.93e-07
Asinibacterium	3.05e-07	1.81e-06	4.87e-07	3.9e-06	7.12e-07	1.37e-06	8.16e-07	1.84e-06	2.94e-07	0	1.35e-06	0	1.23e-06	3.75e-07	4.75e-06	1.44e-06	3.05e-06	8.7e-07	7.01e-07	1.19e-06	0	0	0	0
Leptolinea	8.14e-07	2.98e-06	2.05e-06	1.46e-06	5.34e-07	0	1.05e-06	1.38e-06	1.61e-06	3.5e-07	4.91e-07	9.52e-07	3e-06	0	2.12e-06	6.55e-07	1.9e-06	1.16e-06	8.41e-07	9.26e-07	4.08e-07	0	1.69e-06	0
Basfia	2.04e-07	1.49e-06	7.8e-07	0	1.42e-06	0	2.92e-06	1.84e-06	1.61e-06	3.85e-06	2.21e-06	6.8e-07	2.72e-07	6.74e-06	0	1.83e-06	0	0	0	0	2.04e-07	2.95e-07	0	0
Tuberibacillus	3.05e-07	1.59e-06	2.34e-06	3.9e-07	0	1.48e-06	5.83e-07	5.76e-07	0	1.23e-06	6.51e-06	0	2.72e-07	0	6.25e-07	1.57e-06	2.67e-06	1.45e-06	2.8e-07	3.97e-07	4.08e-07	6.88e-07	7.88e-07	2.15e-06
Ectothiorhodospira	0	9.57e-07	0	5.85e-07	0	0	8.16e-07	0	2.06e-06	0	1.84e-06	1.22e-06	1.03e-05	9.99e-07	0	0	7.62e-07	7.25e-07	0	0	3.06e-07	7.86e-07	4.39e-06	2.93e-07
Paramicrosporidium	0	0	0	2.93e-07	1.6e-06	1.14e-06	2.22e-06	0	5.87e-07	0	1.23e-06	1.22e-06	2.04e-06	1.5e-06	2.87e-06	9.17e-07	7.24e-06	1.16e-06	0	0	0	6.88e-07	1.13e-07	1.27e-06
Maritalea	0	3.19e-07	0	4.88e-07	1.78e-06	4.56e-07	5.83e-07	0	2.2e-06	0	3.31e-06	1.09e-06	4.36e-06	3.62e-06	6.25e-07	0	1.9e-06	5.8e-07	2.8e-07	1.85e-06	7.14e-07	3.93e-07	1.24e-06	1.95e-07
Kosakonia	2.95e-06	1.17e-06	0	3.9e-07	0	1.14e-07	4.66e-07	1.61e-06	8.81e-07	0	0	0	9.12e-06	1.87e-06	9.99e-07	2.62e-07	1.14e-06	2.61e-06	1.54e-06	2.65e-07	0	2.95e-07	0	2.93e-07
Aquabacterium	1.53e-06	2.87e-06	2.63e-06	6.83e-07	7.12e-07	0	5.83e-07	2.19e-06	0	3.5e-07	0	9.52e-07	2.45e-06	9.99e-07	1.37e-06	1.05e-06	7.62e-07	0	5.61e-07	1.06e-06	6.12e-07	2.46e-06	5.63e-07	1.56e-06
Isobaculum	1.73e-06	7.44e-07	1.85e-06	1.66e-06	7.12e-07	1.14e-07	1.17e-07	0	2.06e-06	3.5e-07	1.23e-06	3.13e-06	1.91e-06	6.24e-07	1.5e-06	1.05e-06	2.67e-06	0	1.54e-06	6.61e-07	5.1e-07	8.84e-07	5.63e-07	2.93e-07
Aminomonas	5.09e-07	1.59e-06	2.14e-06	2.93e-07	1.96e-06	0	4.66e-07	1.38e-06	4.4e-07	5.25e-07	0	2.72e-07	2.45e-06	0	2.87e-06	1.31e-06	1.9e-06	1.74e-06	1.12e-06	9.26e-07	1.53e-06	0	1.8e-06	5.85e-07
Sphingosinicella	7.13e-07	1.28e-06	0	1.07e-06	8.91e-07	3.42e-07	0	0	0	5.25e-07	3.19e-06	5.44e-07	3.95e-06	1.5e-06	1.12e-06	0	7.62e-07	1.59e-06	5.75e-06	1.06e-06	0	1.97e-07	3.38e-07	9.75e-07
Celeribacter	0	1.49e-06	4.87e-07	0	7.12e-07	0	5.83e-07	0	1.47e-06	1.93e-06	2.21e-06	3.81e-06	1.09e-06	4.62e-06	1.87e-06	0	0	1.45e-06	0	1.06e-06	2.04e-07	1.47e-06	7.88e-07	4.88e-07
Aminobacter	2.04e-07	1.38e-06	9.75e-08	0	2.32e-06	3.42e-07	3.5e-07	0	3.23e-06	1.23e-06	1.96e-06	2.45e-06	2.31e-06	2e-06	3e-06	0	0	1.59e-06	7.01e-07	7.94e-07	0	3.93e-07	0	1.17e-06
Gilvibacter	3.05e-07	0	3.9e-07	0	6.06e-06	2.28e-06	1.17e-06	1.73e-06	4.4e-07	0	0	0	8.17e-07	1.5e-06	7.5e-07	0	7.62e-07	0	0	0	3.06e-06	1.38e-06	4.5e-06	3.9e-07
Leptothrix	5.09e-07	2.44e-06	2.34e-06	5.85e-07	8.91e-07	0	4.66e-07	1.5e-06	0	0	8.59e-07	0	7.22e-06	0	4.12e-06	1.83e-06	0	7.25e-07	5.61e-07	1.06e-06	4.08e-07	0	0	0
Thermodesulfitimonas	2.04e-07	3.19e-07	2.63e-06	7.8e-07	5.34e-07	2.28e-07	2.33e-07	3.46e-07	1.47e-06	1.23e-06	2.46e-07	0	5.17e-06	0	1.75e-06	9.17e-07	0	2.9e-06	3.37e-06	1.59e-06	2.04e-07	2.95e-07	9e-07	1.95e-07
Herminiimonas	1.22e-06	2.76e-06	6.82e-07	5.85e-07	3.92e-06	1.82e-06	2.33e-07	1.27e-06	2.94e-07	0	8.59e-07	0	1.63e-06	3.75e-07	3.75e-07	1.18e-06	7.62e-07	0	0	2.65e-07	1.94e-06	0	5.06e-06	9.75e-08
Rhodovulum	3.05e-07	2.02e-06	8.77e-07	9.75e-07	2.32e-06	0	3.5e-07	0	4.4e-07	8.75e-07	3.68e-07	5.44e-07	4.63e-06	1.5e-06	3.75e-07	1.44e-06	7.62e-07	1.59e-06	0	6.61e-07	0	1.08e-06	2.93e-06	1.17e-06
Rhodoplanes	4.07e-07	2.55e-06	5.85e-07	4.88e-07	2.49e-06	4.56e-07	3.5e-07	6.91e-07	1.76e-06	7e-07	1.84e-06	1.77e-06	2.72e-07	3.37e-06	1.37e-06	2.62e-07	7.62e-07	2.17e-06	0	1.19e-06	3.06e-07	9.83e-07	2.25e-07	1.95e-07
Chelativorans	6.11e-07	9.57e-07	2.92e-07	4.88e-07	1.07e-06	0	5.83e-07	6.91e-07	9.84e-06	1.23e-06	1.47e-06	2.72e-07	5.45e-07	7.49e-07	9.99e-07	2.62e-07	1.52e-06	1.45e-06	4.21e-07	2.65e-07	0	0	9e-07	5.85e-07
Microcoleus	8.14e-07	2.44e-06	2.83e-06	3.9e-07	7.12e-07	3.42e-07	4.66e-07	2.65e-06	0	0	1.6e-06	1.22e-06	2.72e-06	7.49e-07	2.12e-06	1.44e-06	0	1.59e-06	4.21e-07	1.46e-06	2.04e-07	1.97e-07	4.5e-07	1.95e-07
T4virus	9.16e-07	0	0	0	8.91e-07	4.56e-07	3.38e-06	0	7.34e-07	1.58e-06	7.37e-07	1.9e-06	3.4e-06	2.87e-06	2.12e-06	0	0	1.59e-06	0	1.85e-06	2.04e-07	1.28e-06	5.63e-07	4.88e-07
Thermobaculum	1.93e-06	4.36e-06	2.05e-06	1.17e-06	7.12e-07	0	4.66e-07	0	0	0	0	4.08e-07	3e-06	8.74e-07	5e-07	1.31e-06	7.62e-07	2.61e-06	1.96e-06	1.19e-06	1.02e-06	1.97e-07	4.5e-07	0
Granulicella	3.05e-07	0	0	2.73e-06	3.56e-07	6.84e-07	8.16e-07	8.06e-07	0	0	1.84e-06	0	6.81e-07	0	5.25e-06	1.05e-06	4.19e-06	1.16e-06	0	9.26e-07	6.12e-07	2.16e-06	3.38e-07	9.75e-07
Rubritepida	1.53e-06	0	0	1.46e-06	1.07e-06	1.03e-06	5.83e-07	5.76e-07	2.06e-06	4.03e-06	1.23e-06	4.08e-06	1.77e-06	7.49e-07	2.25e-06	0	0	2.9e-07	0	0	9.18e-07	3.93e-07	7.88e-07	0
Catenovulum	2.04e-07	1.81e-06	1.27e-06	9.75e-07	3.56e-07	7.98e-07	0	6.91e-07	2.64e-06	0	6.14e-07	0	1.5e-06	2.62e-06	1.87e-06	6.55e-07	2.29e-06	3.77e-06	1.68e-06	6.61e-07	0	0	3.38e-07	0
Mesoaciditoga	9.16e-07	1.91e-06	1.07e-06	0	5.34e-07	1.03e-06	0	4.61e-07	1.03e-06	1.05e-06	2.58e-06	6.8e-07	5.31e-06	8.74e-07	7.5e-07	9.17e-07	0	8.7e-07	5.61e-07	9.26e-07	2.86e-06	3.93e-07	0	0
Methanolinea	0	2.13e-06	1.95e-07	1.76e-06	3.03e-06	3.42e-07	0	0	0	6.13e-06	1.96e-06	0	1.23e-06	0	1.37e-06	0	1.9e-06	1.01e-06	2.8e-07	1.85e-06	0	8.84e-07	5.63e-07	0
Sphaerobacter	9.16e-07	1.7e-06	3.12e-06	5.85e-07	8.91e-07	5.7e-07	5.83e-07	1.04e-06	5.87e-07	0	1.1e-06	6.8e-07	1.77e-06	4.99e-07	2.12e-06	3.93e-07	0	1.88e-06	1.26e-06	1.85e-06	1.12e-06	1.18e-06	6.75e-07	9.75e-08
Ignavibacterium	1.43e-06	1.7e-06	1.75e-06	6.83e-07	1.6e-06	2.28e-07	1.63e-06	2.3e-06	0	0	0	0	1.77e-06	8.74e-07	2.25e-06	2.62e-07	7.62e-07	3.04e-06	1.26e-06	7.94e-07	0	1.97e-06	2.25e-07	0
Ardenticatena	8.14e-07	3.93e-06	4.48e-06	0	7.12e-07	2.28e-07	2.33e-07	3.22e-06	0	0	0	0	3.27e-06	0	2.62e-06	6.55e-07	0	2.03e-06	7.01e-07	1.59e-06	0	0	0	0
Caecomyces	1.93e-06	7.44e-07	3.9e-07	0	0	6.84e-07	2.33e-07	0	0	0	0	0	0	0	0	0	0	0	8.41e-07	0	8.57e-06	3.93e-07	4.95e-06	5.75e-06
Pacificibacter	5.09e-07	5.31e-07	0	9.75e-08	1.25e-06	0	0	2.3e-07	4.84e-06	3.33e-06	4.42e-06	4.49e-06	1.09e-06	2.62e-06	0	0	0	0	0	0	0	1.08e-06	0	0
Insolitispirillum	0	1.91e-06	0	1.66e-06	0	7.98e-07	2.33e-07	0	0	1.93e-06	2.46e-06	3.81e-06	5.72e-06	4.99e-07	1.87e-06	0	0	0	0	1.06e-06	0	1.77e-06	4.5e-07	2.93e-07
Geodermatophilus	5.4e-06	3.19e-07	8.77e-07	1.95e-06	0	0	5.83e-07	3.46e-07	0	0	0	4.08e-07	7.63e-06	7.49e-07	1.5e-06	2.62e-07	7.62e-07	5.8e-07	0	3.97e-07	6.12e-07	1.77e-06	2.25e-07	0
Candidatus_Tokpelaia	2.95e-06	8.5e-07	0	1.37e-06	0	2.28e-07	0	0	8.81e-07	3.68e-06	1.1e-06	3.54e-06	2.86e-06	7.49e-07	1.5e-06	0	0	3.04e-06	0	9.26e-07	0	4.91e-07	0	1.95e-07
Lutimaribacter	4.07e-07	4.25e-07	0	1.17e-06	1.25e-06	5.7e-07	4.66e-07	2.3e-07	8.81e-07	5.25e-07	6.14e-07	4.08e-07	3.13e-06	9.99e-07	2.5e-06	0	1.14e-06	1.3e-06	5.61e-06	3.97e-07	0	1.38e-06	9e-07	0
Kp15virus	2.44e-06	1.81e-06	0	3.9e-07	0	0	2.92e-06	2.76e-06	0	0	0	0	3.68e-06	0	3.75e-07	0	2.29e-06	8.7e-07	1.68e-06	5.03e-06	0	0	0	0
Fibularhizoctonia	0	0	0	0	1.96e-06	1.6e-06	1.4e-06	8.06e-07	7.34e-07	2.8e-06	1.72e-06	8.16e-07	3.27e-06	6.24e-07	8.74e-07	1.18e-06	1.52e-06	1.16e-06	9.82e-07	1.19e-06	0	9.83e-08	0	1.46e-06
Thiovulum	4.28e-06	0	0	7.8e-07	3.56e-07	0	0	1.96e-06	3.38e-06	0	2.82e-06	2.72e-07	2.04e-06	7.49e-07	1.5e-06	0	0	1.59e-06	0	2.65e-06	0	2.95e-07	2.25e-07	1.27e-06
Maricaulis	0	0	0	2.83e-06	1.78e-07	0	0	0	4.7e-06	0	4.3e-06	0	4.9e-06	8.74e-07	2.12e-06	3.93e-07	0	1.59e-06	7.01e-07	1.06e-06	0	4.91e-07	0	0
Confluentimicrobium	0	1.06e-06	0	0	2.85e-06	4.56e-07	0	0	5.43e-06	2.1e-06	4.05e-06	6.8e-07	0	3.5e-06	2.12e-06	2.62e-07	0	0	0	1.32e-06	0	2.95e-07	0	0
Aureimonas	1.32e-06	1.49e-06	0	0	0	0	2.33e-07	4.61e-07	1.61e-06	5.25e-07	2.33e-06	5.44e-07	6.54e-06	1.5e-06	1.5e-06	1.31e-06	7.62e-07	4.35e-07	0	9.26e-07	7.14e-07	1.47e-06	3.38e-07	0
Fimbriimonas	1.22e-06	2.87e-06	1.85e-06	7.8e-07	5.34e-07	2.28e-07	3.5e-07	1.15e-06	2.2e-06	1.93e-06	1.23e-06	0	2.04e-06	9.99e-07	2.5e-06	1.31e-06	0	5.8e-07	7.01e-07	1.32e-06	2.04e-07	0	0	0
Superficieibacter	2.04e-07	0	0	6.83e-07	3.56e-07	2.28e-07	5.36e-06	1.27e-06	1.17e-06	5.25e-07	2.46e-07	0	4.9e-06	4.99e-07	1.37e-06	0	0	0	3.08e-06	6.61e-07	2.04e-07	1.77e-06	1.35e-06	0
Tolumonas	7.13e-07	3.29e-06	1.95e-06	6.83e-07	0	3.42e-07	3.5e-07	2.3e-06	0	5.25e-07	0	0	2.18e-06	1.37e-06	1.37e-06	1.97e-06	0	8.7e-07	4.21e-07	3.97e-07	0	2.06e-06	9e-07	2.15e-06
Pelagirhabdus	5.09e-07	9.57e-07	0	2.15e-06	0	0	0	0	0	8.75e-07	0	0	3.4e-06	2.12e-06	5e-07	0	0	1.59e-06	4.21e-07	2.65e-06	4.08e-06	2.26e-06	3.38e-07	1.85e-06
Pararhodobacter	0	0	0	6.83e-07	8.91e-07	3.42e-07	0	0	2.06e-06	2.63e-06	1.23e-06	4.22e-06	4.9e-06	3.12e-06	7.5e-07	0	1.14e-06	5.8e-07	0	0	0	6.88e-07	4.5e-07	0
Punctularia	1.02e-07	0	0	9.75e-08	0	1.37e-06	1.75e-06	9.21e-07	8.81e-07	1.75e-06	1.35e-06	6.8e-07	1.63e-06	6.24e-07	1.25e-06	1.18e-06	2.29e-06	1.01e-06	8.41e-07	2.25e-06	0	4.91e-07	1.24e-06	1.95e-06
Flavimarina	0	1.81e-06	4.87e-07	0	5.34e-07	1.03e-06	7e-07	1.15e-06	0	0	0	2.72e-07	2.31e-06	9.99e-07	2.12e-06	1.31e-06	1.9e-06	2.46e-06	5.75e-06	7.94e-07	0	0	0	0
Octadecabacter	0	0	0	0	1.07e-06	6.84e-07	4.66e-07	0	2.06e-06	2.1e-06	2.46e-06	4.62e-06	2.04e-06	9.99e-07	1.5e-06	1.31e-06	0	7.25e-07	2.24e-06	0	0	4.91e-07	4.5e-07	3.9e-07
Methyloligella	0	0	0	0	1.07e-06	1.14e-06	1.17e-06	8.06e-07	1.03e-06	1.58e-06	1.1e-06	2.04e-06	0	6.24e-07	1.12e-06	1.7e-06	4.95e-06	1.59e-06	1.26e-06	1.85e-06	0	0	5.63e-07	0
Roseibaca	8.14e-07	2.13e-06	7.8e-07	5.85e-07	3.21e-06	1.03e-06	8.16e-07	1.04e-06	0	0	0	0	4.9e-06	2.5e-06	1.12e-06	0	0	1.45e-06	1.26e-06	1.19e-06	1.02e-07	3.93e-07	2.25e-07	0
Microbulbifer	8.14e-07	1.38e-06	4.87e-07	7.8e-07	3.56e-06	0	1.4e-06	5.76e-07	2.94e-07	0	9.82e-07	1.22e-06	1.09e-06	1.5e-06	2.37e-06	7.86e-07	0	5.8e-07	7.01e-07	3.97e-07	1.12e-06	4.91e-07	1.91e-06	1.07e-06
Achromatium	1.63e-06	8.5e-07	0	4.88e-06	0	0	5.83e-07	2.42e-06	2.94e-06	7e-07	2.58e-06	5.44e-07	5.45e-07	9.99e-07	5e-07	1.05e-06	0	4.35e-07	0	1.59e-06	7.14e-07	0	5.63e-07	0
Msw3virus	1.12e-06	0	0	1.37e-06	0	5.7e-07	0	0	0	0	0	0	0	0	1.76e-05	2.62e-07	7.62e-07	0	0	0	0	0	1.8e-06	0
Desulfocarbo	0	5.31e-07	5.17e-06	0	5.34e-07	7.98e-07	0	3.46e-07	0	0	1.23e-07	5.44e-07	5.31e-06	0	1.87e-06	3.93e-07	0	3.48e-06	0	3.97e-07	0	2.36e-06	6.75e-07	8.78e-07
Enterovibrio	1.53e-06	9.57e-07	0	5.07e-06	0	5.7e-07	4.66e-07	0	8.81e-07	3.5e-07	7.37e-07	1.22e-06	2.72e-07	4.99e-06	9.99e-07	5.24e-07	2.67e-06	0	1.26e-06	0	2.04e-07	2.95e-07	0	2.93e-07
Pepy6virus	3.05e-07	3.19e-07	3.9e-07	4.78e-06	2.49e-06	1.6e-06	0	0	0	0	1.72e-06	0	0	7.49e-07	0	0	0	8.7e-07	1.68e-06	5.29e-07	1.22e-06	0	0	6.63e-06
Gallaecimonas	0	1.28e-06	0	1.56e-06	0	1.94e-06	0	2.76e-06	0	8.75e-07	7.37e-07	5.44e-07	4.09e-07	0	1.62e-06	1.31e-06	1.14e-06	2.46e-06	9.82e-07	1.98e-06	3.06e-07	1.28e-06	3.38e-07	1.76e-06
Fulvimarina	7.13e-07	0	0	0	0	0	0	0	7.34e-07	5.25e-07	4.05e-06	4.08e-07	3.95e-06	7.49e-07	5e-07	1.31e-06	0	0	1.96e-06	3.97e-07	3.06e-06	9.83e-07	3.6e-06	2.93e-07
Planctopirus	1.12e-06	1.06e-06	0	1.07e-06	3.56e-07	0	0	4.61e-07	5.73e-06	0	2.33e-06	0	3.13e-06	0	1.5e-06	1.05e-06	0	1.59e-06	0	1.06e-06	3.06e-07	2.06e-06	0	3.9e-07
Moorea	1.43e-06	4.25e-07	0	1.46e-06	0	4.56e-07	1.75e-06	1.04e-06	5.87e-07	1.05e-06	4.91e-07	5.44e-07	4.36e-06	1.75e-06	1.12e-06	7.86e-07	1.9e-06	4.35e-07	8.41e-07	1.32e-06	5.1e-07	4.91e-07	4.5e-07	0
Falsibacillus	6.11e-07	4.25e-07	8.77e-07	5.85e-07	8.19e-06	2.05e-06	0	5.76e-07	0	0	2.46e-07	0	2.72e-07	2.37e-06	7.5e-07	3.93e-07	0	0	1.82e-06	7.94e-07	8.16e-07	6.88e-07	1.69e-06	0
Azorhizobium	0	0	3.9e-07	8.78e-07	8.91e-07	0	2.33e-07	0	2.06e-06	3.33e-06	3.19e-06	3.81e-06	1.23e-06	3.75e-07	1.12e-06	3.93e-07	0	8.7e-07	1.54e-06	6.61e-07	4.08e-07	1.77e-06	0	0
Magnetospira	4.07e-07	5.31e-07	0	7.8e-07	0	0	0	0	0	0	2.46e-07	0	7.35e-06	2.12e-06	1.37e-06	0	3.05e-06	1.01e-06	4.21e-06	9.26e-07	9.18e-07	1.97e-07	0	0
Oleomonas	1.43e-06	1.7e-06	0	2.93e-07	2.85e-06	5.7e-07	0	5.76e-07	8.81e-07	5.25e-07	3.93e-06	2.31e-06	1.36e-06	3.62e-06	1.37e-06	0	0	8.7e-07	0	0	0	0	4.5e-07	2.93e-07
Methanocella	1.43e-06	1.81e-06	0	8.78e-07	2.85e-06	4.56e-07	9.33e-07	0	2.94e-07	3.5e-06	1.23e-07	8.16e-07	2.04e-06	3.75e-07	1.12e-06	0	3.81e-07	8.7e-07	1.12e-06	9.26e-07	7.14e-07	3.93e-07	1.69e-06	1.95e-07
Chromohalobacter	6.11e-07	7.44e-07	0	1.27e-06	1.07e-06	3.42e-07	0	3.46e-07	1.47e-06	0	1.96e-06	4.08e-07	5.45e-07	1.62e-06	0	3.93e-07	0	2.9e-07	7.01e-07	3.97e-07	2.35e-06	1.67e-06	6.08e-06	5.85e-07
Neorhizobium	1.93e-06	1.17e-06	0	2.54e-06	2.14e-06	9.12e-07	1.28e-06	0	1.32e-06	1.4e-06	2.33e-06	0	2.86e-06	9.99e-07	9.99e-07	2.62e-07	0	0	0	0	3.06e-07	6.88e-07	1.35e-06	2.93e-07
Teredinibacter	0	0	0	3.9e-07	2.49e-06	1.37e-06	7e-07	9.21e-07	5.87e-07	7e-07	3.44e-06	2.04e-06	4.09e-07	7.49e-07	1.37e-06	1.05e-06	0	1.45e-06	4.21e-07	9.26e-07	9.18e-07	9.83e-07	1.46e-06	3.9e-07
Sulfuricurvum	9.16e-07	5.31e-07	0	9.75e-07	3.56e-07	3.42e-07	3.5e-07	5.76e-07	0	0	3.68e-07	5.44e-07	1.36e-06	1.25e-06	3.87e-06	3.15e-06	0	8.7e-07	9.82e-07	1.85e-06	5.1e-07	1.47e-06	1.46e-06	9.75e-07
Balneola	4.07e-07	2.76e-06	0	0	8.55e-06	3.42e-07	8.16e-07	1.38e-06	4.4e-07	4.73e-06	0	1.36e-07	2.72e-07	0	7.5e-07	0	0	0	2.8e-07	1.46e-06	0	0	0	3.9e-07
Siccationidurans	2.65e-06	2.55e-06	0	3.9e-07	7.12e-07	3.42e-07	0	1.5e-06	3.23e-06	1.23e-06	0	9.52e-07	4.63e-06	1.25e-07	1.87e-06	1.31e-06	0	0	5.61e-07	6.61e-07	0	0	0	0
Pseudoxanthobacter	0	2.13e-07	1.95e-07	1.95e-07	3.56e-07	0	0	0	1.32e-06	4.38e-06	1.84e-06	6.94e-06	3.68e-06	7.49e-07	6.25e-07	2.62e-07	0	2.9e-07	0	0	0	1.67e-06	0	0
Hydrogenovibrio	1.22e-06	8.5e-07	0	3.9e-07	7.12e-07	0	1.63e-06	2.3e-07	6.75e-06	0	3.56e-06	0	3e-06	6.24e-07	1.62e-06	5.24e-07	0	1.45e-07	0	1.32e-06	0	0	0	0
Myohalovirus	0	0	0	0	1.07e-06	0	0	0	0	0	0	0	0	0	0	0	0	0	0	0	2.04e-07	2.04e-05	3.38e-07	4.88e-07
Avipoxvirus	0	0	0	0	1.6e-06	6.84e-07	1.63e-06	3.46e-07	1.47e-06	1.58e-06	1.96e-06	2.72e-07	2.72e-07	0	7.5e-07	7.86e-07	7.62e-06	1.16e-06	4.21e-07	6.61e-07	0	3.93e-07	0	7.8e-07
Mangrovitalea	9.16e-07	1.49e-06	1.42e-05	6.83e-07	0	0	0	0	0	0	0	0	1.23e-06	0	0	2.88e-06	7.62e-07	0	0	0	0	0	0	0
Ezakiella	8.14e-07	1.59e-06	1.56e-06	1.95e-07	0	1.14e-06	7e-07	1.84e-06	5.87e-07	0	1.72e-06	2.72e-07	9.53e-07	4.99e-07	6.25e-07	1.44e-06	0	1.74e-06	2.8e-07	3.97e-07	1.43e-06	1.38e-06	1.01e-06	1.95e-06
Cohaesibacter	8.14e-07	1.28e-06	0	4.88e-07	0	3.42e-07	0	0	3.23e-06	8.75e-07	2.82e-06	8.16e-07	3.27e-06	7.49e-07	1.87e-06	3.93e-07	0	7.25e-07	1.96e-06	2.65e-07	0	5.9e-07	1.13e-06	4.88e-07
Pamx74virus	0	2.13e-07	0	0	0	4.56e-06	8.28e-06	1.73e-06	0	0	0	0	0	0	0	0	0	0	0	7.28e-06	0	0	0	0
Turneriella	2.04e-07	1.59e-06	4e-06	3.9e-07	1.07e-06	0	0	0	5.14e-06	7e-07	9.82e-07	2.72e-07	1.91e-06	1.25e-07	5e-07	2.62e-07	1.14e-06	1.88e-06	0	5.29e-07	1.02e-06	0	3.38e-07	0
Candidatus_Fermentibacter	1.12e-06	1.59e-06	2.92e-07	7.8e-07	0	0	3.5e-07	3.46e-07	0	0	7.37e-07	0	4.36e-06	8.74e-07	2.25e-06	1.44e-06	1.14e-06	4.06e-06	1.54e-06	6.61e-07	4.08e-07	0	0	0
Candidatus_Nitrotoga	1.19e-05	5.31e-07	0	1.95e-06	3.56e-07	0	8.16e-07	0	0	0	2.46e-07	0	1.23e-06	9.99e-07	6.25e-07	0	0	5.8e-07	0	0	9.18e-07	1.18e-06	2.25e-07	2.93e-07
Haloarcobacter	1.93e-06	2.13e-06	0	5.76e-06	0	4.56e-07	1.17e-07	5.76e-07	0	8.75e-07	0	0	0	0	0	0	1.52e-06	0	0	0	7.65e-06	7.86e-07	0	0
Actinokineospora	7.13e-07	1.7e-06	3.9e-07	2.63e-06	1.07e-06	3.42e-07	7e-07	3.46e-07	1.03e-06	7e-07	7.37e-07	0	2.04e-06	8.74e-07	9.99e-07	1.18e-06	1.14e-06	7.25e-07	9.82e-07	5.29e-07	0	1.08e-06	3.38e-07	1.46e-06
Aestuariibacter	0	0	0	3.9e-06	0	1.6e-06	6.76e-06	0	0	0	0	0	3.27e-06	2.5e-06	2.5e-07	5.24e-07	1.14e-06	2.9e-07	0	0	3.06e-07	0	6.75e-07	4.88e-07
Kutzneria	1.83e-06	6.38e-07	2.14e-06	3.9e-07	1.07e-06	5.7e-07	0	4.61e-07	2.06e-06	7e-07	1.35e-06	2.45e-06	0	0	5e-07	0	0	7.25e-07	1.96e-06	1.59e-06	0	2.46e-06	3.38e-07	3.9e-07
Pirellula	0	3.19e-07	2.92e-07	3.9e-07	3.56e-07	0	0	0	0	0	8.59e-07	0	4.63e-06	0	8.12e-06	2.62e-07	3.43e-06	7.25e-07	5.61e-07	0	8.16e-07	2.95e-07	5.63e-07	0
Cucumibacter	3.05e-07	1.28e-06	0	0	0	0	2.33e-07	0	6.75e-06	0	3.81e-06	0	8.17e-07	1.12e-06	2.25e-06	1.44e-06	0	0	1.82e-06	7.94e-07	0	0	0	9.75e-07
L5virus	0	0	0	0	8.91e-07	0	0	4.61e-07	0	1.86e-05	4.91e-07	0	0	3.75e-07	0	0	0	0	0	0	0	5.9e-07	2.25e-07	0
Prosthecobacter	0	4.25e-07	0	0	0	0	9.33e-07	0	0	0	2.46e-07	0	1.77e-06	3.75e-07	1.87e-06	1.05e-06	0	1.01e-06	9.82e-07	7.01e-06	1.02e-07	4.32e-06	1.13e-07	1.27e-06
Rhizoctonia	0	0	3.9e-07	4.88e-07	7.12e-07	5.7e-07	1.98e-06	2.3e-07	2.94e-07	1.58e-06	9.82e-07	4.08e-07	1.36e-06	2e-06	6.25e-07	0	8e-06	4.35e-07	2.8e-07	5.29e-07	0	0	0	5.85e-07
Otariodibacter	3.05e-07	0	7.8e-07	0	1.42e-06	0	0	0	2.64e-06	0	1.47e-06	6.8e-07	3.4e-06	0	6.25e-07	7.86e-07	0	0	4.21e-07	2.65e-07	3.16e-06	1.08e-06	4.39e-06	0
Caenibacillus	0	6.38e-07	4.87e-07	4.78e-06	5.17e-06	4.56e-07	2.68e-06	2.3e-07	7.34e-07	0	4.91e-07	4.08e-07	0	0	0	5.24e-07	7.62e-07	4.35e-07	1.26e-06	0	8.16e-07	3.93e-07	3.38e-07	7.8e-07
Candidatus_Saccharicenans	5.09e-07	1.59e-06	2.34e-06	4.88e-07	7.12e-07	3.42e-07	4.66e-07	9.21e-07	0	0	4.91e-07	0	5.04e-06	2.5e-07	3.25e-06	1.31e-06	7.62e-07	1.59e-06	7.01e-07	3.97e-07	0	1.97e-07	0	0
Saccharomonospora	0	5.31e-07	9.75e-07	5.85e-07	3.56e-06	1.82e-06	0	0	0	5.25e-07	3.68e-07	0	1.23e-06	0	3.75e-07	6.55e-07	0	1.74e-06	4.21e-07	4.89e-06	1.12e-06	1.97e-07	6.75e-07	1.66e-06
Vampirococcus	0	4.25e-07	0	1.95e-06	1.25e-06	3.42e-07	2.33e-07	0	0	7e-07	4.91e-07	9.52e-07	1.77e-06	2.75e-06	5e-07	1.83e-06	3.43e-06	0	7.01e-07	5.29e-07	1.12e-06	0	1.46e-06	8.78e-07
Sulfolobus	4.07e-07	8.5e-07	4.87e-07	5.85e-07	1.25e-06	0	1.05e-06	0	2.94e-07	0	8.84e-06	3.94e-06	0	6.24e-07	0	2.62e-07	0	1.59e-06	0	0	4.08e-07	6.88e-07	0	0
Methyloversatilis	8.14e-07	1.17e-06	4.87e-07	3.02e-06	3.56e-07	7.98e-07	1.05e-06	2.3e-07	2.06e-06	0	0	0	5.45e-07	9.99e-07	9.99e-07	6.55e-07	2.29e-06	8.7e-07	0	9.26e-07	1.73e-06	1.28e-06	2.25e-07	7.8e-07
Pseudopropionibacterium	2.04e-06	6.38e-07	2.92e-07	1.95e-06	0	3.42e-07	0	0	0	0	0	9.52e-07	4.09e-06	2.37e-06	9.99e-07	6.55e-07	1.9e-06	2.9e-07	4.21e-07	0	2.65e-06	5.9e-07	7.88e-07	2.93e-07
Candidatus_Kryptobacter	0	0	0	3.9e-07	3.56e-07	6.84e-07	4.66e-07	3.46e-07	6.17e-06	0	6.14e-07	0	4.49e-06	9.99e-07	2.5e-07	0	0	5.8e-07	7.01e-07	0	3.06e-07	3.93e-06	6.75e-07	2.93e-07
Litorilinea	7.13e-07	2.34e-06	3.02e-06	2.93e-07	8.91e-07	0	5.83e-07	1.15e-06	0	3.5e-07	6.14e-07	0	2.18e-06	2.5e-07	1.5e-06	9.17e-07	0	7.25e-07	0	1.19e-06	2.04e-07	1.77e-06	1.58e-06	9.75e-07
Thiomicrospira	5.09e-07	1.59e-06	0	6.83e-07	2.49e-06	6.84e-07	0	1.27e-06	0	1.58e-06	6.14e-07	1.09e-06	1.36e-06	1.37e-06	1.62e-06	1.05e-06	0	4.35e-07	1.4e-07	2.91e-06	0	9.83e-07	2.25e-07	5.85e-07
Allochromatium	1.73e-06	0	0	0	0	0	4.66e-07	2.65e-06	5.87e-07	8.58e-06	1.84e-06	1.22e-06	1.91e-06	6.24e-07	0	0	0	0	0	0	0	6.88e-07	0	8.78e-07
Rathayibacter	1.32e-06	1.06e-06	1.75e-06	1.56e-06	1.78e-06	1.82e-06	3.5e-07	4.61e-07	1.17e-06	1.75e-07	7.37e-07	0	1.91e-06	9.99e-07	3.75e-07	0	3.81e-07	0	1.26e-06	9.26e-07	1.43e-06	2.95e-07	3.38e-07	9.75e-07
Methylophilus	4.07e-07	7.44e-07	0	1.56e-06	1.96e-06	2.28e-07	0	1.96e-06	2.94e-07	1.93e-06	4.91e-06	4.08e-07	2.18e-06	3.75e-07	1.75e-06	7.86e-07	1.14e-06	4.35e-07	0	0	0	0	0	0
Desulfofaba	3.05e-06	3.19e-06	1.95e-07	1.37e-06	1.25e-06	2.51e-06	1.17e-06	0	0	0	0	5.44e-07	1.91e-06	1.37e-06	3.75e-07	2.62e-07	0	1.88e-06	9.82e-07	0	2.04e-07	7.86e-07	0	0
P12002virus	0	0	1.73e-05	0	0	4.56e-07	3.5e-07	0	0	0	0	0	0	0	0	0	1.9e-06	0	0	1.06e-06	0	0	0	0
Phycisphaera	5.09e-07	2.13e-07	4.87e-07	4.88e-07	0	0	4.66e-07	0	3.82e-06	3.5e-07	2.46e-07	1.77e-06	4.09e-06	3.75e-07	9.99e-07	2.62e-07	0	4.35e-07	4.91e-06	9.26e-07	0	0	4.5e-07	1.95e-07
Tardiphaga	0	4.25e-07	0	1.95e-07	0	1.03e-06	4.66e-07	0	5.87e-06	8.75e-07	6.38e-06	4.08e-07	8.17e-07	1.75e-06	5e-07	0	1.14e-06	0	0	9.26e-07	0	0	0	9.75e-08
Palaeococcus	7.13e-07	1.06e-06	1.46e-06	1.56e-06	2.49e-06	9.12e-07	4.66e-07	2.3e-07	0	0	0	0	4.09e-07	8.74e-07	8.74e-07	1.18e-06	0	1.3e-06	2.24e-06	3.31e-06	1.02e-06	0	2.25e-07	4.88e-07
Abditibacterium	4.07e-07	1.81e-06	2.92e-06	0	1.25e-06	1.14e-07	1.28e-06	2.3e-06	0	0	0	0	3.13e-06	4.99e-07	1.5e-06	5.24e-07	0	1.45e-06	5.61e-07	1.06e-06	4.08e-07	1.97e-07	4.5e-07	8.78e-07
Stenoxybacter	1.63e-06	4.25e-07	1.85e-06	9.75e-07	1.78e-07	1.14e-06	0	1.38e-06	1.47e-06	3.5e-07	2.46e-06	9.52e-07	1.23e-06	1.25e-06	8.74e-07	5.24e-07	0	5.8e-07	9.82e-07	5.29e-07	0	4.91e-07	3.38e-07	1.07e-06
Ferrimonas	9.16e-07	1.81e-06	3.02e-06	5.85e-07	5.34e-07	0	4.66e-07	1.04e-06	4.4e-07	0	0	4.08e-07	2.31e-06	3.75e-07	2e-06	6.55e-07	0	2.03e-06	5.61e-07	9.26e-07	0	8.84e-07	1.13e-06	5.85e-07
Natronococcus	1.02e-06	0	0	0	4.63e-06	0	0	0	2.94e-07	3.5e-07	3.19e-06	4.35e-06	4.09e-07	2.5e-06	1.75e-06	0	1.14e-06	4.35e-07	0	0	0	5.9e-07	0	0
Methanothermococcus	7.13e-07	6.38e-07	0	1.46e-06	0	3.42e-07	1.17e-07	4.61e-07	0	3.5e-07	1.23e-07	0	2.72e-07	2.12e-06	2e-06	0	0	2.61e-06	1.54e-06	2.51e-06	1.22e-06	1.57e-06	2.25e-07	2.34e-06
Phlebiopsis	8.14e-07	0	0	2.93e-07	1.07e-06	7.98e-07	9.33e-07	4.61e-07	4.4e-07	8.75e-07	8.59e-07	4.08e-07	1.36e-06	8.74e-07	8.74e-07	5.24e-07	6.86e-06	5.8e-07	8.41e-07	9.26e-07	0	1.97e-07	0	5.85e-07
Nakamurella	7.13e-07	1.49e-06	0	3.9e-07	0	0	0	0	0	0	0	0	0	7.49e-07	2.5e-07	0	7.62e-07	1.74e-06	1.32e-05	0	4.08e-07	6.88e-07	0	1.95e-07
Haloglycomyces	0	0	0	0	0	1.71e-06	4.66e-07	2.07e-06	2.94e-07	3.33e-06	3.68e-07	0	0	6.24e-07	0	0	2.67e-06	0	2.1e-06	2.51e-06	0	4.03e-06	0	3.9e-07
Alysiella	0	0	0	0	3.56e-07	4.56e-07	0	1.15e-07	8.81e-07	8.75e-07	1.6e-06	1.09e-06	1.09e-06	1.12e-06	1.75e-06	0	0	0	0	1.06e-06	2.75e-06	1.28e-06	5.63e-06	4.88e-07
Caminibacter	0	0	1.95e-07	3.9e-07	3.56e-07	5.7e-07	5.83e-07	0	1.17e-06	0	6.14e-07	0	0	1.34e-05	9.99e-07	0	0	0	0	0	6.12e-07	1.08e-06	5.63e-07	0
P70virus	2.44e-06	0	1.46e-06	4.88e-07	0	0	0	0	5.87e-07	7e-07	1.33e-05	0	0	0	0	0	0	0	0	7.94e-07	3.06e-07	3.93e-07	0	0
Thermocrinis	1.02e-07	6.38e-07	9.75e-07	1.07e-06	1.07e-06	1.14e-07	1.17e-06	0	1.03e-06	1.75e-06	4.05e-06	2.72e-07	2.04e-06	0	1.25e-06	0	0	2.61e-06	0	1.32e-06	5.1e-07	0	0	3.9e-07
Andreprevotia	8.14e-07	1.81e-06	3.61e-06	1.07e-06	0	1.03e-06	3.5e-07	1.15e-06	4.4e-07	0	1.35e-06	4.08e-07	4.09e-07	0	3.75e-07	9.17e-07	7.62e-07	1.16e-06	0	9.26e-07	5.1e-07	9.83e-07	1.01e-06	1.27e-06
Actinophytocola	1.02e-06	9.57e-07	0	1.66e-06	0	4.56e-07	0	4.61e-07	7.34e-07	3.5e-07	4.91e-07	0	1.23e-06	7.49e-07	1.75e-06	1.57e-06	0	1.45e-06	1.12e-06	1.19e-06	5.1e-07	1.77e-06	1.35e-06	1.46e-06
Marixanthomonas	1.02e-06	5.31e-07	7.8e-07	7.8e-07	3.56e-07	1.6e-06	8.16e-07	1.38e-06	3.52e-06	0	5.16e-06	0	2.72e-06	0	0	6.55e-07	0	2.9e-07	0	6.61e-07	0	0	0	0
Amantichitinum	0	4.25e-07	0	0	0	0	0	9.21e-07	0	0	4.91e-07	0	1.27e-05	3.75e-07	3.87e-06	6.55e-07	0	5.8e-07	2.8e-07	0	0	0	0	0
Algiphilus	3.05e-07	9.57e-07	2.92e-06	2.93e-07	5.34e-07	0	5.83e-07	1.38e-06	0	2.63e-06	2.7e-06	5.44e-07	1.5e-06	4.99e-07	1.75e-06	3.93e-07	0	1.3e-06	9.82e-07	7.94e-07	0	1.97e-07	0	0
Thiorhodospira	0	6.38e-07	1.95e-07	1.37e-06	3.56e-06	5.58e-06	3.5e-07	0	4.4e-07	0	0	0	2.72e-06	0	1.87e-06	5.24e-07	0	0	0	5.29e-07	0	0	2.48e-06	0
Methylacidiphilum	1.02e-06	1.7e-06	2.05e-06	0	2.14e-06	4.56e-07	2.33e-07	1.27e-06	0	0	0	0	2.45e-06	0	2.25e-06	0	3.81e-07	2.61e-06	5.61e-07	6.61e-07	0	2.16e-06	0	2.93e-07
Fusarium	1.32e-06	3.19e-07	1.17e-06	2.05e-06	5.34e-07	0	1.4e-06	5.76e-07	4.4e-07	0	6.14e-07	0	1.09e-06	0	0	0	8.38e-06	0	0	7.94e-07	0	5.9e-07	0	8.78e-07
Cedecea	0	0	3.9e-07	4.88e-07	2.85e-06	1.82e-06	7e-07	0	2.94e-07	5.25e-07	3.68e-07	1.36e-07	6.81e-07	0	6.25e-07	5.9e-06	0	0	0	0	0	4.91e-07	3.71e-06	1.17e-06
Planktothricoides	1.73e-06	1.06e-06	0	3.9e-07	0	3.42e-07	2.1e-06	4.84e-06	0	0	2.46e-07	6.8e-07	0	0	3.75e-07	0	1.9e-06	5.8e-07	1.12e-06	1.72e-06	2.45e-06	5.9e-07	0	0
Pseudogymnoascus	0	0	4.87e-07	0	5.34e-07	0	0	5.76e-07	0	3.5e-07	7.37e-07	4.08e-07	2.18e-06	2.5e-07	3.75e-07	1.31e-06	8e-06	8.7e-07	1.26e-06	1.98e-06	2.04e-07	0	0	5.85e-07
Roseofilum	1.02e-06	5.31e-07	0	8.78e-07	0	0	1.28e-06	0	0	3.5e-07	3.68e-07	0	8.17e-07	3.25e-06	0	0	3.05e-06	5.8e-07	1.4e-06	1.06e-06	5.1e-07	0	3.83e-06	1.17e-06
Vogesella	5.09e-07	3.19e-07	0	6.83e-07	3.38e-06	5.7e-07	1.17e-06	0	1.17e-06	7e-07	1.1e-06	1.22e-06	2.04e-06	0	2.25e-06	2.62e-07	1.14e-06	2.9e-07	0	0	0	8.84e-07	2.36e-06	0
Desulfonauticus	1.32e-06	6.38e-07	0	3.9e-07	0	1.14e-06	4.66e-07	1.04e-06	0	0	3.68e-07	0	1.77e-06	3.75e-07	2.12e-06	6.55e-07	7.62e-07	8.7e-07	4.07e-06	3.97e-07	1.02e-07	1.67e-06	1.01e-06	8.78e-07
Auraticoccus	0	5.31e-07	0	0	1.85e-05	0	7e-07	0	0	0	0	0	0	2.5e-07	0	0	0	0	0	0	0	0	0	0
Actinopolyspora	5.09e-07	0	1.95e-07	0	0	6.84e-06	0	2.19e-06	4.4e-07	0	0	0	1.63e-06	9.99e-07	0	1.05e-06	0	2.03e-06	0	4.1e-06	0	0	0	0
Numidum	1.43e-06	5.31e-07	5.85e-07	1.37e-06	1.07e-06	3.42e-07	3.5e-07	4.61e-07	4.4e-07	0	6.14e-07	4.08e-07	0	1.12e-06	3.75e-07	1.18e-06	1.14e-06	2.61e-06	9.82e-07	1.06e-06	5.1e-07	3.93e-07	1.8e-06	1.17e-06
Variibacter	3.05e-07	1.38e-06	0	0	1.42e-06	0	0	0	0	2.63e-06	0	3.26e-06	5.99e-06	2e-06	2.12e-06	0	0	0	0	0	0	4.91e-07	0	2.93e-07
Neochlamydia	6.11e-07	0	0	0	4.1e-06	0	0	0	0	0	3.93e-06	4.49e-06	1.91e-06	1.87e-06	1.75e-06	0	0	5.8e-07	0	6.61e-07	0	0	0	0
Terrimicrobium	0	1.06e-06	4.87e-07	6.83e-07	1.42e-06	3.42e-07	4.66e-07	4.61e-07	1.47e-06	7e-07	2.58e-06	4.08e-07	1.36e-06	1.75e-06	2.5e-07	1.05e-06	1.14e-06	8.7e-07	0	1.32e-06	1.02e-06	1.97e-07	0	7.8e-07
Tenuibacillus	0	3.08e-06	2.05e-06	2.93e-07	1.25e-06	0	3.5e-07	2.42e-06	5.87e-07	0	0	0	1.36e-06	0	2.25e-06	6.55e-07	7.62e-07	1.3e-06	1.4e-06	3.97e-07	0	7.86e-07	5.63e-07	2.93e-07
Acidipila	3.05e-07	7.44e-07	0	3.22e-06	3.56e-07	1.71e-06	5.83e-07	1.04e-06	0	7e-07	9.82e-07	6.8e-07	8.17e-07	8.74e-07	2.5e-06	3.93e-07	4.19e-06	0	0	0	2.04e-07	4.91e-07	0	0
Pneumocystis	3.05e-07	0	2.92e-07	6.83e-07	1.78e-06	0	8.16e-07	0	0	7e-07	0	0	2.31e-06	0	0	0	1.18e-05	5.8e-07	0	3.97e-07	0	0	0	9.75e-08
Moheibacter	6.11e-07	0	1.36e-06	3.32e-06	0	7.98e-07	0	1.15e-06	1.17e-06	0	0	0	3.95e-06	3.75e-07	3.75e-07	1.05e-06	0	1.45e-06	2.94e-06	3.97e-07	0	0	2.25e-07	4.88e-07
Halothiobacillus	1.53e-06	4.25e-07	3.9e-07	9.75e-07	0	2.51e-06	1.17e-06	6.91e-07	0	1.05e-06	0	1.5e-06	2.31e-06	8.74e-07	6.25e-07	1.57e-06	0	1.16e-06	0	3.97e-07	5.1e-07	1.18e-06	0	6.83e-07
Holospora	0	1.06e-07	0	1.37e-06	0	0	3.5e-07	0	0	3.5e-07	0	1.36e-07	1.36e-06	0	0	0	0	0	0	0	6.02e-06	9.24e-06	0	5.85e-07
Mesosutterella	1.63e-06	2.23e-06	2.92e-07	0	2.85e-06	1.6e-06	1.05e-06	5.76e-07	4.4e-07	7e-07	4.91e-07	0	1.36e-06	4.99e-07	0	7.86e-07	7.62e-07	4.35e-07	0	0	2.04e-07	4.91e-07	1.91e-06	1.17e-06
Brevinema	2.95e-06	2.13e-07	0	2.93e-07	1.25e-06	3.08e-06	5.83e-07	0	0	0	3.68e-07	2.72e-07	6.81e-07	3.75e-07	1.62e-06	0	1.14e-06	3.19e-06	3.08e-06	0	0	0	3.38e-07	0
Motiliproteus	4.07e-07	3.19e-07	0	1.66e-06	0	1.25e-06	4.66e-07	1.27e-06	7.34e-07	0	1.35e-06	0	5.45e-07	0	3e-06	6.55e-07	4.95e-06	0	2.24e-06	0	0	0	5.63e-07	0
Laceyella	0	0	2.73e-06	4.88e-07	0	0	3.5e-07	8.06e-07	2.06e-06	8.75e-07	0	0	1.77e-06	0	9.99e-07	0	0	1.45e-06	0	6.61e-07	3.06e-07	1.57e-06	1.13e-06	4.19e-06
Yoonia	1.22e-06	5.31e-07	1.95e-07	1.07e-06	0	0	0	2.3e-07	4.4e-07	2.45e-06	3.07e-06	2.72e-07	4.9e-06	0	2.5e-06	6.55e-07	0	7.25e-07	0	7.94e-07	0	2.95e-07	0	0
Desulforhopalus	4.07e-07	3.19e-07	5.85e-07	2.34e-06	0	9.12e-07	5.83e-07	1.38e-06	1.91e-06	0	1.96e-06	0	1.63e-06	7.49e-07	2.87e-06	0	2.29e-06	7.25e-07	0	0	2.04e-07	0	4.5e-07	0
Aquisalimonas	0	2.13e-07	0	0	7.12e-07	4.56e-07	0	0	6.17e-06	0	4.91e-06	6.8e-07	4.09e-07	3.25e-06	1.5e-06	0	0	0	0	9.26e-07	1.02e-07	0	0	0
Belnapia	8.14e-07	0	0	0	0	2.28e-07	0	0	0	7e-07	0	2.72e-07	2.31e-06	0	5e-07	1.31e-06	1.9e-06	7.25e-07	1.26e-06	0	3.26e-06	1.28e-06	4.05e-06	6.83e-07
Inhella	2.04e-07	0	0	8.78e-07	5.34e-07	1.6e-06	1.52e-06	4.38e-06	1.17e-06	2.8e-06	2.09e-06	0	1.5e-06	0	7.5e-07	5.24e-07	3.81e-07	0	0	0	0	3.93e-07	0	5.85e-07
Bernardetia	6.11e-07	0	7.8e-07	2.93e-07	0	2.73e-06	2.33e-07	2.3e-06	1.91e-06	7e-07	0	0	0	1.5e-06	0	0	0	1.3e-06	1.4e-07	9.26e-07	1.02e-06	3.83e-06	6.75e-07	1.95e-07
Eudoraea	3.05e-07	1.59e-06	0	0	0	1.03e-06	0	6.91e-07	7.34e-07	0	5.4e-06	0	1.63e-06	2.5e-07	5e-07	2.62e-07	2.67e-06	1.3e-06	2.24e-06	0	3.06e-07	1.97e-07	0	0
Thermogemmatispora	0	0	0	0	0	3.42e-07	0	6.22e-06	0	0	6.14e-07	2.04e-06	2.72e-07	1.12e-06	1.37e-06	6.55e-07	1.14e-06	1.16e-06	0	0	4.08e-07	6.88e-07	3.38e-07	2.63e-06
Candidatus_Promineofilum	1.63e-06	1.38e-06	2.63e-06	8.78e-07	8.91e-07	3.42e-07	5.83e-07	1.15e-06	0	0	0	0	2.31e-06	0	2.25e-06	1.18e-06	1.52e-06	1.01e-06	5.61e-07	6.61e-07	0	0	0	0
Anaeromyxobacter	4.07e-07	0	1.17e-06	0	1.78e-06	3.42e-07	0	4.61e-07	0	0	0	1.36e-07	4.77e-06	4.99e-07	2.25e-06	3.93e-07	2.67e-06	1.01e-06	0	0	4.08e-07	6.88e-07	1.01e-06	9.75e-07
Marinicaulis	0	3.19e-07	0	4.88e-07	1.78e-06	3.42e-07	2.33e-07	0	2.94e-06	0	1.47e-06	0	1.23e-06	4.12e-06	2.5e-07	3.93e-07	1.9e-06	2.9e-07	0	0	0	2.46e-06	4.5e-07	2.93e-07
Kibdelosporangium	0	9.57e-07	1.35e-05	7.8e-07	1.6e-06	0	3.5e-07	0	0	0	0	1.36e-07	5.45e-07	0	0	0	0	4.35e-07	0	0	0	6.88e-07	0	0
Candidatus_Desulfofervidus	0	3.19e-07	0	1.46e-06	1.25e-06	0	4.66e-07	4.61e-07	2.64e-06	0	1.1e-06	0	5.58e-06	0	2.37e-06	7.86e-07	0	7.25e-07	0	1.72e-06	0	0	0	0
Malonomonas	0	3.19e-07	1.95e-07	4.88e-07	1.25e-06	3.42e-07	4.66e-07	2.3e-07	5.87e-07	8.75e-07	6.14e-07	4.08e-07	3.81e-06	1.62e-06	7.5e-07	6.55e-07	0	8.7e-07	5.61e-07	1.19e-06	3.06e-07	2.46e-06	0	8.78e-07
Hydrogenimonas	1.22e-06	4.25e-07	0	3.41e-06	0	0	3.5e-07	0	7.34e-07	5.25e-07	0	1.36e-06	6.54e-06	0	0	2.62e-07	1.14e-06	1.59e-06	0	3.97e-07	1.02e-07	0	4.5e-07	2.93e-07
Novimethylophilus	1.43e-06	1.91e-06	1.95e-06	5.85e-07	3.56e-07	2.28e-07	3.5e-07	1.15e-06	0	0	0	6.8e-07	2.18e-06	4.99e-07	1.62e-06	3.93e-07	0	1.74e-06	1.12e-06	2.12e-06	0	0	0	4.88e-07
Parasitella	0	0	2.92e-07	1.17e-06	0	0	8.16e-07	0	0	0	7.37e-07	5.44e-07	3e-06	3.75e-07	3.75e-07	0	9.9e-06	0	2.8e-07	5.29e-07	2.04e-07	1.97e-07	0	2.93e-07
Derxia	0	1.06e-07	0	0	0	5.7e-07	4.66e-07	0	1.47e-06	3.68e-06	1.47e-06	3.94e-06	9.53e-07	0	8.74e-07	1.31e-06	0	1.01e-06	0	0	2.04e-07	6.88e-07	6.75e-07	1.27e-06
Azonexus	0	0	4.87e-07	4e-06	1.42e-06	3.42e-07	0	2.76e-06	0	1.23e-06	6.14e-07	0	2.72e-07	3.5e-06	3.75e-07	0	7.62e-07	1.16e-06	2.8e-07	0	0	4.91e-07	7.88e-07	1.95e-07
Marinimicrobium	2.04e-07	0	2.53e-06	0	5.34e-07	0	0	0	8.81e-07	5.25e-07	1.47e-06	1.09e-06	5.45e-06	1.12e-06	3.37e-06	0	0	0	7.01e-07	0	4.08e-07	0	0	2.93e-07
Hydrogenobaculum	0	9.57e-07	0	0	3.56e-07	0	0	1.15e-07	0	0	7.37e-07	0	4.09e-07	4.37e-06	3.5e-06	0	0	0	0	7.14e-06	0	3.93e-07	0	5.85e-07
Lebetimonas	8.14e-07	5.31e-07	3.9e-07	4.88e-07	5.34e-07	0	0	5.76e-07	4.4e-07	1.75e-07	4.91e-07	2.72e-07	4.09e-07	0	1.87e-06	1.18e-06	3.43e-06	3.91e-06	4.21e-07	9.26e-07	0	9.83e-07	2.25e-07	4.88e-07
Thalassococcus	3.05e-07	0	0	0	4.81e-06	2.28e-07	0	0	0	0	2.95e-06	5.44e-06	0	1.75e-06	9.99e-07	0	0	8.7e-07	0	3.97e-07	0	7.86e-07	0	0
Actinopolymorpha	1.63e-06	1.49e-06	0	3.9e-07	0	0	2.33e-07	0	1.03e-06	0	4.91e-07	2.72e-07	5.04e-06	4.99e-07	0	3.93e-07	0	1.16e-06	5.61e-07	0	1.22e-06	5.9e-07	2.25e-06	1.27e-06
Oceanisphaera	6.11e-07	5.31e-07	1.95e-07	8.78e-07	0	0	5.83e-07	0	5.87e-07	0	9.82e-07	2.72e-07	1.5e-06	1.62e-06	3.75e-07	3.93e-07	1.52e-06	5.8e-07	0	0	2.55e-06	2.85e-06	9e-07	1.56e-06
Paucibacter	8.14e-07	1.59e-06	9.75e-08	1.66e-06	1.78e-06	4.56e-07	1.87e-06	1.15e-06	7.34e-07	1.4e-06	1.35e-06	8.16e-07	0	0	1.25e-06	1.7e-06	0	1.45e-07	0	6.61e-07	0	2.95e-07	5.63e-07	0
Jeongeupia	5.09e-07	1.28e-06	2.53e-06	2.93e-07	8.91e-07	3.42e-07	9.33e-07	1.15e-06	0	7e-07	0	0	1.63e-06	0	1.37e-06	6.55e-07	1.14e-06	8.7e-07	7.01e-07	6.61e-07	0	2.26e-06	0	3.9e-07
Piscirickettsia	9.16e-07	1.06e-06	0	4.88e-07	2.49e-06	2.73e-06	1.05e-06	0	0	5.25e-07	2.46e-07	6.8e-07	3.4e-06	0	1.12e-06	5.24e-07	0	0	7.01e-07	0	4.08e-07	9.83e-07	5.63e-07	3.9e-07
Kroppenstedtia	5.09e-07	2.23e-06	3.22e-06	7.8e-07	8.91e-07	3.42e-07	3.5e-07	1.38e-06	0	0	0	0	1.91e-06	0	2.12e-06	1.18e-06	0	8.7e-07	7.01e-07	1.32e-06	2.04e-07	1.97e-07	0	0
Candidatus_Cyclonatronum	1.83e-06	1.06e-06	0	0	1.78e-06	3.08e-06	1.17e-07	1.15e-06	0	0	0	0	9.53e-07	9.99e-07	6.25e-07	5.24e-07	1.9e-06	0	2.8e-06	5.29e-07	3.06e-07	0	0	4.88e-07
Salirhabdus	1.73e-06	3.19e-07	9.75e-07	7.8e-07	7.12e-07	2.51e-06	2.33e-07	0	0	0	0	6.12e-06	0	0	5e-07	1.97e-06	0	0	0	5.29e-07	8.16e-07	2.95e-07	4.5e-07	9.75e-08
Cryobacterium	9.16e-07	1.38e-06	9.75e-07	8.78e-07	1.78e-07	0	2.33e-07	8.06e-07	1.47e-06	0	0	0	1.5e-06	1.12e-06	0	3.93e-07	1.14e-06	8.7e-07	5.61e-07	7.94e-07	8.16e-07	1.47e-06	1.35e-06	1.17e-06
Magnetofaba	0	1.17e-06	0	5.85e-07	8.91e-07	0	9.33e-07	2.3e-07	0	8.75e-07	7.37e-07	5.44e-07	1.23e-06	2.87e-06	1.62e-06	3.93e-07	2.29e-06	2.32e-06	0	9.26e-07	4.08e-07	0	0	0
Gynuella	1.43e-06	5.31e-07	5.85e-07	4.88e-07	7.12e-07	0	2.33e-07	0	0	3.5e-07	1.23e-06	8.16e-07	1.63e-06	9.99e-07	0	3.93e-07	1.14e-06	1.3e-06	2.52e-06	1.19e-06	5.1e-07	4.91e-07	1.01e-06	3.9e-07
Ceraceosorus	0	0	0	0	5.34e-07	1.6e-06	9.33e-07	4.61e-07	1.47e-07	1.23e-06	1.23e-06	6.8e-07	2.86e-06	4.99e-07	7.5e-07	9.17e-07	3.43e-06	0	4.21e-07	1.06e-06	0	2.95e-07	3.38e-07	5.85e-07
Aliagarivorans	9.16e-07	5.31e-07	0	9.75e-07	8.91e-07	0	0	5.76e-07	6.17e-06	0	2.58e-06	0	2.59e-06	3.75e-07	7.5e-07	0	0	0	0	1.59e-06	0	0	0	0
Myxosarcina	2.04e-07	2.13e-06	2.63e-06	4.88e-07	2.14e-06	3.42e-07	4.66e-07	1.5e-06	7.34e-07	0	1.23e-07	1.36e-07	1.77e-06	0	1.37e-06	6.55e-07	0	7.25e-07	1.4e-06	1.06e-06	0	0	0	0
Phycicoccus	4.07e-07	3.19e-07	5.85e-07	2.93e-07	3.56e-07	0	0	1.61e-06	0	5.25e-07	0	0	0	8.74e-07	1.62e-06	1.05e-06	0	1.88e-06	2.38e-06	1.06e-06	3.06e-07	1.08e-06	5.63e-07	2.93e-06
Methanomethylovorans	0	9.57e-07	2.92e-07	7.8e-07	0	4.56e-07	0	0	3.38e-06	7e-07	1.35e-06	5.44e-07	2.59e-06	4.99e-07	7.5e-07	0	1.14e-06	5.8e-07	0	1.19e-06	1.63e-06	0	2.25e-07	7.8e-07
Methylocella	5.09e-07	3.19e-07	6.82e-07	7.8e-07	0	0	0	0	0	0	0	0	4.63e-06	0	6.25e-07	0	0	2.03e-06	6.87e-06	5.29e-07	0	0	5.63e-07	2.93e-07
Raoultella	1.83e-06	1.06e-07	4.68e-06	9.75e-07	8.91e-07	4.56e-07	5.83e-07	0	0	0	0	0	5.17e-06	0	1.25e-07	7.86e-07	0	1.01e-06	4.21e-07	5.29e-07	0	0	0	1.95e-07
Acaryochloris	0	3.19e-07	9.75e-08	1.95e-07	3.03e-06	0	9.33e-07	1.73e-06	1.47e-06	7e-07	1.72e-06	8.16e-07	4.09e-07	0	0	0	1.52e-06	3.33e-06	5.61e-07	5.29e-07	3.06e-07	0	0	9.75e-08
Notoacmeibacter	0	0	1.95e-07	4.1e-06	0	0	5.83e-07	0	1.17e-06	2.8e-06	1.1e-06	3.67e-06	8.17e-07	0	0	0	0	0	2.8e-06	0	0	4.91e-07	0	0
Okeania	0	0	7.8e-07	2.93e-06	0	7.98e-07	0	3.46e-07	0	5.25e-07	0	0	4.09e-07	1.12e-06	6.25e-07	2.62e-07	3.43e-06	7.25e-07	7.01e-07	2.65e-07	2.04e-07	3.44e-06	5.63e-07	5.85e-07
Thiobacillus	7.13e-07	3.19e-07	0	1.95e-06	3.56e-07	4.56e-07	9.33e-07	3.46e-07	0	8.75e-07	1.72e-06	8.16e-07	8.17e-07	2.5e-07	0	0	0	7.25e-07	4.21e-07	2.65e-06	4.08e-07	2.36e-06	1.58e-06	0
Desulfurispirillum	3.05e-07	1.17e-06	2.24e-06	1.27e-06	5.34e-07	0	3.5e-07	1.04e-06	0	0	0	0	5.17e-06	0	1.37e-06	1.18e-06	0	1.01e-06	5.61e-07	6.61e-07	2.04e-07	2.95e-07	0	2.93e-07
Candidatus_Regiella	2.54e-06	4.25e-07	0	6.83e-07	2.85e-06	0	0	0	0	2.63e-06	0	1.5e-06	8.17e-07	0	0	5.24e-07	0	0	7.01e-07	1.19e-06	3.06e-07	4.91e-07	1.91e-06	1.07e-06
Chryseomicrobium	0	2.23e-06	5.85e-07	0	1.07e-06	0	0	5.76e-07	1.61e-06	0	7.37e-07	0	3.13e-06	1.12e-06	0	3.93e-07	0	7.25e-07	1.4e-06	2.65e-07	6.12e-07	0	0	3.02e-06
Arthrospira	3.05e-07	7.44e-07	0	9.75e-08	1.25e-06	0	0	0	8.81e-07	0	9.82e-07	0	1.23e-06	1.62e-06	2e-06	5.24e-07	2.67e-06	1.74e-06	0	1.32e-06	6.12e-07	3.93e-07	0	1.07e-06
Hoeflea	0	2.13e-07	3.9e-07	0	3.56e-07	0	4.66e-07	2.3e-07	4.4e-07	0	7.37e-07	0	3.13e-06	6.24e-07	3.75e-06	0	1.52e-06	0	3.65e-06	1.32e-07	5.1e-07	4.91e-07	0	7.8e-07
Plesiocystis	0	0	3.9e-07	4.88e-07	1.25e-06	2.28e-07	4.66e-07	3.46e-07	4.4e-07	1.75e-06	9.82e-07	8.16e-07	9.53e-07	0	5e-07	5.24e-07	4.19e-06	7.25e-07	8.41e-07	1.46e-06	0	0	0	1.07e-06
Candidatus_Phytoplasma	1.43e-06	8.5e-07	0	6.83e-07	0	0	0	0	2.94e-07	0	2.46e-07	0	1.91e-06	1.75e-06	0	0	0	2.61e-06	7.01e-07	1.85e-06	7.14e-07	1.67e-06	5.63e-07	2.15e-06
Taylorella	0	1.06e-07	0	0	0	0	3.5e-07	0	0	0	0	0	0	0	3.75e-07	3.93e-07	1.14e-05	2.61e-06	1.54e-06	2.65e-07	0	0	3.38e-07	0
Gulbenkiania	0	9.57e-07	7.8e-07	7.8e-07	8.91e-07	7.98e-07	0	0	7.34e-07	3.5e-07	1.23e-06	1.09e-06	3.95e-06	4.99e-07	2.75e-06	0	0	2.9e-07	0	0	3.06e-07	6.88e-07	9e-07	3.9e-07
Melioribacter	8.14e-07	3.19e-07	0	3.9e-07	3.56e-07	2.28e-07	0	0	2.79e-06	0	1.72e-06	2.72e-07	1.09e-06	9.99e-07	2.5e-07	0	0	7.25e-07	0	0	3.16e-06	1.87e-06	2.03e-06	2.93e-07
Thermodesulforhabdus	5.09e-07	2.13e-07	1.56e-06	0	1.96e-06	4.56e-07	0	1.04e-06	2.5e-06	0	7.37e-07	1.36e-07	8.17e-07	0	0	2.62e-07	1.9e-06	2.9e-06	4.21e-07	7.94e-07	0	9.83e-08	7.88e-07	1.95e-07
Alkalilimnicola	2.04e-07	0	0	0	1.42e-06	0	0	0	0	2.1e-06	1.1e-06	3.94e-06	3.54e-06	6.24e-07	6.25e-07	0	0	0	0	2.65e-07	0	2.75e-06	6.75e-07	0
Haloferula	1.53e-06	0	3.9e-07	1.95e-07	0	0	3.5e-07	0	0	0	0	2.72e-07	6.81e-07	2.5e-07	8.74e-07	6.55e-07	2.29e-06	2.46e-06	5.61e-07	3.97e-07	4.08e-07	3.24e-06	1.8e-06	8.78e-07
Thermogladius	0	0	0	0	3.56e-06	0	0	2.3e-07	9.4e-06	1.05e-06	1.47e-06	9.52e-07	5.45e-07	0	0	0	0	0	0	0	0	0	0	0
Jenstvirus	0	0	9.75e-07	1.95e-07	0	2.28e-06	0	0	4.4e-07	0	0	0	0	2.5e-07	1.12e-06	0	0	7.39e-06	0	4.5e-06	0	0	0	0
Aliiroseovarius	4.07e-07	5.31e-07	0	0	0	0	0	0	0	0	1.23e-06	0	2.72e-06	6.24e-07	7.5e-07	9.17e-07	0	2.9e-07	4.21e-07	0	2.24e-06	1.87e-06	4.95e-06	1.95e-07
Muromegalovirus	0	0	0	0	0	9.12e-07	5.83e-07	0	8.81e-07	1.23e-06	1.84e-06	1.5e-06	1.5e-06	1.5e-06	6.25e-07	9.17e-07	3.43e-06	1.16e-06	0	3.97e-07	0	0	0	6.83e-07
Sep1virus	0	0	0	0	1.07e-06	3.42e-07	2.33e-07	0	0	0	0	0	0	0	2.5e-07	3.93e-07	0	0	7.01e-07	0	1.73e-06	5.9e-06	5.29e-06	1.17e-06
Archangium	0	0	0	6.83e-07	7.12e-07	2.62e-06	2.33e-07	2.65e-06	0	0	3.68e-07	5.44e-07	8.17e-07	9.99e-07	2e-06	1.05e-06	0	8.7e-07	5.61e-07	1.46e-06	0	0	7.88e-07	6.83e-07
Salinibacillus	3.05e-07	0	0	9.75e-08	0	0	4.66e-07	5.76e-07	0	0	2.21e-06	0	2.31e-06	2.25e-06	0	5.24e-07	3.81e-07	3.04e-06	7.01e-07	7.94e-07	5.1e-07	5.9e-07	0	2.24e-06
Nodularia	8.14e-07	4.57e-06	6.82e-07	2.54e-06	0	0	0	0	0	0	0	0	0	0	7.5e-07	1.31e-06	0	2.32e-06	9.82e-07	1.46e-06	3.06e-07	1.28e-06	0	0
Cyanobium	1.93e-06	0	0	5.85e-07	0	0	3.5e-07	0	2.94e-07	5.25e-07	1.1e-06	5.44e-07	1.63e-06	0	1.37e-06	2.23e-06	0	1.45e-06	0	1.59e-06	2.04e-07	1.97e-07	2.48e-06	4.88e-07
Haliangium	2.75e-06	1.49e-06	1.85e-06	0	5.34e-07	0	2.33e-07	1.15e-06	4.4e-07	0	3.68e-07	0	1.91e-06	0	2.12e-06	5.24e-07	0	8.7e-07	7.01e-07	7.94e-07	0	0	1.24e-06	0
Sodalis	9.16e-07	4.36e-06	0	4.88e-07	5.34e-07	0	4.66e-07	0	4.26e-06	7e-07	1.35e-06	0	1.63e-06	4.99e-07	0	0	0	0	0	2.65e-07	0	0	0	1.46e-06
Hyalangium	5.09e-07	1.59e-06	2.24e-06	1.95e-07	1.42e-06	3.42e-07	3.5e-07	1.15e-06	0	0	0	1.09e-06	2.45e-06	3.75e-07	1.87e-06	5.24e-07	0	1.3e-06	7.01e-07	7.94e-07	0	0	0	0
Oceanicella	6.11e-07	0	0	1.66e-06	7.12e-07	0	0	0	0	1.4e-06	3.68e-07	3.94e-06	3.13e-06	6.24e-07	0	0	2.29e-06	0	0	0	1.12e-06	4.91e-07	5.63e-07	0
Candidatus_Lumbricidophila	0	0	0	0	2.67e-06	0	0	0	0	2.1e-06	2.46e-06	4.08e-07	0	1.5e-06	0	3.15e-06	0	0	1.96e-06	0	9.18e-07	2.95e-07	4.5e-07	9.75e-07
Ichthyobacterium	3.36e-06	2.55e-06	8.77e-07	5.85e-07	0	0	0	0	0	0	3.68e-07	0	0	1.5e-06	2e-06	1.57e-06	0	8.7e-07	2.24e-06	9.26e-07	0	0	0	0
Sulfurisphaera	2.04e-07	7.44e-07	0	3.02e-06	0	1.6e-06	5.83e-07	1.5e-06	0	0	1.1e-06	1.09e-06	5.45e-07	2.5e-07	1.62e-06	0	4.57e-06	0	0	0	0	0	0	0
P68virus	0	0	0	2.93e-07	0	0	0	0	0	0	0	0	0	0	1.57e-05	0	0	0	0	7.94e-07	0	0	0	0
Marinococcus	5.09e-07	2.13e-07	3.9e-07	1.17e-06	1.6e-06	3.42e-07	3.5e-07	0	2.94e-06	5.25e-07	2.21e-06	9.52e-07	9.53e-07	0	0	0	0	7.25e-07	0	3.97e-07	0	1.18e-06	1.01e-06	1.27e-06
Ferroplasma	3.05e-07	2.13e-07	0	5.85e-07	8.91e-07	3.42e-07	5.83e-07	3.46e-07	1.47e-06	3.33e-06	1.1e-06	5.58e-06	0	0	0	6.55e-07	0	0	0	6.61e-07	3.06e-07	0	0	2.93e-07
Rubellimicrobium	3.05e-07	4.25e-07	0	3.9e-07	0	5.7e-07	0	0	1.17e-06	2.45e-06	3.68e-06	4.76e-06	8.17e-07	0	5e-07	0	0	0	0	0	0	1.57e-06	0	0
Collimonas	8.14e-07	5.31e-07	2.92e-07	1.07e-06	1.6e-06	4.56e-07	8.16e-07	2.3e-07	1.61e-06	1.05e-06	3.68e-07	9.52e-07	2.31e-06	6.24e-07	3.75e-07	0	0	0	0	3.97e-07	1.63e-06	1.97e-07	6.75e-07	5.85e-07
Rubricoccus	0	1.49e-06	0	1.95e-06	7.12e-07	4.56e-07	3.15e-06	1.96e-06	1.03e-06	5.25e-07	3.68e-07	4.08e-07	0	0	0	6.55e-07	0	0	5.61e-07	7.94e-07	1.12e-06	7.86e-07	0	5.85e-07
Pseudogracilibacillus	0	4.25e-07	1.95e-07	0	5.34e-07	2.28e-07	1.28e-06	4.61e-07	2.2e-06	2.28e-06	0	6.8e-07	1.36e-06	8.74e-07	0	7.86e-07	0	1.45e-07	9.82e-07	2.51e-06	0	4.91e-07	5.63e-07	4.88e-07
Devriesea	6.11e-07	8.5e-07	4.87e-07	8.78e-07	5.34e-07	4.56e-07	9.33e-07	0	0	0	0	2.72e-07	2.72e-07	3.75e-07	8.74e-07	3.93e-07	2.29e-06	4.35e-07	5.61e-07	5.29e-07	1.63e-06	1.38e-06	1.46e-06	1.27e-06
Rhodobium	9.16e-07	8.5e-07	8.77e-07	0	5.34e-07	3.42e-07	3.5e-07	1.15e-06	2.2e-06	7e-07	1.1e-06	5.44e-07	9.53e-07	4.99e-07	2.25e-06	0	0	1.3e-06	9.82e-07	3.97e-07	0	2.95e-07	0	1.95e-07
Albimonas	6.11e-07	1.38e-06	2.24e-06	1.95e-07	5.34e-07	0	4.66e-07	1.38e-06	0	0	0	0	1.5e-06	2.5e-07	1.75e-06	9.17e-07	0	5.8e-07	9.82e-07	1.19e-06	1.12e-06	0	1.01e-06	2.93e-07
Breoghania	0	0	0	0	0	0	0	0	1.91e-06	3.15e-06	1.96e-06	4.08e-06	2.45e-06	3.75e-07	6.25e-07	0	1.14e-06	0	0	0	5.1e-07	1.97e-07	0	0
Thioalbus	7.13e-07	0	0	0	0	0	2.33e-06	0	2.94e-07	0	6.14e-07	6.8e-07	4.9e-06	7.49e-07	3.25e-06	3.93e-07	0	2.46e-06	0	0	0	0	0	0
Nitrincola	7.13e-07	4.25e-07	4.87e-07	1.46e-06	2.14e-06	0	1.17e-06	0	0	1.58e-06	0	0	0	3.75e-07	0	0	6.86e-06	0	0	0	0	0	9e-07	1.95e-07
Thermodesulfobium	8.14e-07	3.08e-06	4.87e-07	8.78e-07	1.07e-06	0	2.33e-07	0	0	8.75e-07	2.46e-07	0	2.72e-07	3.75e-07	3.25e-06	1.44e-06	0	0	1.26e-06	0	5.1e-07	4.91e-07	6.75e-07	2.93e-07
Hanseniaspora	0	5.31e-07	0	1.95e-07	5.34e-07	4.56e-07	1.52e-06	8.06e-07	0	0	1.23e-07	0	9.53e-07	0	0	0	9.14e-06	0	8.41e-07	5.29e-07	2.04e-07	0	0	3.9e-07
Pelagicola	6.11e-07	7.44e-07	0	0	1.07e-06	0	0	0	2.94e-07	1.75e-07	3.68e-07	0	3.27e-06	0	1.12e-06	2.62e-07	3.81e-07	2.9e-07	7.57e-06	0	0	0	0	0
Catovirus	0	6.16e-06	1.66e-06	1.95e-07	0	0	0	0	0	0	7.37e-07	0	8.17e-07	2.12e-06	2.25e-06	0	0	0	1.68e-06	5.29e-07	0	0	0	0
Flavivirga	1.22e-06	1.91e-06	0	6.15e-06	3.56e-07	0	5.83e-07	0	0	0	1.84e-06	0	1.23e-06	0	0	6.55e-07	0	5.8e-07	5.61e-07	0	3.06e-07	3.93e-07	3.38e-07	0
Desulfuromusa	0	4.25e-07	0	2.93e-07	0	0	7e-07	0	5.87e-07	5.25e-07	6.14e-07	0	4.63e-06	0	1.62e-06	6.55e-07	7.62e-07	3.77e-06	2.8e-07	0	0	7.86e-07	4.5e-07	0
Ancylobacter	0	3.19e-07	0	0	1.6e-06	1.14e-07	0	0	0	1.23e-06	0	2.72e-06	3.13e-06	2.87e-06	3.75e-07	0	3.05e-06	2.9e-07	0	0	0	3.93e-07	0	0
Tatlockia	0	0	0	4.58e-06	8.91e-07	0	0	0	0	0	9.82e-07	0	1.23e-06	4.99e-07	0	0	0	0	0	9.26e-07	6.12e-06	0	3.38e-07	4.88e-07
Anderseniella	6.11e-07	0	0	0	0	0	0	0	0	5.25e-07	0	4.08e-07	2.45e-06	2.5e-07	3.75e-07	1.05e-06	0	5.8e-07	5.61e-07	6.61e-07	3.37e-06	1.08e-06	3.83e-06	2.93e-07
Bavariicoccus	1.12e-06	0	5.85e-07	6.83e-07	8.91e-07	5.7e-07	2.33e-07	3.46e-07	4.4e-07	5.25e-07	9.82e-07	0	1.09e-06	6.24e-07	6.25e-07	6.55e-07	0	5.8e-07	1.26e-06	0	8.16e-07	8.84e-07	1.46e-06	1.66e-06
Haloferax	4.07e-07	2.44e-06	1.85e-06	2.93e-07	0	0	5.83e-07	0	1.17e-06	7e-07	7.37e-07	9.52e-07	2.31e-06	0	0	3.93e-07	0	5.8e-07	0	0	9.18e-07	1.18e-06	1.46e-06	0
Cycloclasticus	0	3.19e-07	0	0	3.56e-06	0	7e-07	0	1.47e-06	7e-07	1.96e-06	9.52e-07	6.81e-07	4.99e-07	1.25e-07	0	0	4.35e-07	2.8e-07	6.61e-07	4.08e-07	1.18e-06	2.03e-06	0
Furculomyces	0	0	0	0	0	4.56e-07	0	0	0	0	0	0	1.91e-06	2.5e-07	1.37e-06	0	1.1e-05	0	0	0	0	5.9e-07	0	2.93e-07
Atlantibacter	0	0	7.8e-07	0	1.07e-06	1.94e-06	1.52e-06	0	2.94e-07	1.05e-06	7.37e-07	6.8e-07	1.36e-06	6.24e-07	0	3.93e-07	0	1.01e-06	0	0	7.14e-07	1.67e-06	1.35e-06	6.83e-07
Cytomegalovirus	0	0	0	0	0	1.48e-06	9.33e-07	1.15e-07	5.87e-07	7e-07	4.91e-07	8.16e-07	8.17e-07	9.99e-07	8.74e-07	1.31e-07	3.81e-06	8.7e-07	8.41e-07	6.61e-07	0	5.9e-07	5.63e-07	5.85e-07
Pragia	4.07e-07	4.25e-07	6.82e-07	4.88e-07	0	0	3.5e-07	1.84e-06	0	5.25e-07	8.59e-07	4.08e-07	1.36e-06	1.25e-06	1.75e-06	1.44e-06	0	7.25e-07	0	1.06e-06	4.08e-07	1.08e-06	0	7.8e-07
Nesterenkonia	5.09e-07	2.13e-06	5.85e-07	1.17e-06	0	0	0	5.76e-07	0	1.23e-06	0	0	1.91e-06	0	0	0	2.29e-06	2.46e-06	0	3.97e-07	1.22e-06	6.88e-07	6.75e-07	0
Oceanicoccus	0	6.38e-07	0	2.93e-07	1.25e-06	2.28e-07	9.33e-07	6.91e-07	2.94e-07	0	1.23e-06	1.09e-06	0	8.74e-07	1.37e-06	6.16e-06	0	0	7.01e-07	0	0	0	0	0
Arcanobacterium	8.14e-07	1.17e-06	2.92e-07	1.27e-06	8.91e-07	0	0	2.3e-07	0	7e-07	8.59e-07	6.8e-07	8.17e-07	1.25e-06	3.75e-07	4.06e-06	0	0	4.21e-07	0	5.1e-07	6.88e-07	0	6.83e-07
Urinacoccus	8.14e-07	3.19e-07	6.82e-07	8.78e-07	8.91e-07	9.12e-07	0	5.76e-07	0	0	0	0	1.36e-06	3.75e-07	2.5e-07	1.18e-06	0	4.35e-07	0	0	1.63e-06	2.06e-06	2.14e-06	1.17e-06
Kitasatospora	4.07e-07	4.25e-07	0	6.83e-07	0	2.51e-06	0	0	0	0	0	0	2.72e-07	4.99e-07	0	0	0	0	2.8e-06	7.94e-07	2.04e-06	5.9e-07	1.8e-06	2.83e-06
Aquimonas	3.05e-07	1.06e-06	0	2.93e-07	0	0	0	0	0	0	0	0	4.36e-06	0	1.12e-06	2.62e-07	0	1.16e-06	5.33e-06	1.72e-06	0	0	0	0
Aliifodinibius	9.16e-07	0	4.87e-07	5.17e-06	0	0	0	4.61e-07	4.4e-07	1.23e-06	0	6.8e-07	2.18e-06	0	5e-07	1.05e-06	0	2.9e-07	2.8e-07	2.65e-07	9.18e-07	4.91e-07	2.25e-07	0
Aphanocapsa	0	9.57e-07	2.14e-06	0	0	5.7e-07	4.66e-07	2.3e-07	0	0	1.23e-07	0	5.45e-07	3.75e-07	3.75e-07	0	0	0	0	0	0	0	0	9.75e-06
Streptacidiphilus	2.65e-06	1.38e-06	2.83e-06	5.85e-07	7.12e-07	0	0	2.3e-07	0	0	1.35e-06	0	2.72e-07	2.5e-07	1.12e-06	0	0	1.88e-06	0	5.29e-07	2.04e-07	7.86e-07	4.5e-07	2.93e-07
Auricularia	0	0	0	0	5.34e-07	5.7e-07	7e-07	0	5.87e-07	0	6.14e-07	2.72e-07	6.81e-07	0	5e-07	2.62e-07	4.57e-06	3.33e-06	1.12e-06	3.97e-07	0	5.9e-07	0	7.8e-07
Secunda5virus	0	0	0	1.95e-07	0	0	0	0	4.4e-07	7e-07	1.22e-05	0	0	0	0	0	0	0	0	1.98e-06	0	0	0	0
Wallemia	2.04e-07	3.19e-07	0	0	8.91e-07	0	0	0	0	0	0	0	1.91e-06	0	7.5e-07	0	1.07e-05	0	0	0	0	1.97e-07	2.25e-07	2.93e-07
Sulfuritalea	0	0	5.85e-07	9.75e-07	0	0	4.66e-07	3.46e-06	1.32e-06	3.85e-06	8.59e-07	0	4.09e-07	0	0	0	0	4.35e-07	1.26e-06	0	5.1e-07	4.91e-07	7.88e-07	0
Phoenicibacter	6.11e-07	5.31e-07	4e-06	1.37e-06	0	1.14e-07	7e-07	0	1.61e-06	0	1.1e-06	9.52e-07	0	3.75e-07	7.5e-07	0	0	1.01e-06	2.8e-07	5.29e-07	0	2.95e-07	6.75e-07	4.88e-07
Thermosulfidibacter	2.34e-06	7.44e-07	2.92e-07	0	8.91e-07	0	4.66e-07	0	0	0	0	0	1.91e-06	6.24e-07	2.12e-06	0	2.29e-06	0	0	0	1.02e-06	1.57e-06	2.25e-07	8.78e-07
Ilumatobacter	0	0	0	0	3.56e-07	1.03e-06	0	0	2.94e-07	5.25e-07	3.31e-06	1.09e-06	1.23e-06	1.87e-06	1.12e-06	5.24e-07	0	1.45e-06	5.61e-07	9.26e-07	1.02e-07	9.83e-08	0	8.78e-07
Phormidesmis	0	7.44e-07	0	0	0	0	1.75e-06	0	0	7e-07	4.91e-07	0	2.45e-06	4.99e-07	3.75e-07	2.62e-07	0	2.75e-06	1.26e-06	1.59e-06	0	8.84e-07	0	1.56e-06
Penicillium	0	0	0	5.85e-07	0	0	1.17e-06	0	2.94e-07	1.05e-06	2.46e-07	0	6.81e-07	0	8.74e-07	0	9.9e-06	0	0	0	0	2.95e-07	0	1.95e-07
Cellulosimicrobium	4.07e-07	1.7e-06	8.77e-07	1.07e-06	1.78e-07	0	4.66e-07	0	4.4e-06	0	1.1e-06	1.36e-06	2.72e-07	0	0	0	7.62e-07	1.01e-06	0	0	2.04e-07	5.9e-07	6.75e-07	1.95e-07
Dissulfuribacter	3.05e-07	0	7.8e-07	0	1.07e-06	0	0	0	4.4e-07	0	0	0	1.5e-06	2.12e-06	0	2.62e-07	1.9e-06	5.36e-06	0	2.65e-07	0	7.86e-07	0	4.88e-07
Oblitimonas	0	0	2.92e-07	8.78e-07	0	9.12e-07	5.83e-07	1.5e-06	0	0	0	0	0	0	0	0	0	7.25e-07	0	9.26e-07	3.88e-06	2.95e-07	1.58e-06	3.71e-06
Egicoccus	3.05e-07	1.28e-06	3.02e-06	0	1.07e-06	0	4.66e-07	1.96e-06	0	0	0	0	1.77e-06	0	2.37e-06	3.93e-07	0	1.01e-06	4.21e-07	1.19e-06	0	0	0	0
Pseudooceanicola	1.43e-06	1.17e-06	7.8e-07	7.61e-06	0	0	4.66e-07	3.46e-07	0	0	3.68e-07	2.72e-07	0	0	3.75e-07	0	0	0	0	0	1.12e-06	9.83e-07	3.38e-07	0
Pseudogulbenkiania	0	4.25e-07	0	0	0	1.03e-06	3.5e-07	8.06e-07	4.84e-06	0	0	0	0	0	1.75e-06	1.05e-06	4.19e-06	0	0	0	0	0	0	7.8e-07
Sextaecvirus	4.07e-07	0	0	7.8e-07	6.23e-06	2.28e-07	0	0	0	7e-07	4.42e-06	0	2.72e-07	3.75e-07	0	0	0	8.7e-07	0	2.65e-07	0	3.93e-07	0	1.95e-07
Natronolimnobius	0	0	0	0	7.12e-07	1.03e-06	8.16e-07	0	1.17e-06	7e-07	6.14e-07	8.16e-07	5.45e-07	1.12e-06	8.74e-07	9.17e-07	1.9e-06	8.7e-07	8.41e-07	1.32e-06	0	0	0	8.78e-07
Mangrovibacter	2.04e-07	5.31e-07	4.87e-07	2.93e-07	0	4.56e-07	4.66e-07	4.72e-06	2.94e-07	0	0	0	1.63e-06	0	2.25e-06	1.7e-06	0	1.45e-06	0	0	0	0	0	5.85e-07
Thiohalocapsa	4.07e-07	5.31e-07	3.9e-07	5.85e-07	0	0	8.16e-07	2.3e-07	4.4e-07	0	0	0	5.17e-06	7.49e-07	2.37e-06	1.31e-06	0	5.8e-07	0	0	0	4.91e-07	7.88e-07	1.95e-07
Candidatus_Carbobacillus	3.05e-07	7.44e-07	3.9e-07	9.75e-07	0	5.7e-07	0	0	0	8.75e-07	0	1.36e-07	0	0	1.12e-06	0	0	3.33e-06	1.4e-06	1.32e-06	9.18e-07	4.91e-07	2.25e-07	2.24e-06
Candidatus_Jettenia	8.14e-07	2.13e-07	0	0	1.25e-06	4.56e-07	0	4.61e-07	4.4e-07	0	1.47e-06	0	1.09e-06	4.99e-07	3.75e-07	3.93e-07	0	3.48e-06	0	1.72e-06	1.02e-06	3.93e-07	7.88e-07	1.95e-07
Minwuia	0	2.13e-07	0	0	3.56e-07	2.28e-07	0	0	5.87e-07	1.93e-06	8.59e-07	3.26e-06	2.18e-06	2.37e-06	5e-07	0	0	2.9e-07	0	0	5.1e-07	9.83e-07	7.88e-07	0
Saccharomyces	0	5.31e-07	0	7.8e-07	0	2.28e-07	3.5e-07	0	0	0	0	0	2.72e-06	0	1.25e-06	0	8.76e-06	0	0	0	4.08e-07	0	0	0
Bryobacter	0	5.31e-07	0	7.8e-07	8.91e-07	4.56e-07	0	0	4.4e-07	0	8.59e-07	6.8e-07	1.63e-06	7.49e-07	2.5e-07	2.62e-07	1.9e-06	3.04e-06	0	3.97e-07	5.1e-07	0	5.63e-07	1.07e-06
Rivularia	4.07e-07	1.28e-06	2.63e-06	2.93e-07	3.56e-07	2.28e-07	4.66e-07	9.21e-07	0	0	0	0	1.5e-06	0	1.87e-06	6.55e-07	0	8.7e-07	9.82e-07	5.29e-07	0	1.47e-06	5.63e-07	0
Nitriliruptor	4.07e-07	0	0	0	0	0	1.4e-05	0	0	0	0	0	0	0	0	0	0	0	0	0	6.12e-07	0	0	0
Terracoccus	4.07e-06	1.17e-06	0	7.8e-07	0	0	0	0	4.4e-07	0	0	0	5.45e-07	0	2e-06	0	0	0	0	5.95e-06	0	0	0	0
Dermabacter	1.12e-06	7.44e-07	1.27e-06	6.83e-07	0	5.7e-07	5.83e-07	3.46e-07	2.94e-07	1.75e-07	2.46e-07	5.44e-07	1.5e-06	0	1.25e-07	1.05e-06	0	0	2.8e-07	9.26e-07	1.43e-06	0	1.13e-06	1.95e-06
Desemzia	3.05e-07	0	1.36e-06	3.9e-07	7.12e-07	0	8.16e-07	1.5e-06	2.94e-07	0	0	0	5.45e-07	4.99e-07	1.87e-06	0	0	1.45e-06	9.82e-07	6.61e-07	1.22e-06	8.84e-07	7.88e-07	5.85e-07
Stappia	0	5.31e-07	0	2.93e-07	0	0	3.5e-07	0	1.47e-06	2.28e-06	1.96e-06	4.62e-06	1.09e-06	0	0	0	0	0	0	7.94e-07	3.06e-07	8.84e-07	0	2.93e-07
Singulisphaera	6.11e-07	0	0	0	0	2.28e-07	9.33e-07	1.5e-06	2.06e-06	0	2.46e-07	4.08e-07	0	8.74e-07	3.75e-07	0	3.81e-06	4.35e-07	0	1.59e-06	0	0	1.8e-06	0
Natrinema	9.16e-07	1.59e-06	2.24e-06	0	7.12e-07	0	0	1.61e-06	0	0	0	0	1.5e-06	0	1.75e-06	3.93e-07	1.14e-06	1.16e-06	7.01e-07	9.26e-07	0	1.97e-07	0	0
Filibacter	0	7.44e-07	0	0	7.12e-07	0	0	3.46e-07	0	3.5e-07	0	0	1.5e-06	0	5e-07	0	1.14e-06	2.46e-06	7.01e-07	2.25e-06	1.12e-06	1.77e-06	9e-07	2.93e-07
Smoothievirus	0	4.25e-07	0	0	0	2.85e-06	0	4.38e-06	0	0	0	0	0	0	0	0	5.33e-06	0	7.01e-07	1.06e-06	0	0	0	0
Thermomonas	2.04e-07	4.25e-07	6.82e-07	0	0	1.03e-06	0	1.27e-06	7.34e-07	0	0	0	5.45e-07	0	1.62e-06	0	0	2.46e-06	2.52e-06	1.32e-06	1.22e-06	0	6.75e-07	0
Talaromyces	0	0	0	0	5.34e-07	1.14e-06	4.66e-07	4.61e-07	5.87e-07	5.25e-07	7.37e-07	5.44e-07	8.17e-07	8.74e-07	0	0	4.19e-06	1.88e-06	7.01e-07	6.61e-07	0	0	0	5.85e-07
Geitlerinema	0	0	0	0	0	0	2.33e-07	0	1.47e-06	3.5e-07	1.84e-06	0	5.45e-07	0	7.5e-07	2.23e-06	0	0	0	2.65e-06	0	3.64e-06	3.38e-07	5.85e-07
Lawsonella	2.04e-07	6.38e-07	0	2.93e-07	5.34e-07	0	2.33e-07	6.91e-07	4.7e-06	0	2.58e-06	0	2.31e-06	0	8.74e-07	0	0	8.7e-07	0	6.61e-07	0	0	0	0
Oscillochloris	1.83e-06	1.49e-06	1.95e-06	3.9e-07	0	4.56e-07	4.66e-07	1.73e-06	0	0	0	0	1.5e-06	0	1.62e-06	5.24e-07	0	5.8e-07	8.41e-07	1.19e-06	0	0	0	0
Agatevirus	0	1.81e-06	0	0	0	0	0	0	0	0	2.46e-07	0	1.36e-07	0	1.62e-06	0	7.62e-06	1.74e-06	7.01e-07	0	0	6.88e-07	0	0
Cryptococcus	0	0	0	4.88e-07	0	1.14e-07	0	0	0	1.05e-06	2.46e-07	0	1.77e-06	0	5e-07	0	9.14e-06	0	0	9.26e-07	1.02e-07	0	0	1.95e-07
Orientia	0	0	3.9e-07	6.83e-07	0	0	5.83e-07	0	0	0	1.23e-06	0	1.36e-06	4.12e-06	8.74e-07	0	0	3.19e-06	0	1.19e-06	0	4.91e-07	0	3.9e-07
Pseudofulvimonas	0	3.19e-07	0	3.9e-07	0	6.84e-07	5.83e-07	0	0	1.4e-06	0	8.16e-07	4.09e-07	8.74e-07	2.62e-06	1.05e-06	7.62e-07	2.9e-06	5.61e-07	3.97e-07	0	4.91e-07	2.25e-07	0
Candidatus_Competibacter	1.02e-06	2.44e-06	1.95e-06	1.27e-06	3.56e-07	2.28e-07	2.33e-07	8.06e-07	0	0	0	0	1.63e-06	0	1.25e-06	3.93e-07	0	7.25e-07	7.01e-07	5.29e-07	2.04e-07	0	3.38e-07	2.93e-07
Steroidobacter	1.53e-06	1.28e-06	0	8.78e-07	0	2.28e-07	2.57e-06	5.76e-07	0	0	0	4.08e-07	6.81e-07	1.37e-06	2.5e-07	2.62e-07	0	1.16e-06	2.8e-07	0	0	6.88e-07	1.24e-06	8.78e-07
Shimazuella	6.11e-07	1.28e-06	0	0	7.12e-07	3.42e-07	2.8e-06	0	2.94e-07	0	2.46e-07	0	6.81e-07	0	0	0	0	8.7e-07	1.26e-06	2.65e-07	1.53e-06	9.83e-07	1.69e-06	6.83e-07
Haliea	0	1.91e-06	3.9e-07	4.88e-07	1.96e-06	4.56e-07	0	0	8.81e-07	3.5e-07	7.37e-07	5.44e-07	0	1.62e-06	0	0	7.62e-07	2.9e-07	1.68e-06	3.97e-07	2.04e-07	1.28e-06	2.25e-07	0
Piscibacillus	1.02e-06	2.13e-07	0	0	0	2.28e-07	0	0	1.91e-06	5.25e-07	4.79e-06	2.72e-07	3.4e-06	0	0	0	7.62e-07	0	0	5.29e-07	3.06e-07	0	2.25e-07	0
Ochrovirga	0	9.57e-07	4.48e-06	9.75e-07	0	0	0	0	5.28e-06	0	2.46e-07	0	0	1.5e-06	0	0	0	0	2.8e-07	0	0	0	4.5e-07	0
Advenella	4.07e-07	4.25e-07	0	5.85e-07	0	2.28e-07	9.33e-07	4.61e-07	2.35e-06	0	0	8.16e-07	2.72e-07	9.99e-07	8.74e-07	2.62e-06	3.81e-07	5.8e-07	5.61e-07	7.94e-07	0	0	5.63e-07	2.93e-07
Catelliglobosispora	4.07e-07	1.49e-06	1.66e-06	0	0	0	0	1.5e-06	0	5.25e-07	7.37e-07	2.72e-07	1.23e-06	0	1.62e-06	5.24e-07	0	7.25e-07	7.01e-07	1.85e-06	4.08e-07	2.95e-07	0	1.95e-07
Microvirgula	0	2.13e-06	3.9e-07	0	0	0	8.16e-07	8.06e-07	0	3.5e-07	1.1e-06	0	6.4e-06	0	0	0	7.62e-07	0	0	2.65e-07	4.08e-07	4.91e-07	0	1.95e-07
Paludisphaera	0	2.76e-06	6.82e-07	2.05e-06	3.56e-07	3.42e-07	0	0	0	0	2.46e-07	0	2.86e-06	2.5e-07	1.62e-06	0	7.62e-07	7.25e-07	0	3.97e-07	0	0	2.25e-07	7.8e-07
Ewingella	0	0	6.14e-06	0	1.25e-06	2.96e-06	0	0	0	0	0	0	0	0	6.25e-07	0	0	8.7e-07	7.01e-07	0	0	4.91e-07	1.01e-06	0
Pluralibacter	9.16e-07	0	1.27e-06	2.15e-06	0	6.84e-07	0	0	1.32e-06	2.98e-06	2.58e-06	8.16e-07	9.53e-07	0	0	0	0	0	0	0	0	3.93e-07	0	0
Lacticigenium	0	2.13e-06	5.85e-07	0	1.78e-07	1.94e-06	0	1.5e-06	0	0	2.46e-07	1.36e-06	1.5e-06	4.99e-07	3.75e-07	3.93e-07	7.62e-07	5.8e-07	7.01e-07	2.65e-07	5.1e-07	2.95e-07	2.25e-07	0
P12024virus	0	2.34e-06	2.92e-07	0	0	2.28e-06	3.5e-07	4.72e-06	0	0	0	0	1.36e-06	0	0	5.24e-07	0	1.59e-06	0	0	0	4.91e-07	0	0
Nitrospirillum	5.09e-07	4.25e-07	0	4.88e-07	1.78e-06	3.42e-07	0	0	4.4e-07	0	8.59e-07	0	0	4.5e-06	6.25e-07	6.55e-07	2.67e-06	4.35e-07	0	0	0	0	2.25e-07	0
Plesiomonas	0	0	0	6.83e-07	8.91e-07	1.71e-06	4.66e-07	2.3e-07	2.94e-06	5.25e-07	1.35e-06	1.77e-06	2.72e-07	0	1.25e-07	0	0	0	7.01e-07	6.61e-07	8.16e-07	2.95e-07	4.5e-07	0
Natronorubrum	0	7.44e-07	0	2.05e-06	0	0	4.66e-07	0	0	0	0	0	0	0	0	0	0	0	0	0	0	1.06e-05	0	0
Trichoderma	0	0	0	0	0	0	1.17e-06	0	1.47e-06	7e-07	9.82e-07	0	2.86e-06	0	6.25e-07	0	5.33e-06	0	0	0	2.04e-07	4.91e-07	0	0
Thermosulfurimonas	0	7.44e-07	0	6.83e-07	0	0	0	4.61e-07	0	0	2.46e-07	0	5.99e-06	2.5e-07	9.99e-07	0	0	1.01e-06	0	7.94e-07	0	1.97e-06	6.75e-07	0
Indivirus	0	6.38e-06	1.07e-06	0	1.07e-06	7.98e-07	0	0	0	8.75e-07	2.46e-07	0	6.81e-07	0	7.5e-07	0	7.62e-07	0	0	1.19e-06	0	0	0	0
Labrys	3.05e-07	0	0	9.75e-07	0	0	0	0	7.34e-07	7e-07	0	0	6.4e-06	6.24e-07	2.12e-06	0	0	1.01e-06	0	9.26e-07	0	0	0	0
Candidatus_Azobacteroides	6.11e-07	4.25e-07	5.85e-07	1.95e-07	7.12e-07	1.48e-06	1.4e-06	3.46e-07	0	0	0	0	2.72e-06	2.12e-06	7.5e-07	9.17e-07	1.52e-06	0	0	0	0	0	0	0
Geothrix	4.07e-07	1.59e-06	2.73e-06	2.93e-07	5.34e-07	2.28e-07	3.5e-07	1.04e-06	0	0	0	0	2.31e-06	0	1.5e-06	5.24e-07	0	8.7e-07	7.01e-07	6.61e-07	0	0	0	0
Fangia	0	0	9.16e-06	0	0	0	0	0	0	0	2.46e-07	4.08e-07	3e-06	0	6.25e-07	0	0	0	0	0	3.06e-07	0	0	0
Pleurocapsa	0	1.38e-06	2.92e-07	5.85e-07	0	0	0	8.06e-07	1.91e-06	0	8.59e-07	0	3.68e-06	0	2.5e-06	1.7e-06	0	0	0	0	0	0	0	0
Zobellella	4.07e-07	0	0	2.93e-07	1.07e-06	4.56e-07	3.5e-07	0	0	5.25e-07	0	0	8.17e-07	3.75e-07	0	3.93e-07	0	0	7.01e-07	0	0	4.72e-06	3.38e-07	3.22e-06
Cylindrospermopsis	3.05e-07	0	0	0	5.34e-07	2.85e-06	1.17e-06	0	0	0	2.46e-07	0	4.9e-06	4.99e-07	1.37e-06	7.86e-07	0	0	0	2.65e-07	0	0	1.13e-07	5.85e-07
Nitrospina	8.14e-07	5.31e-07	1.95e-07	0	0	2.28e-07	1.87e-06	0	0	0	0	1.77e-06	2.72e-07	2.12e-06	1.62e-06	0	1.14e-06	0	0	7.94e-07	0	4.91e-07	1.13e-06	5.85e-07
Glycocaulis	0	5.31e-07	0	0	1.6e-06	4.56e-07	0	0	0	0	1.23e-06	8.16e-07	9.53e-07	4e-06	0	2.62e-07	1.9e-06	5.8e-07	0	3.97e-07	0	0	3.38e-07	4.88e-07
Roseibium	0	3.19e-06	0	0	4.1e-06	2.28e-07	0	0	0	0	0	1.63e-06	4.09e-07	2.75e-06	1.25e-06	0	0	0	0	0	0	0	0	0
Borrelia	4.07e-07	5.31e-07	0	5.85e-07	1.6e-06	0	0	6.91e-07	3.08e-06	7e-07	2.7e-06	1.36e-07	5.45e-07	0	0	3.93e-07	0	0	1.68e-06	0	0	4.91e-07	0	0
Candidatus_Syntrophoarchaeum	5.09e-07	0	0	2.54e-06	0	1.14e-06	5.83e-07	6.91e-07	0	0	9.82e-07	0	4.09e-07	0	1.87e-06	0	3.05e-06	0	2.8e-07	1.19e-06	0	2.95e-07	0	0
Rhodotorula	0	3.19e-07	0	1.56e-06	3.56e-07	3.42e-07	4.66e-07	5.76e-07	2.94e-07	3.5e-07	0	0	1.23e-06	0	7.5e-07	1.05e-06	3.81e-06	0	9.82e-07	5.29e-07	6.12e-07	0	0	2.93e-07
Raphidiopsis	6.11e-07	1.81e-06	2.24e-06	0	5.34e-07	0	0	1.15e-06	0	0	0	0	2.04e-06	0	2.75e-06	5.24e-07	0	2.9e-07	7.01e-07	7.94e-07	0	0	0	0
Oceanicaulis	0	0	0	0	3.56e-07	0	0	0	0	1.75e-06	0	3.4e-06	3.68e-06	7.49e-07	2.5e-07	0	0	2.03e-06	0	5.29e-07	3.06e-07	3.93e-07	0	0
Roseimicrobium	0	3.19e-07	0	9.75e-08	0	0	9.33e-07	0	0	0	0	2.72e-07	6.81e-07	7.49e-07	1.25e-06	3.93e-07	1.14e-06	1.3e-06	0	3.97e-07	6.12e-07	2.06e-06	4.5e-07	2.73e-06
Obesumbacterium	5.09e-07	1.59e-06	0	4.88e-07	1.6e-06	2.28e-07	3.5e-07	0	0	1.75e-06	1.35e-06	0	8.17e-07	6.24e-07	0	1.31e-07	0	0	0	0	0	1.38e-06	2.36e-06	1.95e-07
Pyrococcus	3.05e-07	1.49e-06	3.9e-07	1.95e-07	1.78e-07	0	0	3.46e-07	1.03e-06	0	1.35e-06	8.16e-07	3.95e-06	0	5e-07	3.93e-07	0	2.9e-07	0	0	1.22e-06	3.93e-07	3.38e-07	1.95e-07
Cruoricaptor	1.02e-06	3.19e-07	3.9e-07	3.9e-07	5.34e-07	1.14e-06	0	0	8.81e-07	0	6.14e-07	4.08e-07	1.63e-06	0	2.5e-07	9.17e-07	0	0	0	4.37e-06	2.04e-07	0	0	2.93e-07
Nitrosovibrio	5.09e-07	1.38e-06	0	8.78e-07	5.34e-07	5.7e-07	8.16e-07	1.15e-07	2.06e-06	5.25e-07	0	4.08e-07	1.5e-06	1.75e-06	5e-07	1.44e-06	0	0	0	0	0	0	3.38e-07	0
Coleofasciculus	2.04e-07	0	0	0	0	3.42e-07	0	9.21e-07	0	0	0	1.36e-07	2.72e-07	3.75e-07	2.5e-07	0	7.62e-07	8.7e-07	0	0	0	0	8.1e-06	1.07e-06
Thermoanaerobaculum	0	0	0	0	0	0	0	0	0	0	0	0	2.45e-06	0	2.5e-07	0	1.9e-06	8.7e-06	0	0	0	0	0	0
Schizopora	0	0	0	6.83e-07	0	0	3.5e-07	5.76e-07	0	5.25e-07	0	8.16e-07	5.45e-07	7.49e-07	0	7.86e-07	5.71e-06	8.7e-07	2.8e-07	3.97e-07	2.04e-07	2.95e-07	0	4.88e-07
Salinisphaera	0	4.25e-07	1.95e-07	0	0	0	0	0	1.17e-06	0	3.68e-07	1.22e-06	6.81e-07	4.99e-07	2e-06	3.93e-07	0	7.25e-07	3.23e-06	7.94e-07	6.12e-07	2.95e-07	4.5e-07	1.95e-07
Paraglaciecola	6.11e-07	4.25e-07	9.75e-07	4.88e-07	0	0	7e-07	1.15e-07	8.81e-07	7e-07	2.46e-07	0	6.81e-07	4.99e-07	1.12e-06	2.62e-07	0	4.35e-07	0	7.94e-07	6.12e-07	1.08e-06	1.13e-06	1.46e-06
Huchismacovirus	0	0	0	0	0	0	0	0	0	0	0	0	0	0	0	0	0	0	0	0	9.18e-07	0	1.23e-05	0
Parvularcula	0	5.31e-07	0	1.95e-07	7.12e-07	0	3.5e-07	0	0	0	0	0	5.72e-06	4.99e-07	6.25e-07	0	1.52e-06	1.45e-06	5.61e-07	0	0	7.86e-07	2.25e-07	0
Pisolithus	2.04e-07	3.19e-07	1.95e-07	7.8e-07	1.78e-07	5.7e-07	1.05e-06	0	2.94e-07	1.75e-07	0	4.08e-07	8.17e-07	3.75e-07	5e-07	0	5.33e-06	5.8e-07	1.12e-06	2.65e-07	0	0	0	0
Tistrella	7.13e-07	0	0	0	1.42e-06	0	0	0	5.87e-07	7e-07	9.82e-07	8.16e-07	1.09e-06	2.25e-06	1.87e-06	0	0	4.35e-07	0	0	3.06e-07	8.84e-07	9e-07	1.95e-07
Pseudobacter	2.04e-07	3.19e-07	0	1.17e-06	4.99e-06	7.98e-07	3.5e-07	3.46e-07	2.94e-07	3.5e-07	1.23e-07	5.44e-07	6.81e-07	3.75e-07	1.12e-06	0	0	0	0	0	3.06e-07	6.88e-07	0	4.88e-07
Seinonella	0	1.49e-06	0	2.93e-07	7.12e-07	0	0	0	2.94e-07	0	0	6.8e-07	8.17e-07	2.5e-07	5e-07	2.1e-06	0	4.35e-07	0	2.65e-07	7.14e-07	1.97e-07	2.7e-06	1.66e-06
Cutaneotrichosporon	0	0	0	0	5.34e-07	3.42e-07	2.33e-07	6.91e-07	0	5.25e-07	0	4.08e-07	5.45e-07	3.75e-07	3.75e-07	9.17e-07	6.47e-06	5.8e-07	2.8e-07	7.94e-07	0	0	0	0
Buchnera	0	0	0	0	0	6.95e-06	4.66e-07	0	5.87e-07	1.58e-06	2.46e-07	0	1.09e-06	0	0	0	0	0	0	0	1.53e-06	3.93e-07	2.25e-07	0
Aphanothece	0	5.31e-07	3.9e-07	1.37e-06	0	4.56e-07	1.52e-06	0	1.17e-06	7e-07	0	2.72e-07	1.36e-06	4.99e-07	0	0	0	0	0	3.97e-07	3.06e-07	1.18e-06	1.35e-06	1.56e-06
Lokiarchaeum	6.11e-07	1.91e-06	2.24e-06	0	1.07e-06	2.28e-07	2.33e-07	1.61e-06	0	0	0	0	1.63e-06	0	9.99e-07	0	0	7.25e-07	7.01e-07	7.94e-07	0	0	0	1.95e-07
Georgenia	3.05e-07	1.17e-06	2.92e-07	9.75e-08	0	4.56e-07	4.66e-07	1.27e-06	4.4e-07	1.75e-06	2.46e-07	6.8e-07	1.5e-06	0	0	1.57e-06	1.14e-06	0	9.82e-07	0	0	1.97e-07	0	3.9e-07
Hyphobacterium	4.07e-07	1.7e-06	0	0	1.78e-06	3.42e-07	0	0	7.34e-07	1.05e-06	4.91e-07	1.77e-06	9.53e-07	1.5e-06	3.75e-07	0	0	0	0	1.32e-06	0	0	0	4.88e-07
Acidocella	0	0	2.92e-07	0	7.12e-07	0	7e-07	6.91e-07	0	5.25e-07	7.37e-07	6.8e-07	1.36e-06	0	6.25e-07	0	4.95e-06	1.16e-06	0	0	0	0	4.5e-07	0
Phikzvirus	0	7.44e-07	0	3.9e-07	3.92e-06	2.28e-07	0	0	0	0	8.59e-07	0	2.18e-06	0	0	0	0	1.01e-06	0	7.94e-07	8.16e-07	1.57e-06	3.38e-07	0
Candidatus_Thermochlorobacter	0	2.13e-07	2.92e-07	0	8.91e-07	0	0	0	0	0	0	0	5.45e-07	8.74e-07	5e-07	0	4.19e-06	4.64e-06	0	0	2.04e-07	1.97e-07	0	2.93e-07
Sp58virus	0	0	0	0	3.21e-06	0	0	5.18e-06	0	0	0	0	5.45e-07	0	3.75e-07	0	0	0	7.01e-07	3.97e-07	0	3.93e-07	9e-07	1.07e-06
Spirobacillus	0	5.31e-07	4.87e-07	4.88e-07	0	0	0	2.3e-07	1.32e-06	4.38e-06	1.6e-06	1.09e-06	5.45e-07	0	0	0	1.52e-06	5.8e-07	0	0	0	0	0	0
Js98virus	0	2.13e-07	0	0	8.02e-06	4.56e-07	0	5.76e-07	0	0	0	0	0	0	0	0	0	7.25e-07	0	2.78e-06	0	0	0	0
Hydrogenobacter	1.63e-06	4.25e-07	0	0	0	0	4.66e-07	0	8.51e-06	0	0	0	0	1.12e-06	0	0	0	0	0	0	3.06e-07	0	0	2.93e-07
Desulfohalobium	0	2.13e-07	3.51e-06	3.9e-07	0	0	3.5e-07	2.3e-07	0	0	0	0	1.23e-06	3.75e-07	8.74e-07	3.93e-07	1.52e-06	0	2.8e-07	5.29e-07	3.06e-07	9.83e-07	1.01e-06	4.88e-07
Negadavirga	4.07e-07	1.59e-06	5.85e-07	3.9e-07	2.85e-06	2.28e-07	2.33e-07	0	0	0	3.68e-07	0	2.72e-07	8.74e-07	5e-07	0	7.62e-07	2.9e-07	0	3.97e-07	0	9.83e-08	0	2.83e-06
Propionicimonas	0	7.44e-07	0	3.9e-07	0	6.84e-07	1.05e-06	3.46e-07	0	0	0	6.8e-07	9.53e-07	8.74e-07	2e-06	1.31e-06	0	7.25e-07	9.82e-07	5.29e-07	0	4.91e-07	9e-07	0
Sphaerospermopsis	0	7.44e-07	0	2.93e-07	0	0	0	0	1.03e-06	5.25e-07	6.14e-07	2.72e-07	2.72e-07	1.25e-06	0	5.11e-06	1.52e-06	0	0	1.32e-07	0	6.88e-07	0	1.95e-07
Pyronema	0	0	0	0	3.56e-07	2.28e-07	8.16e-07	0	4.4e-07	0	2.46e-07	0	1.09e-06	0	5e-07	0	8e-06	0	0	2.65e-07	0	0	0	6.83e-07
Saccharopolyspora	6.11e-07	3.19e-07	1.66e-06	2.93e-07	0	4.56e-07	3.5e-07	2.3e-07	1.61e-06	1.05e-06	8.59e-07	2.72e-07	4.09e-07	6.24e-07	3.75e-07	1.31e-07	0	8.7e-07	0	2.65e-07	1.02e-06	1.97e-07	1.01e-06	0
Candidimonas	5.09e-07	2.13e-07	2.63e-06	1.56e-06	0	2.28e-07	0	5.76e-07	7.34e-07	0	2.46e-07	2.72e-07	5.45e-07	7.49e-07	2.5e-07	9.17e-07	0	0	1.12e-06	0	3.06e-07	9.83e-07	3.38e-07	3.9e-07
Taphrina	0	0	0	0	0	0	0	0	1.47e-07	0	0	0	2.59e-06	0	1.75e-06	0	6.09e-06	0	0	1.59e-06	0	3.93e-07	0	0
Snowella	6.11e-07	2.23e-06	2.44e-06	0	3.56e-07	0	4.66e-07	1.27e-06	0	0	0	0	1.36e-06	0	1.75e-06	2.62e-07	0	7.25e-07	4.21e-07	6.61e-07	0	0	0	0
Nitrolancea	3.05e-07	0	0	0	5.34e-07	0	0	0	0	3.5e-07	0	0	0	0	9.99e-07	0	0	1.01e-05	0	0	0	1.97e-07	0	0
Simplexvirus	0	0	0	0	8.91e-07	6.84e-07	7e-07	5.76e-07	7.34e-07	7e-07	6.14e-07	5.44e-07	6.81e-07	6.24e-07	5e-07	3.93e-07	1.52e-06	7.25e-07	7.01e-07	5.29e-07	0	4.91e-07	3.38e-07	5.85e-07
Pseudoruegeria	3.05e-07	0	0	1.95e-07	1.25e-06	1.14e-07	0	0	8.81e-07	0	4.91e-07	2.72e-07	0	7.49e-07	3.75e-07	0	0	0	0	3.97e-07	2.96e-06	3.93e-07	1.13e-06	3.02e-06
Sistotremastrum	0	0	0	0	5.34e-07	0	0	0	7.34e-07	1.4e-06	0	5.44e-07	1.23e-06	1.25e-06	9.99e-07	0	3.05e-06	8.7e-07	0	1.32e-06	0	0	0	5.85e-07
Leisingera	3.05e-07	0	0	2.93e-07	0	0	8.16e-07	0	1.17e-06	0	6.14e-07	1.5e-06	3.27e-06	9.99e-07	0	0	0	5.8e-07	0	0	6.12e-07	1.08e-06	1.24e-06	0
Paxillus	0	0	0	0	1.07e-06	4.56e-07	4.66e-07	2.3e-07	0	0	0	5.44e-07	5.45e-07	3.75e-07	7.5e-07	0	5.33e-06	7.25e-07	5.61e-07	5.29e-07	0	3.93e-07	0	4.88e-07
Tepidimonas	2.04e-07	1.17e-06	2.92e-07	6.83e-07	3.56e-07	1.25e-06	2.33e-07	0	1.47e-07	0	0	9.52e-07	2.72e-06	3.75e-07	1.5e-06	1.18e-06	0	0	4.21e-07	0	0	2.95e-07	5.63e-07	9.75e-08
Roseateles	2.04e-06	4.25e-07	0	2.93e-07	0	0	0	0	4.4e-07	1.75e-06	9.82e-07	0	3.81e-06	0	0	0	7.62e-07	2.9e-07	0	2.65e-07	3.06e-07	4.91e-07	0	5.85e-07
Macromonas	1.02e-06	0	0	0	0	0	0	3.46e-07	7.34e-07	1.58e-06	3.68e-07	2.04e-06	8.17e-07	1.12e-06	6.25e-07	0	0	1.45e-07	0	0	2.04e-07	2.46e-06	0	9.75e-07
Maritimibacter	1.02e-07	0	0	4.88e-07	7.12e-07	0	3.5e-07	0	0	0	0	0	3.13e-06	2.5e-07	1.5e-06	0	4.95e-06	0	0	5.29e-07	0	3.93e-07	0	0
Sap6virus	0	0	0	6.15e-06	0	0	0	0	0	0	0	0	2.72e-07	0	0	0	0	2.17e-06	2.94e-06	6.61e-07	0	0	0	1.95e-07
Hyunsoonleella	2.04e-07	2.13e-06	0	6.83e-07	2.14e-06	0	3.5e-07	0	1.61e-06	7e-07	3.68e-07	0	1.36e-07	4.99e-07	5e-07	1.18e-06	0	0	0	3.97e-07	8.16e-07	0	6.75e-07	0
Ignavigranum	7.13e-07	1.38e-06	0	4.88e-07	0	0	0	0	0	0	0	0	0	0	0	3.93e-07	0	5.8e-07	8.41e-07	1.19e-06	4.08e-07	4.42e-06	6.75e-07	1.27e-06
Brockia	0	1.38e-06	5.85e-07	9.75e-08	7.12e-07	0	0	0	0	0	7.37e-07	4.08e-07	6.26e-06	0	0	0	0	4.35e-07	0	0	1.12e-06	5.9e-07	0	0
Candidatus_Thioglobus	3.05e-07	6.38e-07	0	2.93e-07	0	0	0	0	4.84e-06	0	0	1.09e-06	4.09e-07	3.75e-07	0	0	0	8.7e-07	4.21e-07	1.06e-06	1.84e-06	0	0	1.95e-07
Liberibacter	0	0	0	0	1.78e-06	3.87e-06	0	0	7.34e-07	0	1.1e-06	2.72e-07	4.09e-07	0	1.62e-06	0	0	4.35e-07	8.41e-07	0	1.02e-06	0	2.25e-07	0
Clavispora	4.07e-07	1.06e-06	3.9e-07	6.83e-07	7.12e-07	0	2.33e-07	0	0	0	0	0	2.04e-06	0	0	0	4.95e-06	0	0	2.65e-07	0	9.83e-07	4.5e-07	9.75e-08
Dictyobacter	0	3.19e-07	1.95e-06	4.88e-07	0	0	3.5e-07	0	4.4e-07	3.5e-07	0	1.36e-07	2.18e-06	3.75e-07	3.75e-07	0	1.52e-06	8.7e-07	0	0	7.14e-07	1.28e-06	0	8.78e-07
Thermomicrobium	5.09e-07	1.38e-06	2.14e-06	2.93e-07	7.12e-07	0	3.5e-07	1.5e-06	0	0	0	0	9.53e-07	0	1.12e-06	5.24e-07	0	1.01e-06	5.61e-07	7.94e-07	0	0	3.38e-07	0
Acidobacterium	0	0	1.95e-07	0	8.91e-07	3.42e-07	0	2.3e-07	1.03e-06	0	1.1e-06	4.08e-07	1.91e-06	8.74e-07	0	7.86e-07	3.81e-07	5.8e-07	0	0	8.16e-07	1.47e-06	0	1.17e-06
Ferroglobus	2.04e-07	2.02e-06	1.95e-07	1.37e-06	0	0	0	0	0	5.25e-07	9.82e-07	0	6.81e-07	2.5e-07	7.5e-07	0	0	1.01e-06	1.4e-06	5.29e-07	1.73e-06	0	3.38e-07	1.95e-07
Limnobacter	1.63e-06	3.83e-06	0	1.27e-06	5.34e-07	0	5.83e-07	0	0	0	0	0	2.72e-06	0	0	0	0	0	0	0	8.16e-07	4.91e-07	0	2.93e-07
Pelagivirga	3.05e-07	3.19e-07	0	4.88e-07	8.91e-07	0	0	0	0	0	2.95e-06	1.36e-06	2.72e-06	3.75e-07	9.99e-07	0	0	0	0	1.72e-06	0	0	0	0
Candidatus_Marithrix	9.16e-07	4.25e-07	0	3.32e-06	0	3.42e-07	0	0	1.76e-06	0	3.68e-07	0	0	0	0	3.93e-07	3.43e-06	0	0	0	0	0	0	1.17e-06
Geopsychrobacter	2.04e-07	4.25e-07	1.95e-07	2.93e-07	1.78e-06	5.7e-07	7e-07	0	5.87e-07	0	1.72e-06	1.63e-06	1.09e-06	1.5e-06	1.12e-06	0	0	0	0	0	0	0	0	2.93e-07
Thiopseudomonas	0	0	0	3.9e-07	0	0	9.33e-07	0	1.76e-06	0	9.82e-07	9.52e-07	1.91e-06	3.75e-07	0	3.93e-07	0	0	2.8e-07	0	7.14e-07	8.84e-07	2.14e-06	3.9e-07
T7virus	0	0	8.77e-07	0	0	3.19e-06	0	1.04e-06	0	1.05e-06	0	2.18e-06	2.04e-06	0	7.5e-07	2.62e-07	0	0	0	0	5.1e-07	1.97e-07	0	0
Halorubrum	5.09e-07	6.38e-07	1.66e-06	7.8e-07	0	1.82e-06	4.66e-07	1.15e-07	5.87e-07	0	0	5.44e-07	2.72e-07	0	5e-07	0	0	1.01e-06	1.12e-06	1.06e-06	4.08e-07	3.93e-07	0	1.95e-07
Felixo1virus	3.16e-06	0	0	0	0	0	2.33e-06	0	0	0	0	0	0	0	1.37e-06	0	0	0	0	1.59e-06	2.55e-06	6.88e-07	0	3.9e-07
Actinomycetospora	0	0	0	0	0	0	0	0	0	0	0	0	6.81e-07	0	0	0	0	0	0	1.14e-05	0	0	0	0
Yarrowia	0	0	0	0	8.91e-07	0	2.33e-07	0	0	0	0	0	3.13e-06	0	1.25e-06	0	6.09e-06	0	0	0	0	3.93e-07	0	0
Mixta	3.05e-07	6.38e-07	0	6.15e-06	0	0	0	0	8.81e-07	0	0	0	2.86e-06	3.75e-07	0	7.86e-07	0	0	0	0	0	0	0	0
Ferrithrix	4.07e-07	8.5e-07	4.87e-07	7.8e-07	1.07e-06	1.71e-06	5.83e-07	4.61e-07	0	1.4e-06	6.14e-07	4.08e-07	5.45e-07	9.99e-07	0	0	0	4.35e-07	0	5.29e-07	2.04e-07	1.97e-07	0	2.93e-07
Algoriella	0	5.31e-07	0	2.93e-07	0	7.98e-07	0	0	0	0	3.68e-07	0	1.09e-06	2.5e-07	2e-06	6.55e-07	1.14e-06	1.88e-06	2.38e-06	2.65e-07	0	2.95e-07	0	0
Caviibacterium	0	0	0	1.95e-07	0	0	0	2.3e-07	2.35e-06	0	1.47e-06	8.16e-07	9.53e-07	4.99e-07	5e-07	1.7e-06	7.62e-07	0	7.01e-07	0	0	0	0	1.76e-06
Leucosporidium	0	0	0	0	3.56e-07	4.56e-07	4.66e-07	3.46e-07	2.94e-07	5.25e-07	3.68e-07	4.08e-07	2.72e-07	0	0	3.93e-07	5.71e-06	2.9e-07	2.8e-07	3.97e-07	0	2.95e-07	6.75e-07	3.9e-07
Paludifilum	2.04e-07	0	1.66e-06	0	2.14e-06	0	7e-07	2.3e-07	0	0	2.46e-07	0	1.63e-06	2e-06	0	1.31e-07	1.14e-06	0	8.41e-07	0	0	6.88e-07	0	2.93e-07
Methylosinus	0	2.13e-07	2.92e-07	1.95e-07	8.91e-07	0	0	0	0	0	0	2.86e-06	1.91e-06	1.62e-06	0	2.36e-06	3.81e-07	0	9.82e-07	0	0	0	0	1.95e-07
Pbunavirus	2.04e-06	7.44e-07	0	0	0	1.25e-06	0	0	0	0	1.47e-06	1.5e-06	2.31e-06	8.74e-07	0	0	0	0	0	0	0	1.67e-06	0	0
Vulgatibacter	4.07e-07	0	1.07e-06	0	3.56e-07	1.82e-06	0	1.15e-06	0	0	2.33e-06	0	1.23e-06	0	8.74e-07	5.24e-07	0	2.9e-07	2.8e-07	0	1.02e-06	4.91e-07	0	0
Aurantimicrobium	0	0	0	0	0	0	0	0	0	5.25e-07	0	9.39e-06	9.53e-07	0	0	0	7.62e-07	0	0	0	2.04e-07	0	0	0
Golovinomyces	0	0	0	6.83e-07	0	5.7e-07	7e-07	8.06e-07	0	7e-07	0	1.09e-06	1.09e-06	6.24e-07	0	3.93e-07	1.9e-06	7.25e-07	4.21e-07	5.29e-07	0	4.91e-07	0	1.07e-06
Nosema	3.05e-07	0	0	0	5.34e-07	0	3.5e-07	0	1.47e-07	0	2.46e-07	4.08e-07	2.45e-06	3.75e-07	0	0	4.95e-06	0	1.4e-07	1.19e-06	0	2.95e-07	0	3.9e-07
Lyngbya	0	2.13e-07	0	0	0	0	4.66e-07	0	0	0	3.68e-07	2.72e-07	2.59e-06	0	2.5e-07	7.86e-07	4.57e-06	4.35e-07	1.82e-06	0	0	0	0	0
Filomicrobium	0	0	0	0	0	0	9.33e-07	0	2.2e-06	0	1.35e-06	6.8e-07	4.09e-07	4.99e-07	3.75e-07	0	0	0	1.68e-06	7.94e-07	5.1e-07	4.91e-07	1.35e-06	4.88e-07
Lihuaxuella	5.09e-07	3.19e-07	2.83e-06	0	3.56e-07	0	2.33e-07	4.61e-07	0	0	3.68e-07	1.5e-06	0	2.5e-07	6.25e-07	5.24e-07	0	4.35e-07	4.21e-07	6.61e-07	9.18e-07	4.91e-07	0	7.8e-07
Haloactinopolyspora	0	4.25e-07	1.95e-07	2.93e-07	0	0	0	0	0	0	0	5.44e-07	0	0	6.25e-07	0	0	4.35e-07	0	0	4.39e-06	2.95e-07	9e-07	3.51e-06
Massilibacterium	0	2.13e-07	1.07e-06	0	1.07e-06	0	0	0	0	1.75e-07	1.72e-06	2.72e-07	9.53e-07	0	7.5e-07	3.93e-07	0	2.9e-07	2.8e-07	2.65e-07	7.14e-07	1.38e-06	5.63e-07	1.46e-06
Brachymonas	0	2.13e-07	0	0	0	0	7e-07	0	4.4e-07	0	2.46e-07	0	4.49e-06	7.49e-07	1.75e-06	1.44e-06	0	8.7e-07	4.21e-07	0	2.04e-07	0	0	0
Segniliparus	4.07e-07	1.17e-06	2.05e-06	0	8.91e-07	0	2.33e-07	1.27e-06	0	0	0	0	1.23e-06	0	1.62e-06	5.24e-07	0	1.01e-06	5.61e-07	5.29e-07	0	0	0	0
Candidatus_Babela	0	8.5e-07	0	2.24e-06	0	0	3.5e-07	0	0	0	8.59e-07	0	6.81e-07	6.24e-07	1.37e-06	0	0	0	4.21e-07	0	2.04e-07	0	1.01e-06	2.83e-06
Alkalicoccus	0	9.57e-07	1.17e-06	0	7.12e-07	0	0	0	0	0	3.68e-07	0	4.36e-06	9.99e-07	0	0	1.9e-06	0	0	0	0	1.97e-07	0	7.8e-07
Geoglobus	2.24e-06	1.28e-06	0	6.83e-07	1.07e-06	0	3.5e-07	3.46e-07	0	0	0	5.44e-07	5.45e-07	1.25e-06	3.75e-07	5.24e-07	0	0	0	2.65e-07	4.08e-07	4.91e-07	0	1.07e-06
Dichomitus	0	0	0	3.9e-07	7.12e-07	0	1.05e-06	0	0	0	0	0	1.77e-06	0	2.5e-07	0	6.86e-06	0	0	3.97e-07	0	0	0	0
Spongiibacter	1.22e-06	0	0	3.9e-07	1.42e-06	1.25e-06	9.33e-07	3.46e-07	8.81e-07	5.25e-07	2.46e-07	4.08e-07	5.45e-07	7.49e-07	3.75e-07	3.93e-07	0	2.9e-07	2.8e-07	5.29e-07	6.12e-07	0	0	0
Pelomonas	0	1.81e-06	7.8e-07	1.95e-07	0	0	4.66e-07	5.76e-07	0	0	9.82e-07	0	3.68e-06	4.99e-07	0	0	1.52e-06	2.9e-07	0	0	0	4.91e-07	1.13e-07	0
Cobetia	1.12e-06	4.68e-06	2.92e-07	1.85e-06	0	6.84e-07	7e-07	0	0	0	0	0	5.45e-07	9.99e-07	5e-07	0	0	0	0	0	0	0	0	0
Jaapia	0	0	0	0	7.12e-07	7.98e-07	0	5.76e-07	0	8.75e-07	0	8.16e-07	1.91e-06	0	0	2.62e-07	2.29e-06	1.01e-06	4.21e-07	6.61e-07	0	0	2.25e-07	7.8e-07
Pachysolen	0	0	0	0	0	0	9.33e-07	0	0	7e-07	0	6.8e-07	1.23e-06	0	3.75e-07	0	5.71e-06	0	4.21e-07	7.94e-07	0	2.95e-07	0	1.95e-07
Chamaesiphon	0	1.81e-06	0	0	3.56e-07	0	0	0	0	1.4e-06	0	0	6.81e-07	0	2.5e-07	7.86e-07	1.14e-06	0	9.82e-07	1.32e-06	0	7.86e-07	1.01e-06	7.8e-07
Enhydrobacter	0	0	0	0	1.6e-06	1.25e-06	4.66e-07	0	2.94e-07	3.5e-07	0	8.16e-07	5.45e-07	1.12e-06	6.25e-07	0	2.67e-06	1.45e-07	4.21e-07	0	0	0	0	9.75e-07
Candidatus_Tenderia	3.05e-07	1.38e-06	2.83e-06	0	7.12e-07	7.98e-07	0	1.27e-06	2.94e-07	0	3.68e-07	0	1.36e-06	0	0	6.55e-07	0	7.25e-07	2.8e-07	0	0	2.95e-07	0	0
Beauveria	2.04e-07	2.13e-07	0	0	2.32e-06	6.84e-07	7e-07	6.91e-07	2.94e-07	8.75e-07	3.68e-07	0	2.72e-07	2.5e-07	6.25e-07	3.93e-07	1.52e-06	2.9e-07	2.8e-07	7.94e-07	0	0	0	4.88e-07
Claviceps	0	0	0	0	1.07e-06	3.42e-07	2.33e-07	0	0	0	0	2.72e-07	4.49e-06	2.5e-07	5e-07	1.05e-06	1.52e-06	1.01e-06	0	3.97e-07	0	0	0	9.75e-08
Acidiplasma	0	0	0	9.75e-08	0	5.7e-07	8.16e-07	2.3e-07	1.76e-06	7e-07	1.47e-06	1.09e-06	0	0	1.12e-06	3.93e-07	1.9e-06	2.9e-07	0	2.65e-07	0	0	0	4.88e-07
Cercospora	0	0	0	0	0	0	0	0	0	0	0	5.44e-07	1.63e-06	0	0	2.62e-07	8.76e-06	0	0	0	0	0	0	0
Candidatus_Dactylopiibacterium	4.07e-07	3.19e-07	4.87e-07	1.95e-07	0	0	0	0	4.4e-07	1.23e-06	0	1.36e-07	9.53e-07	3.75e-07	1.25e-07	1.05e-06	0	1.01e-06	4.21e-07	0	3.06e-07	2.46e-06	9e-07	3.9e-07
Acidomonas	0	8.5e-07	0	0	0	0	0	0	0	0	0	0	0	6.24e-07	0	3.93e-07	0	2.9e-07	0	2.91e-06	2.65e-06	1.97e-07	4.5e-07	2.83e-06
Malikia	5.09e-07	0	0	1.95e-07	0	0	1.17e-07	0	0	0	0	4.08e-07	5.99e-06	0	1.75e-06	9.17e-07	0	5.8e-07	7.01e-07	0	0	0	0	0
Pseudacidovorax	5.09e-07	3.19e-07	1.95e-07	8.78e-07	0	1.03e-06	1.05e-06	0	2.94e-07	1.75e-07	1.47e-06	5.44e-07	5.45e-07	9.99e-07	2.5e-06	6.55e-07	0	0	0	0	0	0	0	0
Alicycliphilus	0	1.91e-06	0	0	0	9.12e-07	0	0	3.67e-06	1.05e-06	3.68e-07	1.36e-06	0	0	6.25e-07	9.17e-07	0	0	0	0	0	0	3.38e-07	0
Oceanihabitans	0	0	0	0	0	0	4.43e-06	4.61e-07	0	0	0	0	0	2.5e-06	3.75e-07	0	0	3.33e-06	0	0	0	0	0	0
Euzebya	0	4.25e-07	0	4.88e-07	0	2.39e-06	0	0	0	0	0	0	4.09e-07	0	0	3.93e-07	1.52e-06	4.35e-07	1.26e-06	1.19e-06	1.53e-06	0	7.88e-07	1.95e-07
Defluviimonas	8.14e-07	7.44e-07	2.92e-07	0	1.25e-06	0	0	0	8.81e-07	0	0	4.08e-07	2.72e-07	0	3.75e-07	2.62e-07	0	2.9e-07	2.8e-07	7.94e-07	2.04e-07	2.16e-06	9e-07	1.07e-06
Geminicoccus	0	0	0	1.95e-07	3.03e-06	2.28e-07	2.33e-07	0	7.34e-07	0	6.14e-07	0	1.36e-07	1.5e-06	1.5e-06	0	1.52e-06	4.35e-07	0	6.61e-07	0	0	0	1.95e-07
[truncated: 1,143 more rows]
