# Supplementary material for: Metagenomic analysis reveals the microbiome and antibiotic resistance genes in indigenous Chinese yellow-feathered chickens
Source: Front Microbiol. 2022 Sep 7;13:930289. doi: 10.3389/fmicb.2022.930289 (PMC9490229; doi:10.3389/fmicb.2022.930289)
Supplement: Supplementary file 4 [file Table_4.xlsx]

## Sheet: Table S4
Table S4. Summary of the abundance and information of 989 ARGs identified in each sample
ARO_accession	ARO_name	Resistance	FKXHC1	FKXHC2	FKXHC3	FKXHC4	HZHXC1	HZHXC2	HZHXC3	HZHXC4	QYMC1	QYMC2	QYMC3	QYMC4	XYHXC1	XYHXC2	XYHXC3	XYHXC4	YSC1	YSC2	YSC3	YSC4	ZSSLC1	ZSSLC2	ZSSLC3	ZSSLC4
ARO:3000005	vanD	glycopeptide antibiotic	0	1	3	0	0	0	0	0	0	3	0	0	0	0	0	2	0	0	0	0	0	0	0	3
ARO:3000010	vanA	glycopeptide antibiotic	0	0	0	0	0	0	0	0	0	0	3	0	0	2	0	0	0	2	0	0	0	0	0	0
ARO:3000013	vanB	glycopeptide antibiotic	0	0	0	0	0	0	0	0	0	0	0	0	0	0	0	0	4	0	0	0	7	0	4	0
ARO:3000024	patA	fluoroquinolone antibiotic	0	0	0	0	0	0	0	2	0	0	0	0	0	0	0	0	22	2	0	0	0	0	0	12
ARO:3000025	patB	fluoroquinolone antibiotic	0	0	0	0	0	0	3	0	0	0	0	0	0	0	0	0	4	0	10	0	1	0	0	0
ARO:3000026	mepA	glycylcycline; tetracycline antibiotic	0	0	0	0	3	0	0	0	0	0	0	0	0	0	0	0	7	0	0	0	5	0	2	0
ARO:3000027	emrA	fluoroquinolone antibiotic	0	0	12	0	0	0	0	0	0	0	0	0	0	2	1	0	7	0	0	0	0	0	0	0
ARO:3000074	emrB	fluoroquinolone antibiotic	0	0	10	4	0	0	0	0	0	0	0	2	0	3	0	0	0	0	4	0	0	0	0	0
ARO:3000090	Bla1	penam	5	8	10	8	0	0	0	3	0	0	4	3	0	0	0	0	0	5	10	2	7	3	0	6
ARO:3000118	vgaB	pleuromutilin antibiotic; streptogramin antibiotic	0	0	0	0	0	0	0	0	0	0	3	0	0	0	0	0	0	2	0	0	0	0	0	0
ARO:3000124	mecI	carbapenem; cephalosporin; monobactam; penam; cephamycin	0	0	0	0	0	0	0	0	0	0	0	0	0	0	0	2	0	0	0	0	0	0	0	0
ARO:3000165	tet(A)	glycylcycline; tetracycline antibiotic	0	0	0	0	0	0	0	0	0	0	0	0	0	0	0	0	0	2	0	0	0	0	0	0
ARO:3000166	tet(B)	tetracycline antibiotic	0	0	0	0	3	0	0	0	0	0	0	0	0	0	0	0	0	0	4	0	0	0	0	0
ARO:3000167	tet(C)	tetracycline antibiotic	13	28	39	19	6	99	17	21	14	49	9	8	60	91	31	18	3	7	0	11	4	13	28	5
ARO:3000168	tet(D)	tetracycline antibiotic	0	0	0	0	0	2	0	0	0	0	0	0	0	0	0	0	0	0	0	0	0	0	0	0
ARO:3000172	FosB	fosfomycin	0	0	0	0	0	0	5	0	0	0	0	0	0	0	0	0	0	0	0	0	0	0	0	0
ARO:3000173	tet(E)	tetracycline antibiotic	0	3	0	0	0	0	0	0	0	0	6	0	5	7	3	0	0	0	0	0	4	0	0	0
ARO:3000174	tet(G)	tetracycline antibiotic	0	0	3	29	0	0	0	0	0	0	0	0	0	0	6	0	0	0	0	2	0	3	0	0
ARO:3000175	tet(H)	tetracycline antibiotic	0	3	0	0	0	0	0	0	0	0	0	0	0	0	0	0	0	3	0	0	0	0	0	0
ARO:3000177	tet(J)	tetracycline antibiotic	0	0	8	0	0	0	0	0	0	0	0	0	0	0	0	0	9	0	0	0	0	0	0	9
ARO:3000179	tet(L)	tetracycline antibiotic	423	19	367	97	3	10	11	0	4	8	42	24	28	63	17	6	3	19	10	6	7	28	287	58
ARO:3000180	tetA(P)	tetracycline antibiotic	0	0	0	0	0	0	0	0	0	0	0	0	11	0	0	0	0	0	0	0	0	2	0	0
ARO:3000181	tet(V)	tetracycline antibiotic	5	0	0	0	0	3	0	0	0	0	0	0	0	0	0	0	0	0	0	1	0	0	0	0
ARO:3000182	tet(Y)	tetracycline antibiotic	0	0	3	0	0	0	0	0	0	0	0	2	3	0	0	0	4	0	0	0	3	0	0	0
ARO:3000183	tet(Z)	tetracycline antibiotic	0	0	0	0	0	2	0	0	0	0	0	0	0	0	0	0	0	0	0	0	0	0	0	0
ARO:3000186	tetM	tetracycline antibiotic	0	10	0	0	0	0	0	0	0	0	0	0	6	34	0	0	0	0	0	3	0	0	0	8
ARO:3000190	tetO	tetracycline antibiotic	265	98	378	325	51	79	137	64	126	192	126	182	151	169	49	79	31	133	87	97	67	207	142	127
ARO:3000191	tetQ	tetracycline antibiotic	5760	1889	8586	5962	2340	1688	4150	3458	2311	2304	4394	2354	2463	4550	3533	5034	939	2139	3729	2982	5571	4851	1741	2660
ARO:3000192	tetS	tetracycline antibiotic	0	0	0	0	0	3	0	0	6	0	7	0	0	8	0	0	6	3	3	0	47	14	15	8
ARO:3000193	tetT	tetracycline antibiotic	0	0	0	0	0	0	0	0	0	0	0	0	0	0	4	0	4	0	0	0	0	4	0	0
ARO:3000194	tetW	tetracycline antibiotic	729	588	998	717	375	367	428	350	344	354	1114	457	542	888	548	489	126	473	822	452	494	717	892	1296
ARO:3000195	tetB(P)	tetracycline antibiotic	7	5	7	14	0	0	1	3	4	0	2	5	8	8	6	5	0	4	0	4	0	3	12	16
ARO:3000196	tet32	tetracycline antibiotic	19	4	17	0	0	32	0	0	85	38	15	41	62	48	0	0	3	6	8	0	0	10	0	0
ARO:3000197	tet36	tetracycline antibiotic	0	0	0	0	0	2	0	3	3	0	8	0	3	0	0	0	0	0	0	0	2	6	0	0
ARO:3000205	tetX	tetracycline antibiotic; glycylcycline	88	153	23	191	69	88	46	119	516	788	733	215	90	111	123	101	31	42	82	114	165	37	107	210
ARO:3000206	emrK	tetracycline antibiotic	0	0	19	0	0	0	0	0	0	0	0	0	0	2	0	0	0	5	0	0	0	3	0	0
ARO:3000215	mecR1	carbapenem; cephalosporin; monobactam; penam; cephamycin	0	0	0	0	0	0	0	0	0	0	0	17	0	4	0	0	4	0	0	0	0	0	0	0
ARO:3000216	acrB	penam; triclosan; tetracycline antibiotic; cephalosporin; glycylcycline; fluoroquinolone antibiotic; rifamycin antibiotic; phenicol antibiotic	2	0	19	0	0	3	0	3	0	0	4	0	0	2	6	0	7	4	11	0	0	0	0	0
ARO:3000217	blaR1	penam	0	3	0	0	0	0	0	0	0	0	8	0	0	0	4	0	0	0	5	0	3	2	9	0
ARO:3000230	ANT(2'')-Ia	aminoglycoside antibiotic	4	0	0	12	3	0	0	0	0	0	0	0	0	0	4	0	6	4	0	0	6	0	5	0
ARO:3000237	TolC	tetracycline antibiotic; aminocoumarin antibiotic; macrolide antibiotic; cephalosporin; rifamycin antibiotic; penam; triclosan; cephamycin; glycylcycline; fluoroquinolone antibiotic; phenicol antibiotic	0	0	12	0	0	0	0	0	0	0	0	0	0	0	2	0	2	0	0	0	0	0	0	0
ARO:3000250	ErmC	macrolide antibiotic; lincosamide antibiotic; streptogramin antibiotic	7	0	0	2	3	3	1	0	0	2	0	0	4	0	0	0	0	2	0	5	0	0	0	14
ARO:3000251	msrA	macrolide antibiotic; streptogramin antibiotic	0	0	0	0	0	0	0	3	0	0	0	0	0	0	0	0	0	0	0	0	2	0	0	0
ARO:3000254	emrY	tetracycline antibiotic	0	0	12	0	0	0	0	0	0	18	0	0	0	3	0	0	0	0	0	3	6	0	1	0
ARO:3000263	marA	penem; tetracycline antibiotic; cephalosporin; carbapenem; penam; triclosan; cephamycin; glycylcycline; monobactam; fluoroquinolone antibiotic; phenicol antibiotic; rifamycin antibiotic	0	0	6	0	0	0	0	0	0	0	4	0	0	0	0	0	0	0	0	0	0	0	0	0
ARO:3000300	lsaA	pleuromutilin antibiotic; streptogramin antibiotic; lincosamide antibiotic	1	0	0	0	0	0	0	1	0	0	0	0	0	0	0	0	0	0	0	0	0	3	0	2
ARO:3000316	mphA	macrolide antibiotic	0	0	10	0	0	0	0	0	0	2	2	0	0	0	0	6	0	15	0	6	0	0	23	0
ARO:3000318	mphB	macrolide antibiotic	0	5	0	11	0	1	0	0	0	0	0	0	0	0	2	0	0	0	0	0	5	0	4	0
ARO:3000319	mphC	macrolide antibiotic	0	0	0	0	0	2	0	3	0	0	0	0	0	0	4	2	0	0	0	0	0	6	0	5
ARO:3000326	ErmE	macrolide antibiotic; lincosamide antibiotic; streptogramin antibiotic	0	3	3	0	0	0	0	0	0	0	0	0	0	0	0	3	0	0	0	0	3	4	2	0
ARO:3000343	tap	tetracycline antibiotic	0	0	0	0	0	0	0	0	0	0	0	0	0	7	2	0	4	0	0	5	0	0	0	5
ARO:3000347	ErmA	macrolide antibiotic; lincosamide antibiotic; streptogramin antibiotic	4	0	10	0	0	0	50	0	100	209	96	27	7	109	6	0	0	15	0	5	0	15	6	0
ARO:3000361	EreA	macrolide antibiotic	0	0	0	0	0	0	0	0	0	0	0	1	0	0	2	0	2	0	0	0	0	0	0	0
ARO:3000363	EreB	macrolide antibiotic	5	3	0	0	0	2	6	0	0	3	3	14	18	4	2	0	0	10	3	0	0	16	5	2
ARO:3000368	vanC	glycopeptide antibiotic	0	0	2	0	1	0	0	0	8	0	0	0	0	0	3	0	4	0	0	0	0	0	3	0
ARO:3000375	ErmB	macrolide antibiotic; lincosamide antibiotic; streptogramin antibiotic	608	638	485	1145	166	391	737	337	507	394	746	354	478	462	260	435	83	470	553	558	326	422	453	617
ARO:3000377	MexA	sulfonamide antibiotic; penem; tetracycline antibiotic; aminocoumarin antibiotic; cephalosporin; macrolide antibiotic; carbapenem; cephamycin; peptide antibiotic; diaminopyrimidine antibiotic; penam; phenicol antibiotic; monobactam; fluoroquinolone antibiotic	0	2	0	0	5	0	0	2	0	0	0	0	0	0	0	0	0	0	0	0	0	0	0	0
ARO:3000378	MexB	sulfonamide antibiotic; penem; tetracycline antibiotic; aminocoumarin antibiotic; cephalosporin; macrolide antibiotic; carbapenem; cephamycin; peptide antibiotic; diaminopyrimidine antibiotic; penam; phenicol antibiotic; monobactam; fluoroquinolone antibiotic	15	0	0	4	0	4	28	5	0	0	0	0	0	0	0	0	7	0	4	9	2	1	3	0
ARO:3000379	OprM	sulfonamide antibiotic; penem; tetracycline antibiotic; aminocoumarin antibiotic; cephalosporin; macrolide antibiotic; carbapenem; cephamycin; peptide antibiotic; acridine dye; diaminopyrimidine antibiotic; penam; aminoglycoside antibiotic; phenicol antibiotic; monobactam; fluoroquinolone antibiotic	0	6	0	0	0	0	0	0	5	0	0	0	0	0	2	2	0	2	0	0	0	2	0	1
ARO:3000380	FosC	fosfomycin	0	0	0	0	0	0	0	0	0	0	0	0	0	0	0	0	0	0	0	0	4	0	0	0
ARO:3000391	norA	acridine dye; fluoroquinolone antibiotic	0	0	0	0	7	0	0	0	0	0	0	0	0	0	0	2	0	0	0	0	0	0	0	0
ARO:3000392	Erm(37)	macrolide antibiotic; lincosamide antibiotic; streptogramin antibiotic	0	0	0	0	0	0	0	15	3	0	0	0	0	0	0	0	9	0	4	0	0	0	0	0
ARO:3000410	sul1	sulfone antibiotic; sulfonamide antibiotic	6	4	8	26	8	0	7	0	2	3	2	7	5	13	5	3	4	0	0	0	13	12	25	9
ARO:3000412	sul2	sulfone antibiotic; sulfonamide antibiotic	126	151	244	174	308	246	309	498	68	61	73	126	118	463	82	145	26	25	143	116	39	31	1361	53
ARO:3000413	sul3	sulfone antibiotic; sulfonamide antibiotic	3	0	0	11	0	0	4	0	74	222	217	245	0	0	0	0	2	0	0	0	0	0	0	0
ARO:3000421	norB	fluoroquinolone antibiotic	0	2	0	0	0	0	0	2	0	2	0	0	6	1	0	0	8	0	0	0	0	0	3	0
ARO:3000444	rphA	rifamycin antibiotic	0	61	37	55	0	25	60	95	13	30	18	56	0	15	117	2	12	0	25	0	2	0	0	0
ARO:3000448	QepA1	fluoroquinolone antibiotic	0	0	0	0	0	0	0	2	0	0	5	0	0	0	0	0	0	2	0	0	0	0	0	0
ARO:3000449	FomB	fosfomycin	0	0	0	0	0	0	0	0	3	0	0	0	0	0	0	0	0	0	0	0	0	0	6	0
ARO:3000462	mgtA	macrolide antibiotic	0	0	0	21	0	0	3	0	0	0	0	0	20	26	5	0	0	0	0	0	3	2	2	0
ARO:3000463	gimA	macrolide antibiotic	0	0	0	0	0	0	2	0	1	0	0	0	0	0	0	0	3	0	2	2	1	0	0	1
ARO:3000476	tet(31)	tetracycline antibiotic	0	0	3	0	0	0	0	0	0	0	0	0	0	0	0	0	0	0	0	0	0	2	0	0
ARO:3000478	tet(33)	tetracycline antibiotic	0	0	0	0	0	0	0	0	0	0	5	0	0	0	3	0	5	0	0	0	0	0	4	4
ARO:3000481	tet(35)	tetracycline antibiotic	0	0	0	0	0	0	3	0	0	0	0	0	0	0	0	0	5	0	0	0	0	0	0	0
ARO:3000491	acrD	aminoglycoside antibiotic	4	9	25	6	11	2	8	0	0	5	2	8	0	3	2	3	5	2	0	6	4	2	0	4
ARO:3000495	ErmD	macrolide antibiotic; lincosamide antibiotic; streptogramin antibiotic	0	0	0	0	0	0	0	0	0	0	0	0	0	0	0	0	4	5	0	0	0	0	0	0
ARO:3000498	ErmF	macrolide antibiotic; lincosamide antibiotic; streptogramin antibiotic	900	1294	1336	1540	416	923	1230	850	1380	1065	1065	506	798	1057	1068	2081	267	621	703	761	1310	771	966	798
ARO:3000499	AcrE	penam; cephalosporin; cephamycin; fluoroquinolone antibiotic	0	3	10	0	0	0	0	0	0	0	0	0	0	4	0	0	0	0	0	0	0	0	2	0
ARO:3000501	rpoB2	peptide antibiotic; rifamycin antibiotic	0	4	0	6	4	3	0	3	6	0	11	0	3	0	4	0	7	0	0	7	2	2	1	2
ARO:3000502	AcrF	penam; cephalosporin; cephamycin; fluoroquinolone antibiotic	0	1	20	4	0	0	2	0	4	0	7	0	0	3	0	3	7	0	0	3	0	0	0	0
ARO:3000504	golS	penam; penem; carbapenem; cephalosporin; cephamycin; monobactam; phenicol antibiotic	0	0	3	0	0	1	0	0	0	0	0	0	0	0	0	0	0	0	0	0	0	0	0	0
ARO:3000506	MexR	sulfonamide antibiotic; penem; tetracycline antibiotic; aminocoumarin antibiotic; cephalosporin; macrolide antibiotic; carbapenem; cephamycin; peptide antibiotic; diaminopyrimidine antibiotic; penam; monobactam; fluoroquinolone antibiotic; phenicol antibiotic	0	0	24	0	0	0	0	0	0	0	0	0	0	0	0	0	0	0	0	0	0	0	0	0
ARO:3000508	gadX	penam; macrolide antibiotic; fluoroquinolone antibiotic	0	0	18	0	0	0	0	0	0	3	0	0	0	0	0	0	8	0	0	5	0	0	0	2
ARO:3000510	Staphylococcus mupB conferring resistance to mupirocin	mupirocin	0	0	25	0	2	12	0	7	3	0	3	4	5	0	4	12	0	3	7	2	6	0	4	2
ARO:3000516	emrR	fluoroquinolone antibiotic	0	0	10	0	0	0	0	0	0	0	0	0	0	0	0	0	0	0	0	0	0	0	0	0
ARO:3000518	CRP	penam; macrolide antibiotic; fluoroquinolone antibiotic	2	0	18	0	0	0	0	0	0	0	0	0	0	0	0	0	0	0	0	0	0	0	0	0
ARO:3000521	Staphylococcus mupA conferring resistance to mupirocin	mupirocin	0	5	9	2	0	0	4	0	2	3	5	9	8	0	7	43	9	6	2	3	5	4	5	8
ARO:3000522	ErmG	macrolide antibiotic; lincosamide antibiotic; streptogramin antibiotic	90	42	52	56	43	43	43	85	102	65	172	29	41	91	48	51	12	43	23	43	54	72	103	97
ARO:3000526	cmeR	macrolide antibiotic; cephalosporin; fluoroquinolone antibiotic; fusidic acid	0	0	0	0	0	0	0	0	0	0	0	0	2	0	0	0	5	0	0	0	0	0	0	0
ARO:3000533	macA	macrolide antibiotic	6	7	0	0	7	7	14	15	9	3	6	0	0	2	17	0	0	0	4	4	4	21	0	5
ARO:3000535	macB	macrolide antibiotic	0	0	5	0	0	0	8	0	0	0	2	13	14	20	0	0	0	0	0	0	0	0	6	3
ARO:3000549	adeS	glycylcycline; tetracycline antibiotic	0	2	0	0	0	0	0	0	0	0	0	5	0	0	0	0	0	0	0	0	0	0	0	0
ARO:3000553	adeR	glycylcycline; tetracycline antibiotic	0	0	0	0	0	0	0	0	0	0	0	0	0	0	0	0	0	0	0	0	0	0	0	6
ARO:3000556	tet44	tetracycline antibiotic	247	208	40	127	38	92	45	31	116	125	225	144	312	162	73	114	2	78	119	425	190	397	194	643
ARO:3000559	adeN	rifamycin antibiotic; penem; macrolide antibiotic; carbapenem; cephalosporin; diaminopyrimidine antibiotic; tetracycline antibiotic; fluoroquinolone antibiotic; lincosamide antibiotic; phenicol antibiotic	0	0	0	0	0	0	0	0	0	0	0	0	0	0	0	0	7	0	0	0	0	0	0	0
ARO:3000561	tet(30)	tetracycline antibiotic	0	0	3	0	0	0	0	0	3	0	0	0	0	0	4	3	0	0	0	0	0	0	2	0
ARO:3000565	tet(38)	tetracycline antibiotic	0	0	0	0	0	0	0	0	0	0	0	0	2	0	4	0	3	0	0	0	0	0	0	0
ARO:3000567	tet(40)	tetracycline antibiotic	187	134	218	248	37	88	120	80	164	102	123	182	107	78	53	82	32	94	97	113	184	147	144	77
ARO:3000569	tet(41)	tetracycline antibiotic	0	7	0	0	0	0	0	0	0	0	4	0	0	0	0	0	2	0	0	0	0	0	0	0
ARO:3000572	tet(42)	tetracycline antibiotic	0	0	0	0	0	0	0	0	0	3	3	0	0	0	2	0	0	0	0	0	0	2	0	0
ARO:3000573	tet(43)	tetracycline antibiotic	0	0	0	0	0	0	0	11	6	0	0	0	3	0	0	0	0	3	6	3	0	0	0	0
ARO:3000578	CcrA	carbapenem	0	0	0	0	107	20	0	0	0	0	0	0	0	0	38	0	10	3	0	0	0	4	0	1
ARO:3000579	Chryseobacterium meningosepticum BlaB	carbapenem; penam	21	18	2	11	0	39	9	9	0	0	0	0	0	0	0	6	3	14	6	17	7	0	0	12
ARO:3000582	L1 beta-lactamase	cephalosporin	0	0	0	0	0	0	0	1	0	0	0	0	5	4	0	0	6	0	0	0	0	0	0	0
ARO:3000589	NDM-1	penam; carbapenem; cephalosporin; cephamycin	0	0	0	0	0	0	0	0	0	0	3	0	0	5	0	0	0	3	0	0	0	0	0	0
ARO:3000592	ErmN	macrolide antibiotic; lincosamide antibiotic; streptogramin antibiotic	0	0	30	0	0	3	0	0	0	0	3	0	0	0	0	0	0	0	0	0	0	2	0	0
ARO:3000593	ErmQ	macrolide antibiotic; lincosamide antibiotic; streptogramin antibiotic	0	0	0	0	0	0	0	0	0	0	0	0	0	0	0	0	0	0	0	0	0	0	6	0
ARO:3000594	ErmR	macrolide antibiotic; lincosamide antibiotic; streptogramin antibiotic	0	0	0	7	2	0	0	0	0	0	0	0	0	0	0	0	0	0	0	0	0	0	0	0
ARO:3000595	ErmT	macrolide antibiotic; lincosamide antibiotic; streptogramin antibiotic	8	5	4	9	0	3	0	0	0	3	11	4	0	0	4	2	0	11	6	3	0	4	8	14
ARO:3000596	ErmX	macrolide antibiotic; lincosamide antibiotic; streptogramin antibiotic	4	0	0	0	0	0	0	2	0	0	0	3	0	0	14	5	1	0	4	14	10	1	5	8
ARO:3000598	Erm(31)	macrolide antibiotic; lincosamide antibiotic; streptogramin antibiotic	9	0	0	0	0	0	0	0	0	0	0	0	0	0	0	0	0	8	0	3	0	0	0	0
ARO:3000600	Erm(34)	macrolide antibiotic; lincosamide antibiotic; streptogramin antibiotic	0	0	0	0	0	4	0	0	0	0	0	0	0	5	0	0	0	0	0	0	0	0	5	0
ARO:3000601	Erm(38)	macrolide antibiotic; lincosamide antibiotic; streptogramin antibiotic	0	0	0	0	0	0	0	0	0	0	4	0	0	0	0	0	0	0	0	3	0	0	0	0
ARO:3000602	Erm(39)	macrolide antibiotic; lincosamide antibiotic; streptogramin antibiotic	3	0	4	0	0	0	0	21	0	0	0	2	0	0	0	0	0	0	0	0	0	0	0	0
ARO:3000603	Erm(41)	macrolide antibiotic; lincosamide antibiotic; streptogramin antibiotic	0	0	0	0	0	0	0	0	0	0	0	0	0	0	0	0	0	0	0	0	0	6	0	0
ARO:3000604	Erm(35)	macrolide antibiotic; lincosamide antibiotic; streptogramin antibiotic	0	0	5	0	0	0	0	0	6	0	0	0	0	0	0	0	0	0	0	0	0	0	0	0
ARO:3000605	Erm(36)	macrolide antibiotic; lincosamide antibiotic; streptogramin antibiotic	0	0	0	0	0	0	0	0	0	0	5	0	0	7	0	0	0	2	0	0	0	0	0	0
ARO:3000606	FEZ-1	carbapenem; cephalosporin; penam	0	0	0	0	0	48	0	0	0	0	0	0	0	0	10	0	2	0	0	3	0	0	0	0
ARO:3000614	mefE	macrolide antibiotic	0	0	0	0	0	0	0	0	0	0	0	0	0	0	0	0	0	0	0	0	0	3	0	0
ARO:3000615	mefA	macrolide antibiotic	0	0	0	0	0	41	11	2	0	0	0	0	0	0	2	14	0	2	0	0	0	0	0	0
ARO:3000616	mel	macrolide antibiotic; streptogramin antibiotic	54	29	3	15	13	6	17	77	84	65	151	9	10	72	26	17	8	7	4	12	0	0	2	10
ARO:3000617	mecA	carbapenem; cephalosporin; monobactam; penam; cephamycin	2	0	0	71	0	0	0	0	0	0	0	0	0	0	0	0	0	9	0	0	7	4	0	0
ARO:3000620	adeL	tetracycline antibiotic; fluoroquinolone antibiotic	0	0	0	76	2	1	0	0	0	0	4	0	6	6	7	0	0	0	0	0	3	4	0	3
ARO:3000621	PC1 beta-lactamase (blaZ)	penam	3	0	0	0	0	0	0	0	4	0	0	0	0	0	0	0	0	0	0	0	0	0	0	0
ARO:3000656	AcrS	penam; triclosan; tetracycline antibiotic; cephalosporin; cephamycin; glycylcycline; fluoroquinolone antibiotic; rifamycin antibiotic; phenicol antibiotic	0	0	10	0	0	0	0	0	0	0	0	0	0	4	0	0	0	0	0	0	13	0	0	0
ARO:3000676	H-NS	penam; macrolide antibiotic; cephalosporin; cephamycin; tetracycline antibiotic; fluoroquinolone antibiotic	0	6	10	0	0	0	0	0	0	0	6	0	0	0	0	0	0	0	7	0	0	7	0	14
ARO:3000746	mepR	glycylcycline; tetracycline antibiotic	0	0	0	0	0	0	0	0	0	0	0	0	0	2	0	0	0	0	0	0	0	0	0	0
ARO:3000753	abeM	triclosan; acridine dye; fluoroquinolone antibiotic	0	0	0	0	0	0	0	0	0	0	0	0	0	5	0	0	5	0	0	0	0	0	0	0
ARO:3000774	adeA	glycylcycline; tetracycline antibiotic	4	0	0	2	0	0	0	0	1	0	0	0	0	0	0	0	0	3	0	2	0	0	0	5
ARO:3000775	adeB	glycylcycline; tetracycline antibiotic	0	0	0	0	2	0	0	0	1	0	4	0	0	0	0	0	0	0	0	0	0	0	0	0
ARO:3000777	adeF	tetracycline antibiotic; fluoroquinolone antibiotic	1351	1475	1461	1435	993	1478	1408	1354	907	796	791	922	861	1083	1210	951	298	811	980	931	1677	1158	1312	1524
ARO:3000778	adeG	tetracycline antibiotic; fluoroquinolone antibiotic	0	0	4	0	0	1	0	3	0	0	0	0	0	0	2	4	0	0	0	5	3	0	0	0
ARO:3000779	adeH	tetracycline antibiotic; fluoroquinolone antibiotic	21	0	0	8	0	0	0	0	0	0	0	0	0	0	0	12	6	0	5	0	0	0	0	2
ARO:3000780	adeI	rifamycin antibiotic; penem; macrolide antibiotic; carbapenem; cephalosporin; diaminopyrimidine antibiotic; tetracycline antibiotic; fluoroquinolone antibiotic; lincosamide antibiotic; phenicol antibiotic	0	0	0	0	0	0	0	0	0	0	0	0	0	0	0	0	0	2	0	0	0	0	0	0
ARO:3000781	adeJ	rifamycin antibiotic; penem; macrolide antibiotic; carbapenem; cephalosporin; diaminopyrimidine antibiotic; tetracycline antibiotic; fluoroquinolone antibiotic; lincosamide antibiotic; phenicol antibiotic	0	0	0	0	2	0	0	0	0	0	0	0	0	0	0	0	0	0	0	0	0	0	0	0
ARO:3000783	cmeA	macrolide antibiotic; cephalosporin; fluoroquinolone antibiotic; fusidic acid	0	0	0	0	0	7	0	0	0	0	0	0	6	0	0	0	0	0	0	2	0	0	0	0
ARO:3000784	cmeB	macrolide antibiotic; cephalosporin; fluoroquinolone antibiotic; fusidic acid	0	8	0	0	0	9	3	0	0	0	0	2	0	0	0	0	12	2	9	9	0	3	0	2
ARO:3000785	cmeC	macrolide antibiotic; cephalosporin; fluoroquinolone antibiotic; fusidic acid	0	0	0	0	0	0	0	0	0	0	0	0	0	0	0	0	6	0	0	0	0	0	0	0
ARO:3000789	mdsA	penam; penem; carbapenem; cephalosporin; cephamycin; monobactam; phenicol antibiotic	0	5	0	3	0	0	0	0	0	0	0	0	0	0	0	0	0	0	0	0	3	1	0	0
ARO:3000790	mdsB	penam; penem; carbapenem; cephalosporin; cephamycin; monobactam; phenicol antibiotic	8	0	0	0	0	0	0	0	0	0	0	2	0	0	2	4	9	0	0	0	5	14	0	0
ARO:3000791	mdsC	penam; penem; carbapenem; cephalosporin; cephamycin; monobactam; phenicol antibiotic	5	0	0	0	0	0	0	0	0	0	0	0	2	0	2	2	12	0	67	0	0	0	7	0
ARO:3000792	mdtA	aminocoumarin antibiotic	0	3	15	9	0	2	0	0	0	0	0	0	0	0	0	0	0	3	4	2	4	8	4	0
ARO:3000793	mdtB	aminocoumarin antibiotic	0	0	16	0	0	0	0	6	0	0	0	0	0	0	0	0	9	0	0	0	0	0	0	0
ARO:3000794	mdtC	aminocoumarin antibiotic	0	0	10	0	0	0	0	0	0	0	0	0	0	1	0	0	2	0	8	0	4	0	2	19
ARO:3000795	mdtE	penam; macrolide antibiotic; fluoroquinolone antibiotic	3	4	14	0	0	0	0	0	0	0	0	0	0	0	0	0	0	0	0	0	0	0	0	0
ARO:3000796	mdtF	penam; macrolide antibiotic; fluoroquinolone antibiotic	7	0	10	0	0	0	0	0	3	0	5	2	0	3	6	0	0	3	0	0	1	0	1	0
ARO:3000800	MexC	penam; aminocoumarin antibiotic; macrolide antibiotic; phenicol antibiotic; cephalosporin; diaminopyrimidine antibiotic; tetracycline antibiotic; fluoroquinolone antibiotic; aminoglycoside antibiotic	59	14	8	9	31	110	89	8	64	29	93	40	47	24	20	12	3	15	54	3	19	71	0	84
ARO:3000801	MexD	penam; aminocoumarin antibiotic; macrolide antibiotic; phenicol antibiotic; cephalosporin; diaminopyrimidine antibiotic; tetracycline antibiotic; fluoroquinolone antibiotic; aminoglycoside antibiotic	9	3	0	5	0	0	0	0	0	1	6	0	0	0	29	2	4	0	0	2	0	0	0	0
ARO:3000802	OprJ	penam; aminocoumarin antibiotic; macrolide antibiotic; phenicol antibiotic; cephalosporin; diaminopyrimidine antibiotic; tetracycline antibiotic; fluoroquinolone antibiotic; aminoglycoside antibiotic	0	0	0	0	10	0	0	0	0	0	0	4	0	0	0	0	0	6	2	4	3	7	2	0
ARO:3000803	MexE	diaminopyrimidine antibiotic; fluoroquinolone antibiotic; phenicol antibiotic	14	0	3	0	0	0	0	0	0	0	0	0	0	0	0	0	0	2	0	0	0	0	0	0
ARO:3000804	MexF	diaminopyrimidine antibiotic; fluoroquinolone antibiotic; phenicol antibiotic	3	0	0	0	0	0	3	0	0	0	0	0	0	3	3	8	0	0	5	6	0	0	2	0
ARO:3000805	OprN	diaminopyrimidine antibiotic; fluoroquinolone antibiotic; phenicol antibiotic	0	0	0	0	0	0	0	0	0	0	0	0	0	0	0	0	2	0	0	0	0	0	0	0
ARO:3000806	MexG	acridine dye; tetracycline antibiotic; fluoroquinolone antibiotic	2	0	0	0	0	0	0	0	0	0	0	0	0	0	0	0	0	0	0	0	0	0	0	0
ARO:3000807	MexH	acridine dye; tetracycline antibiotic; fluoroquinolone antibiotic	0	0	0	0	0	0	0	0	242	0	0	0	0	0	0	5	0	1	4	0	0	0	0	0
ARO:3000808	MexI	acridine dye; tetracycline antibiotic; fluoroquinolone antibiotic	0	0	0	0	1	0	0	11	0	0	0	0	0	2	3	0	0	0	0	0	2	0	0	0
ARO:3000809	OpmD	acridine dye; tetracycline antibiotic; fluoroquinolone antibiotic	0	2	0	0	0	0	3	0	0	0	2	0	0	0	2	0	0	0	0	0	0	0	2	0
ARO:3000810	mtrC	penam; macrolide antibiotic	0	0	0	0	0	0	0	0	0	0	0	0	0	0	0	0	0	0	0	0	5	0	2	0
ARO:3000811	mtrD	penam; macrolide antibiotic	4	5	12	3	0	0	0	0	0	0	0	0	9	2	6	10	0	6	1	13	3	5	9	3
ARO:3000812	mtrE	penam; macrolide antibiotic	8	7	37	19	19	0	0	0	2	14	9	21	0	8	11	5	9	19	55	0	15	0	0	0
ARO:3000813	MexS	diaminopyrimidine antibiotic; fluoroquinolone antibiotic; phenicol antibiotic	0	0	0	0	0	0	0	0	0	0	0	0	0	0	0	0	0	0	0	0	0	0	0	0
ARO:3000814	MexT	diaminopyrimidine antibiotic; fluoroquinolone antibiotic; phenicol antibiotic	0	0	0	0	0	0	0	0	0	9	0	17	0	5	0	0	0	0	0	0	0	0	0	0
ARO:3000816	mtrA	penam; macrolide antibiotic	0	3	0	0	0	0	0	0	0	0	0	0	0	0	0	0	0	0	0	0	0	0	0	0
ARO:3000817	mtrR	penam; macrolide antibiotic; antibacterial free fatty acids	4	0	0	1	0	0	0	0	0	0	0	0	1	0	0	0	9	0	0	0	0	0	0	15
ARO:3000818	nalC	sulfonamide antibiotic; penem; tetracycline antibiotic; aminocoumarin antibiotic; cephalosporin; macrolide antibiotic; carbapenem; cephamycin; peptide antibiotic; diaminopyrimidine antibiotic; penam; monobactam; fluoroquinolone antibiotic; phenicol antibiotic	0	0	0	0	0	0	0	0	0	0	0	0	0	0	0	0	0	0	0	0	0	0	0	19
ARO:3000819	nalD	sulfonamide antibiotic; penem; tetracycline antibiotic; aminocoumarin antibiotic; cephalosporin; macrolide antibiotic; carbapenem; cephamycin; peptide antibiotic; diaminopyrimidine antibiotic; penam; phenicol antibiotic; monobactam; fluoroquinolone antibiotic	0	5	0	0	0	0	0	0	0	0	0	0	2	0	0	0	0	0	0	0	0	0	0	0
ARO:3000822	pmrA	fluoroquinolone antibiotic	133	231	76	286	69	133	165	133	25	57	62	86	92	131	291	273	14	71	174	68	114	108	89	246
ARO:3000823	ramA	penem; tetracycline antibiotic; cephalosporin; carbapenem; penam; triclosan; cephamycin; glycylcycline; monobactam; fluoroquinolone antibiotic; phenicol antibiotic; rifamycin antibiotic	0	0	0	0	0	0	0	0	0	0	0	0	0	0	1	0	0	0	0	0	0	0	0	0
ARO:3000826	sdiA	penam; triclosan; cephalosporin; tetracycline antibiotic; glycylcycline; fluoroquinolone antibiotic; rifamycin antibiotic; phenicol antibiotic	0	4	0	2	0	0	0	3	0	0	0	0	6	0	1	1	0	0	0	1	0	0	0	0
ARO:3000828	baeR	aminocoumarin antibiotic; aminoglycoside antibiotic	3	0	9	0	0	0	0	3	0	0	0	0	0	3	0	0	3	0	1	0	0	0	0	0
ARO:3000829	baeS	aminocoumarin antibiotic; aminoglycoside antibiotic	0	10	8	0	0	0	0	0	0	2	0	0	5	3	0	0	0	0	0	0	2	7	0	1
ARO:3000830	cpxA	aminocoumarin antibiotic; aminoglycoside antibiotic	0	0	18	3	0	0	0	0	0	0	0	0	1	3	2	1	3	0	0	0	0	0	0	0
ARO:3000832	evgA	penam; macrolide antibiotic; tetracycline antibiotic; fluoroquinolone antibiotic	0	0	12	0	0	0	0	0	0	0	0	0	0	0	0	0	5	0	0	0	0	0	0	0
ARO:3000833	evgS	penam; macrolide antibiotic; tetracycline antibiotic; fluoroquinolone antibiotic	4	0	23	0	0	0	5	0	0	8	24	47	2	1	0	0	7	0	0	0	3	4	4	13
ARO:3000839	arlS	acridine dye; fluoroquinolone antibiotic	0	0	0	0	0	0	0	0	0	0	0	0	0	0	0	0	5	0	0	0	0	0	0	4
ARO:3000840	JOHN-1	carbapenem; penam; cephalosporin	0	0	0	0	0	0	0	0	0	0	0	0	0	7	0	0	0	0	0	0	0	0	0	0
ARO:3000841	CGB-1	carbapenem; penam; cephalosporin	0	0	0	0	0	0	0	0	0	0	0	0	0	0	0	0	0	0	2	0	0	0	2	0
ARO:3000842	EBR-1 beta-lactamase	carbapenem; penam; cephalosporin	2	0	0	0	0	0	0	0	0	0	3	0	0	0	0	0	0	2	0	0	0	0	0	0
ARO:3000844	TUS-1	carbapenem; cephamycin; cephalosporin	0	0	2	0	0	0	0	0	0	0	0	0	0	0	0	0	0	0	0	0	0	0	0	0
ARO:3000845	GIM-1	penam; penem; carbapenem; cephalosporin; cephamycin; monobactam	0	0	0	5	0	0	0	0	0	0	0	0	0	0	3	0	0	0	0	0	0	0	0	0
ARO:3000846	SIM-1	carbapenem; penam; cephalosporin	0	0	0	0	0	0	0	0	0	0	0	0	0	0	0	0	0	0	0	0	0	2	0	0
ARO:3000847	KHM-1	penam; penem; carbapenem; cephalosporin; cephamycin	0	0	0	0	0	0	0	0	0	0	0	0	0	0	5	0	0	0	0	0	0	0	0	0
ARO:3000848	DIM-1	carbapenem; cephalosporin	0	2	0	0	0	0	0	0	0	0	0	0	0	0	0	0	0	0	0	0	0	2	0	0
ARO:3000850	GOB-1	carbapenem; penam; cephalosporin	3	7	7	0	0	3	0	0	0	0	0	2	0	4	7	3	2	0	7	0	5	0	0	6
ARO:3000851	THIN-B	carbapenem; penam; cephalosporin	0	0	0	0	0	0	0	0	0	0	2	0	0	1	0	0	0	0	0	0	0	0	9	0
ARO:3000853	AIM-1	penam; cephalosporin; cephamycin	11	0	0	0	0	0	0	1	0	0	3	0	3	0	0	7	0	3	0	3	0	0	0	0
ARO:3000855	CAU-1	carbapenem; penam	0	0	0	0	0	0	0	0	0	0	0	0	2	0	0	0	0	0	0	0	0	0	0	0
ARO:3000856	BJP-1	carbapenem	0	0	0	0	0	0	0	0	0	0	0	0	0	0	0	0	0	0	0	4	0	0	3	4
ARO:3000858	armA	aminoglycoside antibiotic	0	0	0	0	0	0	0	0	0	0	0	0	0	0	0	0	2	2	6	0	0	3	0	2
ARO:3000859	rmtA	aminoglycoside antibiotic	0	0	0	0	0	0	0	0	48	0	39	0	0	0	0	0	0	0	0	2	0	0	0	0
ARO:3000860	rmtB	aminoglycoside antibiotic	0	0	0	0	0	0	0	0	0	0	1	0	0	0	0	0	7	0	0	0	0	0	0	0
ARO:3000861	rmtC	aminoglycoside antibiotic	0	0	0	0	0	0	0	0	0	0	0	0	0	0	0	0	0	0	2	0	0	0	0	0
ARO:3000862	sgm	aminoglycoside antibiotic	0	0	0	0	0	0	0	0	0	0	0	0	34	17	0	0	0	5	0	0	0	0	4	0
ARO:3000865	oleD	macrolide antibiotic	0	0	0	0	0	4	4	0	0	0	0	0	0	0	0	0	4	0	0	0	0	0	6	3
ARO:3000866	oleI	macrolide antibiotic	0	4	3	4	0	7	7	4	0	0	0	0	3	0	0	7	0	5	0	7	6	1	5	9
ARO:3000873	TEM-1	penam; penem; cephalosporin; monobactam	37	24	12	52	13	4	7	4	4	10	3	5	16	9	5	8	10	10	7	4	26	40	5	4
ARO:3000893	TEM-22	penam; penem; cephalosporin; monobactam	0	0	0	0	0	0	0	0	0	0	0	0	0	0	0	0	0	0	0	0	0	0	0	2
ARO:3000904	TEM-34	penam; penem; cephalosporin; monobactam	0	0	0	0	0	0	0	0	0	4	3	0	0	0	0	0	3	0	0	2	3	0	0	0
ARO:3000934	TEM-67	penam; penem; cephalosporin; monobactam	0	0	0	1	0	0	0	0	0	0	0	0	0	0	0	0	0	0	0	0	0	0	0	0
ARO:3000965	TEM-102	penam; penem; cephalosporin; monobactam	0	0	0	0	0	0	0	0	0	0	0	0	0	0	0	0	0	0	0	0	0	0	3	0
ARO:3000985	TEM-123	penam; penem; cephalosporin; monobactam	4	0	0	0	0	0	0	0	0	0	7	7	0	0	2	0	0	0	2	7	4	3	0	0
ARO:3000997	TEM-133	penam; penem; cephalosporin; monobactam	0	0	0	2	0	0	0	0	0	0	0	0	0	0	0	0	0	0	0	0	0	0	0	0
ARO:3001012	TEM-145	penam; penem; cephalosporin; monobactam	0	0	0	86	0	0	0	0	0	0	0	0	0	0	0	0	0	0	0	0	0	0	0	0
ARO:3001025	TEM-159	penam; penem; cephalosporin; monobactam	0	0	0	0	0	0	0	0	0	0	0	0	0	0	25	0	4	0	0	0	0	0	0	0
ARO:3001043	TEM-178	penam; penem; cephalosporin; monobactam	0	0	0	0	0	7	3	0	0	0	0	0	0	0	0	0	0	0	0	0	0	0	0	0
ARO:3001050	TEM-190	penam; penem; cephalosporin; monobactam	0	0	0	0	0	0	0	0	0	0	0	1	3	0	0	0	0	0	0	0	0	0	0	2
ARO:3001081	SHV-23	carbapenem; penam; cephalosporin	0	0	0	0	0	0	0	0	0	0	0	0	0	0	0	0	5	0	0	0	0	0	0	0
ARO:3001082	SHV-24	carbapenem; penam; cephalosporin	0	0	0	2	0	0	0	0	8	9	10	32	5	0	4	0	0	0	0	0	0	6	0	0
ARO:3001090	SHV-32	carbapenem; penam; cephalosporin	0	0	0	0	0	0	0	0	0	0	0	0	0	0	0	0	0	0	0	0	0	3	0	2
ARO:3001092	SHV-34	carbapenem; penam; cephalosporin	0	0	0	0	0	0	0	2	0	0	0	0	3	0	0	0	0	3	0	0	0	0	0	0
ARO:3001097	SHV-39	carbapenem; penam; cephalosporin	0	0	0	0	0	0	0	0	0	0	0	0	0	0	0	1	0	0	0	0	0	0	6	4
ARO:3001098	SHV-40	carbapenem; penam; cephalosporin	0	0	0	3	0	0	0	0	0	0	0	4	0	0	0	0	0	0	0	0	0	0	0	3
ARO:3001101	SHV-43	carbapenem; penam; cephalosporin	0	6	0	0	0	0	0	0	0	4	0	0	4	0	0	0	0	0	0	0	0	2	0	0
ARO:3001114	SHV-59	carbapenem; penam; cephalosporin	0	0	0	0	0	0	0	0	0	0	0	0	0	0	0	2	0	0	0	0	0	0	0	0
ARO:3001117	SHV-62	carbapenem; penam; cephalosporin	3	0	0	0	0	0	0	0	0	0	0	0	0	0	0	0	0	0	0	0	0	0	0	0
ARO:3001122	SHV-67	carbapenem; penam; cephalosporin	0	0	0	0	0	0	2	0	0	0	0	0	0	0	0	0	0	0	0	0	0	0	1	0
ARO:3001123	SHV-69	carbapenem; penam; cephalosporin	0	0	0	0	0	0	0	0	0	0	6	0	0	0	0	0	0	0	0	0	0	0	0	0
ARO:3001128	SHV-74	carbapenem; penam; cephalosporin	0	0	3	0	0	0	0	0	0	0	0	0	0	0	0	0	0	0	0	0	0	0	0	0
ARO:3001140	SHV-86	carbapenem; penam; cephalosporin	0	0	0	0	0	0	0	2	0	0	0	2	0	0	0	0	0	0	1	0	0	0	0	0
ARO:3001145	SHV-93	carbapenem; penam; cephalosporin	3	7	0	2	0	0	0	0	0	0	0	0	0	0	6	5	0	4	13	2	0	9	0	5
ARO:3001160	SHV-111	carbapenem; penam; cephalosporin	0	0	0	0	0	0	0	0	0	0	0	0	0	0	0	0	2	0	0	0	0	0	0	0
ARO:3001161	SHV-112	carbapenem; penam; cephalosporin	0	0	0	0	0	0	0	0	0	0	0	0	0	0	0	0	0	0	0	0	2	0	5	0
ARO:3001173	SHV-126	carbapenem; penam; cephalosporin	0	0	3	0	0	0	0	0	0	0	0	0	0	0	0	0	0	0	0	0	0	0	0	0
ARO:3001178	SHV-134	carbapenem; penam; cephalosporin	0	0	0	0	0	0	0	0	0	0	0	0	0	0	0	0	0	0	0	0	2	0	0	0
ARO:3001188	SHV-149	carbapenem; penam; cephalosporin	0	0	0	0	0	0	0	0	3	0	0	0	0	0	0	0	0	0	0	0	0	0	0	0
ARO:3001205	BRP(MBL)	glycopeptide antibiotic	2	0	0	0	0	0	0	0	0	0	3	0	0	0	0	0	0	0	4	0	0	0	0	0
ARO:3001209	mecC	carbapenem; cephalosporin; monobactam; penam; cephamycin	0	0	3	0	0	0	0	0	2	0	0	0	0	0	3	0	0	0	0	0	0	0	0	0
ARO:3001214	mdtM	acridine dye; nucleoside antibiotic; fluoroquinolone antibiotic; lincosamide antibiotic; phenicol antibiotic	1	0	9	0	0	0	0	0	0	0	0	0	0	2	3	0	3	0	0	0	0	0	0	0
ARO:3001216	mdtH	fluoroquinolone antibiotic	0	0	8	0	0	1	2	6	2	2	5	0	0	0	0	0	0	0	3	0	0	4	3	4
ARO:3001265	Erm(30)	streptogramin antibiotic; macrolide antibiotic; lincosamide antibiotic	0	0	0	0	0	0	0	0	0	0	0	6	0	8	0	0	0	3	0	0	0	0	4	0
ARO:3001299	tlrB conferring tylosin resistance	macrolide antibiotic; lincosamide antibiotic	5	9	2	5	0	0	0	0	7	0	2	1	19	7	7	5	0	10	10	9	8	11	4	11
ARO:3001300	myrA	macrolide antibiotic; lincosamide antibiotic	9	32	19	3	0	4	0	11	0	4	4	0	3	0	15	4	13	20	6	10	0	4	18	14
ARO:3001301	RlmA(II)	macrolide antibiotic; lincosamide antibiotic	0	7	0	0	0	0	0	0	0	0	0	0	0	0	0	0	0	0	0	0	0	0	3	0
ARO:3001302	chrB	macrolide antibiotic; lincosamide antibiotic	19	14	0	10	0	0	3	0	0	0	4	5	10	0	25	0	0	10	3	6	2	9	22	0
ARO:3001303	ErmO	streptogramin antibiotic; macrolide antibiotic; lincosamide antibiotic	0	0	0	0	5	0	0	0	0	0	0	0	0	0	0	0	0	0	0	0	0	0	0	0
ARO:3001304	ErmS	streptogramin antibiotic; macrolide antibiotic; lincosamide antibiotic	0	0	0	0	0	0	0	0	0	0	0	0	0	16	0	0	1	0	0	0	0	0	0	0
ARO:3001306	ErmW	streptogramin antibiotic; macrolide antibiotic; lincosamide antibiotic	0	3	0	0	0	0	0	0	0	0	0	3	4	0	20	9	0	0	0	0	0	0	6	0
ARO:3001307	vgbA	streptogramin antibiotic	0	0	0	0	0	0	0	0	0	0	0	0	0	0	0	1	0	0	0	0	0	2	0	0
ARO:3001308	vgbB	streptogramin antibiotic	1	3	0	0	0	0	0	0	2	0	0	0	0	0	0	0	0	0	0	3	0	1	0	0
ARO:3001313	facT	elfamycin antibiotic	0	0	0	0	0	0	0	0	0	0	0	0	0	0	0	3	2	0	0	0	0	0	0	0
ARO:3001327	MdtK	fluoroquinolone antibiotic	0	2	0	0	0	0	0	0	0	0	0	0	0	0	18	0	0	0	0	0	0	0	2	26
ARO:3001328	Escherichia coli mdfA	benzalkonium chloride; tetracycline antibiotic; rhodamine	18	0	10	0	0	0	0	0	0	0	0	0	0	0	2	0	0	0	0	4	0	0	3	0
ARO:3001329	mdtG	fosfomycin	0	0	9	0	0	0	0	16	0	4	2	0	0	0	0	0	0	0	0	0	0	3	0	11
ARO:3001373	TEM-182	penam; penem; cephalosporin; monobactam	0	1	0	0	0	0	0	0	0	0	0	0	0	0	0	0	0	0	0	0	0	0	0	0
ARO:3001391	TEM-214	penam; penem; cephalosporin; monobactam	0	2	0	0	0	0	0	0	0	0	0	0	0	0	0	0	0	0	0	0	0	0	0	0
ARO:3001396	OXA-1	penam; cephalosporin	0	0	3	0	0	0	0	0	0	0	0	0	0	0	0	0	0	0	0	0	0	0	0	0
ARO:3001400	OXA-5	penam; cephalosporin	0	0	0	0	0	3	0	0	0	0	0	0	0	0	0	0	0	0	0	0	0	0	0	0
ARO:3001404	OXA-9	penam; cephalosporin	3	0	0	0	3	0	0	0	0	0	0	0	0	0	0	0	7	0	0	0	0	3	0	3
ARO:3001407	OXA-12	penam; cephalosporin	0	0	0	0	0	0	0	0	0	0	0	0	0	0	0	0	0	0	0	0	3	0	0	0
ARO:3001413	OXA-18	penam; cephalosporin	0	0	0	8	0	0	0	0	0	0	0	0	0	0	0	0	0	2	0	0	0	0	0	0
ARO:3001415	OXA-20	penam; cephalosporin	0	0	0	0	0	1	5	0	0	0	0	0	0	0	0	0	0	0	0	0	0	0	0	0
ARO:3001417	OXA-22	penam; cephalosporin	3	3	0	0	0	0	1	0	0	0	0	0	4	0	0	0	0	0	0	0	2	0	0	0
ARO:3001424	OXA-29	penam; cephalosporin	12	2	0	8	0	7	0	0	0	0	0	4	0	0	0	2	0	2	8	0	0	13	5	5
ARO:3001428	OXA-34	penam; cephalosporin	0	0	0	17	0	0	0	0	0	0	0	0	0	0	0	0	0	0	0	0	0	0	0	0
ARO:3001442	OXA-117	penam; cephalosporin	0	1	0	0	0	0	0	0	0	0	0	0	0	0	0	0	0	0	0	0	0	0	0	2
ARO:3001471	OXA-171	penam; cephalosporin	0	0	0	0	0	0	0	0	0	2	0	0	0	0	0	0	0	0	0	0	0	0	0	0
ARO:3001476	OXA-184	penam; cephalosporin	0	0	0	0	0	0	0	0	0	0	0	0	0	0	0	0	0	0	2	0	0	0	0	0
ARO:3001483	OXA-205	penam; cephalosporin	0	0	0	0	0	0	0	0	0	0	0	0	0	0	0	0	1	0	0	0	0	0	0	0
ARO:3001485	OXA-207	penam; cephalosporin	0	0	0	0	0	0	0	7	0	0	0	0	0	0	0	0	0	0	0	0	0	0	0	0
ARO:3001487	OXA-210	penam; cephalosporin	26	101	57	35	11	11	101	51	4	13	20	37	3	25	27	13	7	31	23	25	123	21	0	344
ARO:3001499	OXA-240	penam; cephalosporin	0	0	0	0	0	0	0	0	0	0	0	0	0	0	0	0	0	0	0	0	0	0	2	0
ARO:3001503	OXA-258	penam; cephalosporin	0	0	0	0	0	0	0	0	0	0	0	0	0	0	0	0	0	0	0	3	0	0	0	0
ARO:3001516	OXA-328	penam; cephalosporin	0	0	0	2	0	0	0	0	0	0	0	0	0	0	0	0	0	0	0	0	0	0	0	0
ARO:3001537	OXA-350	penam; cephalosporin	0	0	0	0	0	0	0	0	0	0	1	0	0	0	0	0	0	0	0	0	0	0	0	0
ARO:3001538	OXA-351	penam; cephalosporin	0	0	0	0	0	0	0	0	0	0	0	0	6	0	0	0	0	0	0	0	0	0	0	0
ARO:3001546	OXA-359	penam; cephalosporin	0	0	0	0	0	0	0	0	0	0	0	0	0	0	0	0	3	0	0	0	0	1	0	0
ARO:3001565	OXA-379	penam; cephalosporin	0	0	0	0	0	0	6	0	0	0	0	0	0	0	0	0	0	0	0	0	0	0	0	0
ARO:3001609	OXA-114a	penam; cephalosporin	3	0	12	0	0	0	0	6	0	0	1	2	0	0	0	4	0	0	4	7	23	10	5	5
ARO:3001610	OXA-243	penam; cephalosporin	0	0	0	0	0	0	0	0	2	0	0	0	0	0	2	0	0	0	0	0	0	0	0	0
ARO:3001611	OXA-58	penam; cephalosporin	0	0	0	0	0	0	0	0	0	0	0	0	0	0	0	0	6	0	0	0	0	0	0	0
ARO:3001624	OXA-84	penam; cephalosporin	0	0	0	0	0	0	0	0	0	0	0	0	0	0	0	0	0	0	0	0	0	0	4	0
ARO:3001632	OXA-92	penam; cephalosporin	0	0	0	0	0	0	0	0	0	0	0	0	0	0	0	0	2	0	0	0	0	0	0	0
ARO:3001633	OXA-79	penam; cephalosporin	0	0	0	0	0	0	0	0	0	0	0	0	0	0	3	0	0	0	0	0	0	0	0	0
ARO:3001642	OXA-111	penam; cephalosporin	0	0	0	14	3	7	6	0	0	0	10	4	0	7	0	2	0	4	0	0	0	0	0	0
ARO:3001643	OXA-112	penam; cephalosporin	0	0	3	0	0	0	0	0	0	0	0	0	0	0	0	0	0	0	0	0	0	0	0	0
ARO:3001654	OXA-143	penam; cephalosporin	0	3	0	0	0	0	0	0	0	0	0	0	0	0	0	0	0	0	0	0	0	0	0	0
ARO:3001657	OXA-173	penam; cephalosporin	0	0	0	10	0	36	21	0	0	0	0	0	0	0	0	0	9	2	26	15	0	0	0	2
ARO:3001664	OXA-203	penam; cephalosporin	0	0	0	0	0	0	0	0	2	0	0	0	0	0	0	0	0	0	0	0	0	0	0	0
ARO:3001673	OXA-248	penam; cephalosporin	0	0	0	0	0	0	0	0	0	0	0	0	0	0	0	0	0	0	0	7	0	0	0	0
ARO:3001675	OXA-250	penam; cephalosporin	0	0	0	0	0	0	0	0	0	0	0	0	0	0	0	0	6	0	0	0	0	0	0	0
ARO:3001677	OXA-236	penam; cephalosporin	3	0	0	0	0	0	0	0	0	0	0	0	0	0	0	0	0	0	0	0	0	0	0	0
ARO:3001683	OXA-312	penam; cephalosporin	3	0	0	2	2	0	0	0	0	0	3	0	0	0	0	0	0	0	0	0	0	0	0	7
ARO:3001690	OXA-255	penam; cephalosporin	0	0	0	0	0	0	0	0	4	0	2	0	0	0	0	0	0	0	0	0	0	0	0	0
ARO:3001691	OXA-228	penam; cephalosporin	0	0	0	0	0	0	0	0	0	0	0	0	0	0	0	0	5	0	0	0	0	0	0	0
ARO:3001695	OXA-134	penam; cephalosporin	0	6	0	5	0	0	0	0	0	0	0	0	0	0	0	0	0	0	0	6	13	44	13	0
ARO:3001703	OXA-86	penam; cephalosporin	0	0	0	0	0	0	0	0	0	0	0	0	0	0	0	0	5	0	0	0	0	0	0	0
ARO:3001710	OXA-211	penam; cephalosporin	0	0	0	0	0	0	0	0	0	0	2	0	0	0	0	0	0	0	0	0	0	0	0	0
ARO:3001711	OXA-212	penam; cephalosporin	0	0	0	1	0	2	0	0	0	0	0	0	0	0	4	0	4	0	0	0	0	0	0	0
ARO:3001713	OXA-214	penam; cephalosporin	0	0	0	0	0	0	0	0	0	0	0	0	0	0	0	0	0	0	0	0	0	3	0	0
ARO:3001730	OXA-274	penam; cephalosporin	0	0	0	0	0	0	0	0	0	2	0	0	0	0	0	0	0	0	0	0	0	0	0	0
ARO:3001741	OXA-286	penam; cephalosporin	0	0	0	0	0	0	0	0	0	0	0	0	0	0	0	0	4	0	0	0	0	0	0	0
ARO:3001766	OXA-192	penam; cephalosporin	0	0	0	0	7	0	0	0	0	0	0	0	0	0	0	27	13	0	0	0	0	0	0	0
ARO:3001769	OXA-42	penam; cephalosporin	0	0	0	0	0	0	0	0	0	0	0	3	0	0	0	0	0	0	4	0	0	0	0	0
ARO:3001771	OXA-57	penam; cephalosporin	0	0	0	0	0	0	0	0	0	0	0	0	0	0	0	0	0	0	0	0	0	0	3	0
ARO:3001773	OXA-61	penam; cephalosporin	0	0	0	0	0	0	0	0	0	0	0	0	0	0	0	0	9	0	0	0	0	0	0	3
ARO:3001774	OXA-370	penam; cephalosporin	0	0	0	0	0	0	0	0	0	0	0	0	0	0	0	0	0	0	0	0	0	0	1	0
ARO:3001775	OXA-119	penam; cephalosporin	0	0	0	0	0	0	0	0	0	0	0	0	0	0	5	0	0	0	0	0	0	0	0	0
ARO:3001777	OXA-347	penam; cephalosporin	1290	1276	1740	2199	456	821	1059	1138	977	706	817	724	1038	1006	855	1027	386	930	1205	1199	1107	904	1237	1236
ARO:3001780	OXA-85	penam; cephalosporin	47	142	0	425	0	0	0	0	0	0	0	0	0	355	50	10	62	0	0	0	0	115	0	24
ARO:3001784	OXA-181	penam; cephalosporin	0	0	0	0	0	0	0	0	0	0	0	0	0	0	0	10	0	0	0	0	0	0	0	0
ARO:3001786	OXA-244	penam; cephalosporin	0	0	0	0	1	0	0	0	0	0	0	0	0	0	0	0	0	0	0	0	0	0	0	0
ARO:3001792	OXA-62	penam; cephalosporin	0	0	2	0	0	3	0	0	0	0	0	0	0	4	0	5	0	0	0	0	0	0	5	0
ARO:3001794	OXA-45	penam; cephalosporin	0	0	0	0	0	0	2	0	0	0	0	0	0	0	0	0	0	0	0	0	0	0	0	1
ARO:3001796	OXA-50	penam; cephalosporin	0	2	0	0	0	0	0	0	0	0	0	0	1	0	2	0	0	0	0	0	0	0	2	0
ARO:3001797	OXA-46	penam; cephalosporin	0	3	0	0	0	0	0	0	2	0	0	0	0	0	0	0	0	0	0	0	0	8	0	0
ARO:3001802	OXA-141	penam; cephalosporin	0	0	0	0	1	0	0	0	0	0	0	0	0	0	6	0	0	0	0	0	0	3	0	0
ARO:3001805	OXA-198	penam; cephalosporin	0	0	0	0	0	3	3	2	0	0	0	0	3	5	0	0	0	0	1	0	0	0	0	0
ARO:3001808	OXA-60	penam; cephalosporin	0	0	0	0	0	6	1	15	3	0	1	0	7	0	0	0	5	5	11	0	68	43	42	20
ARO:3001809	OXA-209	penam; cephalosporin	5	0	0	0	0	0	0	0	0	0	0	0	0	0	0	0	0	0	0	0	0	0	0	0
ARO:3001810	OXA-53	penam; cephalosporin	0	0	0	0	0	0	0	0	0	0	1	0	0	0	0	0	2	0	0	0	0	0	0	0
ARO:3001811	OXA-129	penam; cephalosporin	0	0	0	0	0	0	0	0	0	2	0	0	0	0	0	0	0	0	0	0	0	0	0	0
ARO:3001812	OXA-54	penam; cephalosporin	0	0	0	0	0	0	6	0	2	0	0	0	0	0	0	0	2	0	0	0	0	0	0	0
ARO:3001813	OXA-55	penam; cephalosporin	0	4	0	0	0	0	0	0	0	0	0	0	8	0	2	0	0	0	0	7	0	3	2	0
ARO:3001814	OXA-199	penam; cephalosporin	0	0	0	0	0	0	0	0	0	0	0	0	0	0	0	1	0	0	0	0	0	0	0	0
ARO:3001816	ACC-2	penam; monobactam; cephalosporin	0	8	6	0	0	0	0	0	1	0	0	0	8	0	0	0	0	0	0	0	0	15	2	0
ARO:3001817	ACC-3	penam; monobactam; cephalosporin	0	0	0	0	0	0	0	0	0	0	0	0	0	0	0	0	2	0	0	0	0	8	0	2
ARO:3001818	ACC-4	penam; monobactam; cephalosporin	0	0	0	0	0	0	0	0	0	0	0	0	6	0	0	0	3	0	0	0	0	0	0	0
ARO:3001819	ACC-5	penam; monobactam; cephalosporin	0	0	0	0	0	3	0	0	0	0	0	0	0	0	0	0	0	2	0	0	0	0	0	0
ARO:3001826	ACT-9	penam; cephalosporin; cephamycin; carbapenem	0	0	0	2	0	0	0	0	0	0	0	0	0	0	0	0	0	0	0	0	0	0	0	3
ARO:3001832	ACT-10	penam; cephalosporin; cephamycin; carbapenem	0	0	0	0	0	0	0	0	0	3	0	0	0	0	0	0	0	0	0	0	0	0	0	0
ARO:3001834	ACT-12	penam; cephalosporin; cephamycin; carbapenem	0	0	0	0	1	0	0	0	0	0	1	5	0	0	0	0	0	3	0	0	0	0	0	0
ARO:3001837	ACT-15	penam; cephalosporin; cephamycin; carbapenem	0	0	0	0	0	0	0	0	0	0	0	0	0	0	0	0	0	0	0	0	2	0	0	3
ARO:3001840	ACT-19	penam; cephalosporin; cephamycin; carbapenem	0	0	0	0	0	0	0	0	0	0	0	0	0	0	0	0	0	0	0	0	0	2	0	0
ARO:3001843	ACT-22	penam; cephalosporin; cephamycin; carbapenem	0	0	0	0	2	0	0	0	0	5	0	0	0	0	0	0	0	0	0	0	0	0	0	2
ARO:3001847	ACT-27	penam; cephalosporin; cephamycin; carbapenem	0	0	0	0	0	0	0	4	0	0	0	0	0	0	0	0	0	0	0	0	4	0	0	0
ARO:3001848	ACT-28	penam; cephalosporin; cephamycin; carbapenem	0	0	0	10	0	0	0	0	0	0	0	0	0	0	0	0	0	0	0	0	0	0	0	0
ARO:3001850	ACT-30	penam; cephalosporin; cephamycin; carbapenem	0	0	0	0	0	2	0	0	0	0	0	0	0	0	0	0	0	0	0	0	0	0	0	0
ARO:3001858	IMI-1	carbapenem	0	0	0	0	0	0	0	0	0	0	0	0	0	0	0	0	0	0	0	0	0	0	0	3
ARO:3001861	IMI-4	carbapenem	0	0	0	0	0	0	0	0	0	0	0	0	0	0	0	0	4	0	0	0	0	0	0	0
ARO:3001869	CTX-M-6	cephalosporin	0	0	0	0	0	0	0	0	0	0	3	0	0	0	0	0	0	0	0	0	0	0	0	0
ARO:3001871	CTX-M-8	cephalosporin	0	0	3	0	0	0	0	0	0	0	0	0	0	0	0	0	0	0	0	0	0	0	0	0
ARO:3001876	CTX-M-13	cephalosporin	0	0	0	0	0	0	0	0	0	3	0	0	0	0	0	0	0	0	0	0	0	0	0	0
ARO:3001877	CTX-M-14	cephalosporin	0	0	16	0	0	0	0	0	0	0	0	0	0	0	0	0	0	0	0	0	0	0	0	0
ARO:3001893	CTX-M-31	cephalosporin	0	0	0	0	0	0	0	0	0	0	4	0	0	0	0	0	0	0	0	0	3	0	0	0
ARO:3001896	CTX-M-34	cephalosporin	0	0	0	0	0	0	0	0	0	0	0	0	8	0	0	0	0	0	0	0	4	4	0	0
ARO:3001914	CTX-M-52	cephalosporin	0	0	3	0	0	0	0	0	0	0	0	0	0	0	0	0	0	0	0	0	0	0	0	0
ARO:3001924	CTX-M-63	cephalosporin	0	0	0	0	0	0	0	0	0	0	0	0	0	0	0	0	0	0	0	0	0	0	0	3
ARO:3001933	CTX-M-72	cephalosporin	0	0	0	0	0	0	1	0	0	0	0	0	0	0	0	0	0	0	0	0	0	0	0	0
ARO:3001962	CTX-M-103	cephalosporin	0	0	0	0	4	0	0	0	0	0	0	0	0	0	0	0	0	0	0	0	0	0	0	0
ARO:3001982	CTX-M-123	cephalosporin	0	0	0	0	0	0	0	0	0	0	0	0	0	0	0	0	0	0	0	0	3	0	0	0
ARO:3002002	CTX-M-144	cephalosporin	0	0	0	0	0	0	0	0	0	2	0	0	0	0	0	0	0	0	0	0	0	0	0	0
ARO:3002008	CTX-M-151	cephalosporin	0	0	0	0	0	0	0	0	0	5	0	0	0	0	0	0	3	0	0	0	0	0	0	0
ARO:3002012	CMY-1	cephamycin	0	0	0	0	0	0	0	2	0	0	0	0	0	0	0	0	1	0	0	0	0	0	0	0
ARO:3002020	CMY-9	cephamycin	0	0	0	0	0	0	0	0	0	0	0	0	0	0	0	0	0	3	0	0	0	0	0	0
ARO:3002039	CMY-28	cephamycin	0	0	0	0	0	0	0	0	0	0	0	0	0	0	0	0	0	0	0	0	2	0	0	0
ARO:3002049	CMY-38	cephamycin	0	0	0	0	0	0	0	0	0	0	0	0	0	0	0	0	4	0	0	0	0	0	0	0
ARO:3002056	CMY-45	cephamycin	0	0	0	0	0	0	0	0	0	0	0	0	0	2	0	0	0	0	0	0	0	2	0	0
ARO:3002069	CMY-59	cephamycin	0	0	0	0	0	0	0	20	0	0	0	0	0	0	0	0	0	0	0	0	0	0	0	0
ARO:3002072	CMY-58	cephamycin	0	0	7	0	0	0	0	0	0	0	0	0	0	0	0	0	0	0	0	0	0	0	0	0
ARO:3002076	CMY-63	cephamycin	0	0	0	0	0	3	0	0	0	0	0	0	0	0	0	0	0	0	0	0	0	0	0	0
ARO:3002090	CMY-77	cephamycin	0	0	0	0	0	0	0	0	0	0	0	0	21	0	0	0	0	0	0	0	0	0	0	0
ARO:3002091	CMY-78	cephamycin	0	0	0	0	0	0	0	0	0	0	0	0	0	5	0	0	2	0	0	0	0	0	0	0
ARO:3002103	CMY-90	cephamycin	0	0	0	0	0	0	0	0	0	0	0	0	0	0	0	0	0	0	0	0	0	0	4	0
ARO:3002106	CMY-93	cephamycin	0	0	0	0	0	0	0	0	0	0	0	0	0	0	0	0	0	0	0	0	4	2	0	0
ARO:3002117	CMY-105	cephamycin	0	0	0	0	0	0	0	0	0	0	4	0	0	0	0	0	0	0	0	2	0	4	0	0
ARO:3002130	CMY-119	cephamycin	0	0	0	0	0	0	0	0	0	0	0	0	0	0	0	0	4	0	0	0	0	0	0	0
ARO:3002132	DHA-1	cephalosporin; cephamycin	0	0	0	0	0	0	0	0	0	0	2	0	0	0	0	0	0	0	0	0	3	0	0	0
ARO:3002144	DHA-13	cephalosporin; cephamycin	0	0	0	0	0	0	0	0	0	1	0	0	0	0	0	0	0	0	0	0	0	0	0	0
ARO:3002149	DHA-18	cephalosporin; cephamycin	0	0	0	0	0	0	0	0	0	0	0	0	0	0	0	0	4	0	0	0	0	0	0	0
ARO:3002155	FOX-1	cephamycin; cephalosporin	0	0	0	0	0	0	0	0	0	0	0	0	0	0	0	0	0	0	0	0	0	3	0	0
ARO:3002156	FOX-2	cephamycin; cephalosporin	0	0	0	1	0	0	0	0	0	0	0	0	0	2	0	0	0	0	0	0	0	0	0	0
ARO:3002157	FOX-3	cephamycin; cephalosporin	0	0	0	0	0	0	0	0	0	0	0	0	0	0	0	0	3	0	0	0	0	0	0	0
ARO:3002158	FOX-4	cephamycin; cephalosporin	0	3	0	0	0	0	0	0	0	0	0	0	9	0	0	0	0	0	0	0	0	0	4	0
ARO:3002160	FOX-7	cephamycin; cephalosporin	0	0	0	0	93	0	0	0	0	0	0	0	0	0	0	0	0	0	0	0	6	0	0	0
ARO:3002163	FOX-9	cephamycin; cephalosporin	0	0	0	0	0	0	0	0	0	0	0	0	0	0	0	0	4	0	1	0	0	0	0	0
ARO:3002170	MIR-5	monobactam; cephalosporin	0	0	0	0	0	5	0	0	0	0	4	0	0	0	0	0	11	0	0	0	0	0	6	0
ARO:3002177	MIR-12	monobactam; cephalosporin	0	0	0	0	0	0	3	0	0	0	0	0	0	0	0	0	0	0	0	0	0	0	0	0
ARO:3002179	MIR-14	monobactam; cephalosporin	2	0	0	0	0	0	0	0	0	0	0	0	0	0	0	0	0	0	0	0	0	0	0	0
ARO:3002185	MOX-6	penam; cephamycin; cephalosporin	0	0	0	3	0	0	0	0	0	0	0	0	0	0	0	0	0	0	0	0	0	0	0	0
ARO:3002189	MOX-7	penam; cephamycin; cephalosporin	0	0	0	1	0	0	0	0	0	0	0	0	0	0	8	9	0	0	0	0	0	0	0	0
ARO:3002191	MOX-9	penam; cephamycin; cephalosporin	0	0	0	0	0	0	0	0	0	0	0	0	0	0	0	5	0	0	0	0	0	4	0	16
ARO:3002200	IMP-9	penam; penem; carbapenem; cephalosporin; cephamycin	0	0	0	0	0	0	0	0	0	3	0	0	0	0	0	0	0	0	0	0	0	0	0	0
ARO:3002203	IMP-12	penam; penem; carbapenem; cephalosporin; cephamycin	2	0	0	0	0	0	0	1	0	0	0	0	0	0	0	0	0	0	0	0	0	0	0	0
ARO:3002204	IMP-13	penam; penem; carbapenem; cephalosporin; cephamycin	0	0	0	0	0	0	0	0	0	0	0	0	0	0	3	0	0	0	0	0	0	0	4	0
ARO:3002205	IMP-14	penam; penem; carbapenem; cephalosporin; cephamycin	0	0	0	0	2	0	0	0	0	0	0	0	0	0	0	0	0	0	0	0	0	2	0	0
ARO:3002206	IMP-15	penam; penem; carbapenem; cephalosporin; cephamycin	0	0	0	0	0	0	0	0	0	0	0	0	0	0	0	0	0	0	0	0	0	2	0	0
ARO:3002211	IMP-20	penam; penem; carbapenem; cephalosporin; cephamycin	0	0	0	0	0	0	0	0	0	3	0	0	0	0	0	0	0	0	0	0	0	0	0	0
ARO:3002218	IMP-27	penam; penem; carbapenem; cephalosporin; cephamycin	0	1	0	0	0	0	0	0	0	0	0	0	0	4	0	0	0	0	0	0	0	0	0	0
ARO:3002222	IMP-31	penam; penem; carbapenem; cephalosporin; cephamycin	0	0	0	0	0	0	0	0	0	0	0	0	0	0	4	6	0	0	0	3	0	0	0	0
ARO:3002223	IMP-32	penam; penem; carbapenem; cephalosporin; cephamycin	0	0	0	0	0	0	0	0	0	0	0	0	2	0	0	0	0	0	0	0	0	0	0	0
ARO:3002226	IMP-35	penam; penem; carbapenem; cephalosporin; cephamycin	0	0	0	0	0	0	0	0	0	0	0	0	0	0	0	0	9	0	0	0	0	0	0	0
ARO:3002229	IMP-38	penam; penem; carbapenem; cephalosporin; cephamycin	0	0	0	0	0	0	0	0	0	0	1	0	0	0	0	0	0	0	0	0	0	0	0	0
ARO:3002232	IMP-41	penam; penem; carbapenem; cephalosporin; cephamycin	0	0	0	0	0	0	0	0	0	0	0	0	0	3	0	0	2	0	0	0	2	4	3	0
ARO:3002233	IMP-42	penam; penem; carbapenem; cephalosporin; cephamycin	0	0	0	0	0	0	0	0	0	0	0	0	0	0	0	0	5	0	0	0	0	0	0	0
ARO:3002236	IMP-45	penam; penem; carbapenem; cephalosporin; cephamycin	0	0	0	0	0	0	0	0	0	0	0	0	0	0	0	0	0	0	0	0	3	5	0	0
ARO:3002241	CARB-2	penam	0	0	0	0	0	0	0	0	0	0	0	0	0	0	0	0	0	0	0	0	0	0	2	0
ARO:3002243	CARB-4	penam	0	0	0	0	8	13	20	0	0	0	0	0	0	0	0	0	0	0	0	0	0	0	0	0
ARO:3002244	CARB-5	penam	0	0	0	0	0	0	0	0	0	0	0	0	0	0	0	0	0	0	0	0	0	0	0	3
ARO:3002245	CARB-6	penam	0	0	0	0	0	0	0	0	2	0	0	0	0	0	0	0	0	0	0	0	0	0	0	0
ARO:3002258	IND-2a	carbapenem	0	0	0	0	0	0	0	0	0	0	0	0	0	0	0	0	4	0	1	0	0	0	0	0
ARO:3002260	IND-4	carbapenem	0	0	0	0	0	0	0	0	0	0	0	0	0	0	0	0	2	0	0	0	0	0	0	0
ARO:3002261	IND-5	carbapenem	0	0	0	0	0	0	0	0	0	0	0	0	0	0	0	4	0	0	0	0	0	0	0	0
ARO:3002264	IND-8	carbapenem	0	3	0	0	0	0	0	0	0	0	0	0	0	0	0	0	0	0	0	0	0	0	0	0
ARO:3002268	IND-12	carbapenem	0	0	0	0	0	0	0	0	0	0	0	7	0	0	0	2	0	0	0	0	0	0	0	0
ARO:3002269	IND-14	carbapenem	0	0	0	0	0	0	0	0	0	0	2	0	0	0	0	0	0	0	0	0	2	0	0	0
ARO:3002277	VIM-7	penam; penem; carbapenem; cephalosporin; cephamycin	0	0	0	0	0	0	0	0	0	0	0	0	0	0	0	0	0	0	0	0	0	0	0	1
ARO:3002283	VIM-13	penam; penem; carbapenem; cephalosporin; cephamycin	0	0	0	0	0	4	0	0	0	0	0	0	0	0	0	0	0	0	0	0	0	0	0	0
ARO:3002298	VIM-28	penam; penem; carbapenem; cephalosporin; cephamycin	0	0	0	0	0	0	0	0	0	0	0	0	8	0	0	0	0	0	0	0	0	0	0	0
ARO:3002315	KPC-5	penam; carbapenem; cephalosporin; monobactam	0	0	0	0	0	0	0	0	0	0	5	0	0	0	0	0	0	0	0	0	0	0	0	0
ARO:3002318	KPC-8	penam; carbapenem; cephalosporin; monobactam	0	0	0	0	0	0	0	0	0	0	0	0	0	0	0	0	6	0	0	0	0	0	0	10
ARO:3002325	KPC-15	penam; carbapenem; cephalosporin; monobactam	0	0	0	0	0	0	0	0	0	0	0	0	0	0	0	0	0	0	0	0	0	4	0	0
ARO:3002338	GES-9	carbapenem; penam; cephalosporin	0	0	0	0	0	0	0	0	0	0	0	0	0	0	0	0	0	0	0	0	0	0	0	0
ARO:3002339	GES-10	carbapenem; penam; cephalosporin	0	0	0	0	0	0	0	0	0	0	0	0	0	0	0	0	0	3	0	0	0	0	0	0
ARO:3002340	GES-11	carbapenem; penam; cephalosporin	0	0	0	0	0	0	0	0	0	0	0	0	0	0	0	0	0	3	0	0	0	0	0	0
ARO:3002341	GES-12	carbapenem; penam; cephalosporin	0	0	0	0	0	0	0	0	0	0	0	0	0	0	0	0	2	0	0	0	0	0	0	0
ARO:3002362	NDM-12	penam; carbapenem; cephalosporin; cephamycin	0	0	0	0	0	0	0	0	0	0	0	0	0	0	0	0	0	0	0	0	0	0	4	3
ARO:3002364	PER-2	penam; penem; carbapenem; cephalosporin; monobactam	0	0	0	0	0	0	0	0	0	0	0	0	0	0	0	0	2	2	0	5	0	0	0	0
ARO:3002366	PER-4	penam; penem; carbapenem; cephalosporin; monobactam	0	0	0	0	0	0	0	0	3	0	0	0	0	0	0	0	0	0	0	0	0	0	0	0
ARO:3002367	PER-5	penam; penem; carbapenem; cephalosporin; monobactam	0	6	0	0	2	0	0	0	0	0	0	0	0	0	0	0	0	0	0	0	0	0	0	0
ARO:3002368	PER-6	penam; penem; carbapenem; cephalosporin; monobactam	0	2	0	0	0	0	0	0	0	0	0	0	0	0	0	0	0	3	0	0	0	0	0	4
ARO:3002379	SME-1	carbapenem	0	0	0	0	0	0	0	0	0	0	0	0	7	0	0	0	11	0	0	0	0	0	0	0
ARO:3002383	SME-5	carbapenem	0	0	0	0	5	0	0	0	0	0	0	0	0	0	0	0	0	0	0	0	0	0	0	0
ARO:3002385	BEL-1	penam; monobactam; cephalosporin	0	0	0	0	0	0	0	0	0	0	0	0	0	0	0	0	0	0	0	3	0	0	0	0
ARO:3002386	BEL-2	penam; monobactam; cephalosporin	0	0	0	0	0	0	0	0	0	0	0	0	4	0	0	0	0	0	0	0	0	0	0	2
ARO:3002401	OXY-2-6	penam; cephalosporin; monobactam	0	0	0	0	0	0	0	0	0	0	0	0	0	0	0	0	0	0	0	0	0	2	0	0
ARO:3002418	OKP-A-1	penam; cephalosporin	2	0	0	0	0	0	0	0	0	0	0	0	0	0	0	0	0	0	0	0	0	0	0	0
ARO:3002421	OKP-A-4	penam; cephalosporin	0	2	0	0	0	0	0	0	0	5	0	0	0	0	0	0	0	0	0	0	0	0	0	0
ARO:3002430	OKP-A-13	penam; cephalosporin	0	0	0	0	0	0	0	0	0	0	0	0	5	0	0	0	0	0	0	0	0	0	0	0
ARO:3002470	LEN-23	penam; penem	0	0	0	0	0	2	0	0	0	0	0	0	0	0	0	0	0	0	0	0	0	0	0	0
ARO:3002472	LEN-4	penam; penem	0	0	0	0	0	0	0	0	0	0	0	0	0	0	0	0	3	0	0	0	0	0	0	0
ARO:3002476	LEN-6	penam; penem	0	0	0	0	0	0	0	0	0	0	0	0	0	0	0	3	0	0	0	0	0	0	0	0
ARO:3002481	AER-1	penam	6	0	0	0	0	0	0	0	0	0	0	0	0	0	0	0	0	0	0	0	0	0	0	0
ARO:3002483	LRA-5	penam; cephalosporin	0	0	0	0	0	0	0	0	0	0	0	0	0	0	0	2	0	0	0	0	0	0	0	0
ARO:3002484	LRA-13	penam; cephalosporin	0	2	0	0	0	0	0	0	0	0	0	0	0	2	1	1	0	0	0	7	10	5	0	0
ARO:3002485	LRA-2	penam; cephalosporin	0	0	3	0	1	3	0	20	17	2	3	0	0	3	4	1	0	5	3	8	3	0	0	0
ARO:3002486	LRA-7	penam; cephalosporin	0	0	0	0	2	0	0	0	0	0	0	0	0	0	0	0	0	0	0	0	0	0	2	0
ARO:3002487	LRA-8	penam; cephalosporin	0	0	5	0	0	0	0	0	0	0	0	0	1	0	0	0	9	2	0	0	0	0	0	0
ARO:3002488	LRA-9	penam; cephalosporin	0	0	0	0	0	0	6	0	2	0	0	0	0	0	3	0	0	0	0	0	0	0	0	0
ARO:3002489	LRA-10	penam; cephalosporin	0	0	0	0	0	0	0	0	0	0	0	0	0	0	1	0	0	0	0	0	0	0	0	0
ARO:3002492	LRA-18	penam; cephalosporin	0	0	0	3	0	0	0	0	0	0	0	0	0	0	0	3	4	1	0	0	0	0	3	0
ARO:3002494	SRT-2	cephalosporin	0	0	1	0	0	0	0	0	0	0	0	0	0	0	0	0	0	0	0	0	0	0	0	0
ARO:3002502	PDC-5	cephalosporin; carbapenem; monobactam	0	0	0	0	0	0	0	0	0	0	0	0	0	23	0	0	0	0	0	0	0	0	0	0
ARO:3002505	PDC-6	monobactam; cephalosporin; carbapenem	0	2	0	0	0	0	0	0	0	0	0	0	0	0	0	0	0	0	0	0	0	0	0	0
ARO:3002506	PDC-7	monobactam; cephalosporin; carbapenem	0	0	0	0	0	0	0	0	0	0	0	0	0	0	2	0	0	0	0	0	0	0	0	4
ARO:3002510	LRA-3	penam; cephalosporin	0	0	0	0	0	0	3	0	0	0	0	0	0	0	0	0	0	0	0	0	0	4	0	2
ARO:3002511	LRA-12	penam; cephalosporin	0	0	0	0	0	0	0	0	0	0	0	0	0	0	0	0	0	3	0	0	0	0	0	0
ARO:3002512	LRA-17	penam; cephalosporin	2	0	0	0	0	0	0	0	0	0	0	0	0	0	0	3	0	0	0	0	0	0	0	0
ARO:3002515	OCH-2	penam; penem; cephalosporin; cephamycin; monobactam	0	0	0	0	0	0	0	0	0	0	0	0	0	0	0	0	1	0	0	0	0	0	0	0
ARO:3002518	OCH-5	penam; penem; cephalosporin; cephamycin; monobactam	0	0	0	0	0	0	0	0	0	0	0	0	0	0	0	0	0	0	0	0	5	0	0	0
ARO:3002520	OCH-7	penam; penem; cephalosporin; cephamycin; monobactam	0	0	0	0	0	0	0	0	0	0	0	0	0	0	0	0	0	0	0	7	0	0	0	0
ARO:3002522	novA	aminocoumarin antibiotic	12	9	6	10	0	6	0	2	5	0	0	0	12	3	5	7	6	5	0	0	1	0	1	28
ARO:3002523	AAC(2')-Ia	aminoglycoside antibiotic	0	0	0	0	3	0	0	0	0	0	0	5	0	0	0	0	0	1	3	0	0	3	0	5
ARO:3002524	AAC(2')-Ib	aminoglycoside antibiotic	0	0	0	0	0	0	0	0	0	2	0	0	0	0	0	0	0	2	0	0	0	0	0	2
ARO:3002526	AAC(2')-Id	aminoglycoside antibiotic	0	0	0	0	0	0	0	0	0	0	0	0	0	0	0	3	0	0	0	4	3	0	0	0
ARO:3002527	AAC(2')-Ie	aminoglycoside antibiotic	0	0	0	0	0	0	0	0	0	0	0	0	0	0	0	0	6	0	0	0	0	0	0	0
ARO:3002529	AAC(3)-Id	aminoglycoside antibiotic	0	0	0	0	0	0	0	0	0	0	0	3	0	0	3	0	0	0	0	0	0	0	0	0
ARO:3002533	AAC(3)-IIa	aminoglycoside antibiotic	0	0	0	0	0	0	0	0	0	0	0	1	3	0	4	0	4	0	0	0	0	0	2	0
ARO:3002534	AAC(3)-IIb	aminoglycoside antibiotic	0	0	0	3	0	0	0	0	0	0	0	0	0	0	0	0	0	0	0	0	0	0	1	0
ARO:3002535	AAC(3)-IIc	aminoglycoside antibiotic	0	0	0	0	0	0	0	0	0	0	0	3	0	0	0	0	0	2	0	0	0	0	0	0
ARO:3002536	AAC(3)-IIIa	aminoglycoside antibiotic	0	0	0	0	0	0	0	0	0	0	0	0	0	1	0	4	0	0	0	0	0	0	0	0
ARO:3002537	AAC(3)-IIIb	aminoglycoside antibiotic	14	11	3	0	0	13	13	0	6	0	0	0	3	0	14	0	0	0	0	0	1	0	3	0
ARO:3002538	AAC(3)-IIIc	aminoglycoside antibiotic	0	0	0	0	0	2	2	0	0	0	0	0	0	2	0	5	0	0	0	0	0	0	0	0
ARO:3002539	AAC(3)-IV	aminoglycoside antibiotic	18	32	18	45	0	0	2	0	0	0	0	0	4	8	7	5	3	0	0	0	0	0	0	3
ARO:3002540	AAC(3)-VIa	aminoglycoside antibiotic	4	0	0	6	0	9	0	0	0	4	4	4	0	0	3	0	0	3	3	4	4	0	0	0
ARO:3002541	AAC(3)-VIIa	aminoglycoside antibiotic	1	1	0	0	5	0	3	0	0	0	0	0	8	0	7	3	0	0	1	0	0	0	0	0
ARO:3002542	AAC(3)-VIIIa	aminoglycoside antibiotic	4	2	16	3	0	13	2	0	0	0	8	0	0	0	21	4	5	4	3	7	7	5	3	20
ARO:3002543	AAC(3)-IXa	aminoglycoside antibiotic	12	0	0	0	0	0	0	0	0	0	3	0	0	1	0	0	0	0	3	0	0	0	3	13
ARO:3002544	AAC(3)-Xa	aminoglycoside antibiotic	0	0	0	0	4	0	0	0	0	0	0	0	0	0	0	0	0	6	0	6	2	0	0	0
ARO:3002545	AAC(6')-Ia	aminoglycoside antibiotic	0	0	0	0	0	0	0	0	0	0	0	0	0	0	0	0	0	0	0	0	0	0	0	3
ARO:3002548	AAC(6')-IId	aminoglycoside antibiotic	3	0	0	0	0	0	0	0	0	0	0	0	0	0	0	0	0	0	0	0	0	0	0	0
ARO:3002556	AAC(6')-Ii	aminoglycoside antibiotic	2	0	0	0	2	0	0	0	0	0	0	2	0	0	0	4	0	5	2	2	0	0	3	0
ARO:3002558	AAC(6')-Ik	aminoglycoside antibiotic	0	0	0	0	0	0	0	0	0	0	0	0	0	0	0	0	0	3	0	0	0	0	0	0
ARO:3002560	AAC(6')-Iq	aminoglycoside antibiotic	0	0	0	0	0	0	0	0	0	0	0	0	0	0	0	0	0	0	0	0	0	0	2	0
ARO:3002561	AAC(6')-Ir	aminoglycoside antibiotic	0	0	0	0	0	0	7	0	0	0	0	0	0	0	0	0	0	0	0	0	0	0	2	0
ARO:3002563	AAC(6')-Isa	aminoglycoside antibiotic	0	0	0	0	0	0	0	0	0	0	0	0	0	0	0	0	0	0	0	0	0	0	0	3
ARO:3002567	AAC(6')-Iw	aminoglycoside antibiotic	0	0	0	0	0	0	0	0	0	0	0	0	0	0	0	5	0	0	0	0	0	0	0	0
ARO:3002568	AAC(6')-Ix	aminoglycoside antibiotic	0	0	0	0	0	0	0	0	0	0	0	0	0	0	0	0	0	0	0	0	4	0	0	4
ARO:3002569	AAC(6')-Iy	aminoglycoside antibiotic	0	0	3	0	0	0	0	0	0	0	0	0	0	0	0	0	2	0	0	0	3	0	4	0
ARO:3002570	AAC(6')-Iz	aminoglycoside antibiotic	0	0	0	0	0	0	0	0	0	0	0	0	0	0	0	0	0	0	0	3	0	0	0	0
ARO:3002573	AAC(6')-Iae	aminoglycoside antibiotic	0	0	0	0	4	0	0	0	0	0	0	0	0	0	0	0	0	0	0	0	0	3	0	0
ARO:3002575	AAC(6')-Iai	aminoglycoside antibiotic	0	18	0	0	0	0	0	0	0	0	0	4	0	0	0	0	0	0	0	0	0	4	0	0
ARO:3002579	AAC(6')-Ib8	aminoglycoside antibiotic	0	0	0	0	0	5	0	0	4	3	0	2	0	0	0	0	0	0	0	0	3	0	0	6
ARO:3002581	AAC(6')-Ib10	aminoglycoside antibiotic	0	0	0	2	0	0	0	0	0	0	0	0	0	0	0	0	0	0	0	0	0	0	6	1
ARO:3002583	AAC(6')-29a	aminoglycoside antibiotic	0	0	0	0	0	0	0	0	0	0	0	0	0	0	0	0	0	0	0	2	0	0	0	0
ARO:3002584	AAC(6')-29b	aminoglycoside antibiotic	0	0	0	0	0	0	0	0	0	0	0	0	0	0	0	0	0	0	0	0	7	0	2	0
ARO:3002585	AAC(6')-31	aminoglycoside antibiotic	6	8	0	0	0	0	0	0	0	0	0	0	0	0	0	0	0	1	0	5	10	11	7	5
ARO:3002586	AAC(6')-32	aminoglycoside antibiotic	0	0	0	0	3	0	0	0	0	0	0	0	0	0	0	0	0	4	0	0	0	0	0	0
ARO:3002589	AAC(6')-Iid	aminoglycoside antibiotic	0	0	0	0	0	0	0	0	0	0	0	0	0	0	0	0	0	0	4	0	0	9	0	2
ARO:3002590	AAC(6')-Iih	aminoglycoside antibiotic	0	0	0	0	2	5	0	0	0	0	0	0	0	0	0	0	0	0	0	0	0	0	0	0
ARO:3002593	AAC(6')-Ib-SK	aminoglycoside antibiotic	0	0	0	0	0	0	0	0	0	0	0	0	0	0	0	0	3	0	0	0	0	0	0	0
ARO:3002595	AAC(6')-IIb	aminoglycoside antibiotic	0	0	0	4	9	0	0	0	0	0	0	0	0	17	0	0	3	0	0	0	1	0	0	0
ARO:3002596	AAC(6')-IIc	aminoglycoside antibiotic	8	0	0	0	0	10	0	0	0	0	0	0	5	0	0	2	0	0	0	0	15	0	0	17
ARO:3002597	AAC(6')-Ie-APH(2'')-Ia	aminoglycoside antibiotic	855	427	486	695	189	327	357	153	297	126	235	95	250	295	271	239	112	401	355	373	288	403	403	449
ARO:3002598	ANT(3'')-Ii-AAC(6')-IId fusion protein	aminoglycoside antibiotic	185	44	0	25	0	0	7	3	6	0	0	3	4	14	0	42	0	0	0	82	0	0	0	0
ARO:3002599	AAC(6')-30/AAC(6')-Ib' fusion protein	aminoglycoside antibiotic	3	0	4	0	0	12	0	1	0	0	0	0	0	0	0	0	0	0	0	0	0	13	5	0
ARO:3002600	AAC(3)-Ib/AAC(6')-Ib''	aminoglycoside antibiotic	0	0	0	0	0	0	0	4	3	10	0	0	0	0	0	0	0	0	0	0	5	0	0	0
ARO:3002601	aadA	aminoglycoside antibiotic	68	93	26	107	9	300	95	8	13	6	9	43	29	81	82	33	43	20	29	11	8	9	47	10
ARO:3002603	aadA3	aminoglycoside antibiotic	11	13	2	10	6	2	5	14	2	0	6	3	8	2	2	3	0	4	0	0	4	15	4	0
ARO:3002604	aadA4	aminoglycoside antibiotic	0	0	0	0	0	0	0	0	0	0	0	0	0	0	3	0	2	0	0	9	0	0	0	0
ARO:3002605	aadA5	aminoglycoside antibiotic	4	5	15	2	0	0	2	0	0	2	0	0	0	0	0	0	0	0	0	0	0	0	18	0
ARO:3002606	aadA6	aminoglycoside antibiotic	0	0	0	0	0	0	0	0	0	0	0	0	0	0	0	0	0	0	0	0	0	0	0	5
ARO:3002608	aadA8	aminoglycoside antibiotic	0	0	0	0	0	0	0	0	0	0	0	0	0	3	0	0	0	0	0	0	0	0	0	0
ARO:3002609	aadA9	aminoglycoside antibiotic	3	0	0	0	0	0	0	0	0	0	0	0	0	0	0	0	15	0	0	0	21	0	0	0
ARO:3002611	aadA11	aminoglycoside antibiotic	7	2	0	0	0	0	0	0	0	0	0	0	2	0	0	0	0	0	0	0	0	0	0	0
ARO:3002612	aadA12	aminoglycoside antibiotic	4	0	0	0	0	0	0	0	0	0	0	0	0	0	0	0	0	0	0	0	0	0	0	0
ARO:3002614	aadA14	aminoglycoside antibiotic	0	0	29	0	0	0	0	0	0	0	0	0	0	0	0	0	15	0	0	0	0	0	0	0
ARO:3002617	aadA17	aminoglycoside antibiotic	0	0	0	1	0	0	0	0	0	0	0	0	0	0	0	0	0	0	0	0	0	0	0	0
ARO:3002621	aadA24	aminoglycoside antibiotic	0	0	0	0	0	0	0	0	0	0	0	0	3	0	0	0	0	0	0	0	0	0	0	0
ARO:3002622	aadA6/aadA10	aminoglycoside antibiotic	0	0	0	0	0	0	0	0	0	0	0	0	0	2	0	0	0	0	0	0	0	0	0	0
ARO:3002623	ANT(4')-Ia	aminoglycoside antibiotic	0	0	0	0	4	0	0	0	0	0	3	0	0	3	0	0	0	0	0	3	2	3	0	0
ARO:3002624	ANT(4')-IIa	aminoglycoside antibiotic	0	0	0	0	0	0	0	0	0	0	0	0	4	20	0	0	0	0	0	0	4	2	0	0
ARO:3002625	ANT(4')-IIb	aminoglycoside antibiotic	0	0	0	0	0	0	0	0	0	0	0	0	0	0	0	0	0	4	0	0	0	3	0	0
ARO:3002626	ANT(6)-Ia	aminoglycoside antibiotic	152	34	111	733	36	14	113	126	9	16	12	66	64	302	83	37	24	127	51	45	35	144	111	23
ARO:3002627	aadK	aminoglycoside antibiotic	0	0	3	2	1	2	0	0	0	0	0	0	0	0	0	0	3	0	0	0	0	0	0	0
ARO:3002628	aad(6)	aminoglycoside antibiotic	817	359	307	446	155	301	360	194	272	241	240	128	250	560	271	466	46	234	235	207	173	240	444	492
ARO:3002629	ANT(6)-Ib	aminoglycoside antibiotic	145	84	5	158	17	79	35	13	20	68	142	40	143	166	51	75	16	112	142	182	167	225	165	318
ARO:3002630	ANT(9)-Ia	aminoglycoside antibiotic	0	0	0	0	0	2	57	0	0	46	0	0	0	0	0	24	227	0	0	0	3	2	2	3
ARO:3002631	spd	aminoglycoside antibiotic	7	0	0	3	0	0	0	0	0	46	11	0	0	2	10	0	0	0	0	3	0	0	0	0
ARO:3002634	APH(2'')-Ie	aminoglycoside antibiotic	0	0	0	0	0	0	3	0	0	0	0	0	0	0	0	0	4	0	0	0	0	0	6	0
ARO:3002635	APH(2'')-IIa	aminoglycoside antibiotic	0	0	0	0	7	0	3	0	0	0	0	0	0	0	5	0	0	5	8	0	0	0	0	0
ARO:3002636	APH(2'')-IIIa	aminoglycoside antibiotic	0	0	0	0	0	0	0	0	0	0	9	0	0	0	0	0	0	0	0	0	0	0	0	0
ARO:3002637	APH(2'')-IVa	aminoglycoside antibiotic	0	0	0	0	0	0	0	0	0	0	0	0	2	0	0	0	0	0	0	0	0	3	0	0
ARO:3002638	APH(3'')-Ia	aminoglycoside antibiotic	0	0	0	7	0	0	0	0	0	2	4	0	0	2	3	0	5	0	6	0	6	0	0	0
ARO:3002639	APH(3'')-Ib	aminoglycoside antibiotic	523	511	562	997	1013	1093	627	1071	178	501	896	582	768	295	339	389	562	465	524	1400	30	118	45	52
ARO:3002640	APH(3'')-Ic	aminoglycoside antibiotic	3	0	0	0	0	0	0	0	5	0	0	0	0	0	0	0	0	0	6	0	0	15	0	11
ARO:3002641	APH(3')-Ia	aminoglycoside antibiotic	30	34	6	27	9	10	6	6	0	4	4	0	8	10	7	6	0	6	8	0	9	16	7	5
ARO:3002642	APH(3')-Ib	aminoglycoside antibiotic	5	0	0	5	0	0	0	0	0	0	0	0	0	4	0	0	5	7	0	0	0	0	0	0
ARO:3002644	APH(3')-IIa	aminoglycoside antibiotic	1	7	0	0	0	0	0	0	1	0	0	0	3	0	0	0	0	0	2	0	0	0	0	0
ARO:3002646	APH(3')-IIc	aminoglycoside antibiotic	0	4	0	0	0	0	0	0	0	0	0	0	0	0	0	0	0	0	0	0	0	0	4	0
ARO:3002647	APH(3')-IIIa	aminoglycoside antibiotic	1215	1265	936	1512	306	387	660	468	534	477	748	514	754	1030	903	655	163	708	586	749	691	826	1068	1358
ARO:3002649	APH(3')-Va	aminoglycoside antibiotic	0	0	0	0	0	5	0	0	0	0	0	0	1	0	0	0	1	0	0	0	0	0	0	0
ARO:3002650	APH(3')-Vb	aminoglycoside antibiotic	0	0	0	0	0	0	0	0	0	0	0	0	0	3	8	0	0	0	0	0	0	0	0	0
ARO:3002651	APH(3')-Vc	aminoglycoside antibiotic	3	2	0	1	0	0	0	0	0	0	0	0	0	0	0	2	3	10	0	0	0	4	0	0
ARO:3002654	APH(3')-VIIa	aminoglycoside antibiotic	10	4	13	9	0	5	5	3	6	5	6	7	6	23	2	8	0	10	11	20	5	6	5	2
ARO:3002655	APH(4)-Ia	aminoglycoside antibiotic	22	28	10	38	4	0	5	3	14	4	22	3	0	13	5	4	6	0	0	10	0	15	4	7
ARO:3002656	APH(4)-Ib	aminoglycoside antibiotic	0	0	3	0	0	0	1	0	0	0	0	0	0	0	0	0	0	0	3	0	0	0	0	0
ARO:3002657	APH(6)-Ia	aminoglycoside antibiotic	2	1	0	3	0	0	2	0	8	0	0	0	8	0	0	0	5	3	0	0	0	9	0	0
ARO:3002658	APH(6)-Ib	aminoglycoside antibiotic	4	0	0	0	0	0	0	0	0	0	0	0	0	0	4	0	0	0	0	4	0	0	0	2
ARO:3002659	APH(6)-Ic	aminoglycoside antibiotic	14	32	111	101	13	16	11	105	15	13	62	35	18	89	70	167	18	81	58	52	100	40	89	100
ARO:3002660	APH(6)-Id	aminoglycoside antibiotic	109	91	421	370	137	528	410	607	57	80	63	71	222	351	99	120	14	61	140	90	35	36	58	49
ARO:3002661	APH(7'')-Ia	aminoglycoside antibiotic	0	0	0	9	2	0	4	0	0	4	0	0	16	14	0	0	5	3	9	12	0	0	7	7
ARO:3002662	APH(9)-Ia	aminoglycoside antibiotic	0	6	0	0	0	5	0	0	0	0	0	0	0	0	0	0	0	0	0	0	0	0	0	0
ARO:3002665	npmA	aminoglycoside antibiotic	204	257	252	367	0	4	0	0	0	4	0	0	25	23	15	7	0	5	4	6	31	0	11	3
ARO:3002667	rmtD	aminoglycoside antibiotic	0	0	0	0	0	0	0	0	0	0	0	0	0	0	0	0	6	0	0	0	0	0	0	0
ARO:3002668	rmtG	aminoglycoside antibiotic	0	0	0	0	0	0	0	0	0	0	0	0	5	0	0	0	0	0	0	0	0	0	4	0
ARO:3002669	APH(2'')-Ig	aminoglycoside antibiotic	6	8	7	16	6	2	8	8	0	0	6	0	6	0	10	4	3	8	4	13	7	11	10	7
ARO:3002671	Lactobacillus reuteri cat-TC	phenicol antibiotic	23	4	0	9	0	0	0	3	0	0	5	0	0	0	0	0	0	5	0	0	0	8	0	0
ARO:3002674	Clostridium butyricum catB	phenicol antibiotic	0	0	0	0	0	0	0	0	0	0	0	0	0	0	0	0	3	0	0	0	0	0	0	0
ARO:3002675	catB2	phenicol antibiotic	0	0	0	0	0	0	0	1	0	0	0	0	3	0	0	0	0	0	0	0	0	0	0	0
ARO:3002676	catB3	phenicol antibiotic	0	0	0	0	0	0	0	4	6	4	4	0	3	0	4	2	11	0	3	0	0	0	0	0
ARO:3002678	Pseudomonas aeruginosa catB6	phenicol antibiotic	0	0	0	0	0	0	0	0	0	0	0	0	0	0	0	0	0	0	0	0	2	2	0	0
ARO:3002679	Pseudomonas aeruginosa catB7	phenicol antibiotic	0	4	0	0	0	0	0	0	0	0	0	0	0	0	2	0	0	0	0	0	0	0	0	0
ARO:3002680	catB8	phenicol antibiotic	0	0	0	2	0	0	0	0	0	0	0	0	0	0	0	0	0	0	0	0	0	0	0	0
ARO:3002681	catB9	phenicol antibiotic	0	0	0	0	0	0	0	0	0	0	0	0	0	0	0	3	3	0	0	0	0	0	0	0
ARO:3002683	catI	phenicol antibiotic	0	0	0	0	0	0	0	0	0	0	0	0	0	0	0	0	3	0	0	0	0	0	1	0
ARO:3002684	catII	phenicol antibiotic	0	0	0	10	0	0	0	0	0	0	0	0	0	0	0	0	0	0	4	0	5	0	0	0
ARO:3002685	catIII	phenicol antibiotic	2	0	0	0	0	0	0	0	0	0	0	0	0	0	0	2	0	0	0	0	0	0	0	0
ARO:3002686	catP	phenicol antibiotic	19	12	11	21	10	18	8	14	0	4	6	5	5	5	5	6	0	9	11	9	14	22	32	36
ARO:3002687	catQ	phenicol antibiotic	0	0	3	0	0	0	0	0	0	0	0	0	0	0	0	0	0	0	0	0	0	0	0	0
ARO:3002688	catS	phenicol antibiotic	0	0	0	8	0	2	0	0	0	0	0	0	0	0	0	0	0	0	0	0	3	5	0	7
ARO:3002689	plasmid-encoded cat (pp-cat)	phenicol antibiotic	5	0	0	0	0	0	0	0	0	0	0	0	0	0	0	0	0	0	0	0	0	0	0	0
ARO:3002690	Streptomyces lividans cmlR	phenicol antibiotic	0	0	0	0	0	0	0	0	0	0	0	0	0	0	0	0	3	0	0	0	0	0	0	0
ARO:3002691	Salmonella enterica cmlA	phenicol antibiotic	0	0	0	0	0	0	0	0	0	0	0	0	0	0	0	0	0	0	0	0	0	0	4	0
ARO:3002696	cmlA6	phenicol antibiotic	6	0	2	15	0	0	0	0	0	4	0	0	0	0	0	0	4	0	1	2	6	2	3	2
ARO:3002698	cmlB	phenicol antibiotic	0	1	0	0	0	0	0	0	0	3	0	0	2	0	0	0	0	0	0	0	0	0	0	0
ARO:3002699	cmlB1	phenicol antibiotic	0	0	7	0	0	0	0	7	0	0	0	0	0	0	0	0	0	0	2	0	0	0	0	0
ARO:3002700	cmlv	phenicol antibiotic	0	0	0	0	0	0	0	0	0	0	0	0	0	0	0	6	3	4	2	0	0	0	0	0
ARO:3002701	Rhodococcus fascians cmr	phenicol antibiotic	0	0	0	0	0	0	0	15	0	0	0	0	0	0	3	0	0	0	6	0	0	4	0	0
ARO:3002702	cmrA	phenicol antibiotic	0	0	0	0	0	0	0	0	0	0	1	8	0	0	0	0	1	0	0	2	0	0	0	0
ARO:3002703	cmx	phenicol antibiotic	2	0	0	0	0	0	0	0	4	0	0	0	0	0	0	0	0	0	0	0	3	3	0	0
ARO:3002704	fexA	phenicol antibiotic	24	6	94	44	6	9	35	0	26	9	116	2	22	209	24	15	9	59	176	8	3	37	11	27
ARO:3002705	floR	phenicol antibiotic	162	52	31	65	5	0	3	3	0	2	4	2	7	8	12	4	2	26	51	30	99	4	39	29
ARO:3002712	QnrA6	fluoroquinolone antibiotic	3	0	0	0	0	0	0	0	0	0	0	0	0	0	0	0	0	0	0	0	0	0	0	0
ARO:3002714	QnrB1	fluoroquinolone antibiotic	0	0	0	0	0	0	0	0	0	0	0	0	0	0	0	3	0	0	0	0	0	0	0	0
ARO:3002731	QnrB16	fluoroquinolone antibiotic	29	6	15	11	8	6	8	2	0	0	0	0	8	0	8	6	0	15	10	13	0	26	20	9
ARO:3002746	QnrB31	fluoroquinolone antibiotic	0	0	0	0	0	0	0	0	0	0	0	0	0	0	0	0	5	0	0	0	0	0	0	0
ARO:3002768	QnrB55	fluoroquinolone antibiotic	0	0	0	0	0	0	0	0	0	0	0	0	0	0	0	2	0	0	0	0	0	0	0	0
ARO:3002787	QnrC	fluoroquinolone antibiotic	0	0	0	0	0	0	0	0	0	0	5	0	0	0	0	5	0	0	0	0	0	0	0	0
ARO:3002788	QnrD1	fluoroquinolone antibiotic	0	0	0	0	0	0	0	0	0	0	0	0	0	0	0	0	0	0	0	2	0	0	0	0
ARO:3002789	QnrD2	fluoroquinolone antibiotic	14	37	0	39	0	0	0	16	0	5	0	3	0	0	0	7	0	9	11	17	20	23	0	49
ARO:3002790	QnrS1	fluoroquinolone antibiotic	0	0	16	0	0	0	0	0	0	0	0	0	0	3	0	0	0	0	0	0	0	0	0	0
ARO:3002792	QnrS3	fluoroquinolone antibiotic	7	0	0	0	0	0	0	0	0	0	0	0	0	0	0	0	0	0	0	0	0	0	0	0
ARO:3002793	QnrS4	fluoroquinolone antibiotic	0	0	0	0	0	0	0	0	0	0	2	2	0	0	0	0	0	13	0	0	10	0	0	0
ARO:3002795	QnrS6	fluoroquinolone antibiotic	0	2	2	0	0	0	0	0	0	0	0	0	0	0	0	0	0	0	0	0	0	0	0	0
ARO:3002796	QnrS7	fluoroquinolone antibiotic	0	0	0	0	0	0	0	0	0	0	0	0	0	2	0	0	0	16	0	0	11	0	0	3
ARO:3002802	QnrVC5	fluoroquinolone antibiotic	0	2	0	0	0	0	0	0	0	0	0	0	0	0	0	0	0	0	0	0	0	0	0	0
ARO:3002803	QnrVC6	fluoroquinolone antibiotic	0	6	0	0	0	0	0	0	0	0	0	0	0	0	0	0	3	0	0	0	0	0	0	0
ARO:3002812	pp-flo	phenicol antibiotic	0	0	0	0	0	0	0	0	0	0	0	0	0	0	0	0	0	0	0	0	0	0	8	0
ARO:3002813	lmrB	lincosamide antibiotic	0	0	0	0	2	2	0	0	0	3	3	0	23	0	0	0	0	0	0	4	4	5	2	8
ARO:3002814	clbA	lincosamide antibiotic; pleuromutilin antibiotic; macrolide antibiotic; oxazolidinone antibiotic; streptogramin antibiotic; phenicol antibiotic	4	8	0	5	2	0	0	0	8	12	7	9	2	0	7	3	2	0	0	0	3	10	9	7
ARO:3002815	clbB	lincosamide antibiotic; pleuromutilin antibiotic; macrolide antibiotic; oxazolidinone antibiotic; streptogramin antibiotic; phenicol antibiotic	0	1	0	6	6	0	4	0	2	0	0	0	0	0	0	3	0	0	0	0	0	0	0	0
ARO:3002816	clbC	lincosamide antibiotic; pleuromutilin antibiotic; macrolide antibiotic; oxazolidinone antibiotic; streptogramin antibiotic; phenicol antibiotic	6	0	0	2	4	0	0	0	0	0	0	0	2	0	0	0	0	0	0	0	0	1	0	3
ARO:3002817	carA	macrolide antibiotic	3	0	0	0	0	4	0	0	0	0	4	0	9	0	3	0	9	0	7	0	0	9	2	2
ARO:3002819	msrC	streptogramin antibiotic; macrolide antibiotic	0	0	0	0	0	0	0	0	2	0	0	0	0	0	0	2	3	0	0	0	4	0	0	0
ARO:3002823	ErmH	streptogramin antibiotic; macrolide antibiotic; lincosamide antibiotic	0	0	0	0	0	0	0	0	0	0	0	0	0	0	0	9	0	0	0	0	0	0	0	0
ARO:3002824	ErmV	streptogramin antibiotic; macrolide antibiotic; lincosamide antibiotic	0	0	3	0	0	0	0	0	0	0	0	0	0	0	0	0	0	0	0	0	0	0	0	0
ARO:3002825	ErmY	streptogramin antibiotic; macrolide antibiotic; lincosamide antibiotic	51	0	0	5	0	0	8	0	0	0	28	9	5	3	5	0	0	10	3	0	0	12	0	13
ARO:3002826	EreA2	macrolide antibiotic	0	0	3	21	0	0	0	0	0	3	0	0	0	0	0	0	4	0	0	0	0	0	0	0
ARO:3002827	tlrC	macrolide antibiotic	0	0	0	3	0	0	0	0	2	0	7	0	0	0	0	0	0	6	0	0	0	6	0	8
ARO:3002828	srmB	macrolide antibiotic	0	7	0	0	0	4	0	0	0	0	0	0	0	0	0	0	4	0	0	3	3	0	0	0
ARO:3002829	vgaA	pleuromutilin antibiotic; streptogramin antibiotic	3	0	0	0	0	0	0	0	2	0	0	0	0	0	0	0	0	0	0	0	0	0	0	0
ARO:3002831	vgaC	pleuromutilin antibiotic; streptogramin antibiotic	0	0	0	0	0	3	0	0	0	0	0	0	0	0	2	0	0	0	0	0	0	0	0	0
ARO:3002832	vgaD	pleuromutilin antibiotic; streptogramin antibiotic	24	4	4	0	0	0	0	0	0	0	0	0	0	0	0	0	0	2	3	0	0	4	0	7
ARO:3002833	vgaE	pleuromutilin antibiotic; streptogramin antibiotic	0	0	0	0	0	0	0	0	0	0	0	0	0	0	0	0	3	1	0	0	0	0	0	0
ARO:3002835	lnuA	lincosamide antibiotic	3	19	8	5	0	8	2	8	3	11	31	23	0	1	5	0	0	12	3	4	4	52	9	13
ARO:3002836	lnuB	lincosamide antibiotic	0	15	0	0	6	0	0	0	0	0	0	0	0	2	8	0	0	0	5	0	0	0	0	0
ARO:3002837	lnuC	lincosamide antibiotic	338	251	531	416	195	299	398	147	365	207	390	178	220	270	261	188	53	208	361	215	163	295	337	368
ARO:3002838	lnuD	lincosamide antibiotic	0	0	0	0	3	0	1	10	0	0	0	0	0	0	0	0	0	0	0	0	3	0	0	0
ARO:3002839	lnuF	lincosamide antibiotic	0	0	0	0	1	0	0	0	0	0	0	0	0	0	0	0	0	0	0	0	0	0	0	0
ARO:3002840	vatA	streptogramin antibiotic	0	0	0	0	7	0	0	0	0	0	0	0	0	0	1	0	3	0	0	0	0	0	3	0
ARO:3002841	vatB	streptogramin antibiotic	0	0	0	0	0	0	0	0	4	0	0	0	0	0	0	0	4	0	0	0	0	0	0	0
ARO:3002842	vatC	streptogramin antibiotic	0	0	0	0	0	0	0	0	0	0	0	0	0	0	0	0	0	0	0	0	0	5	0	0
ARO:3002843	vatD	streptogramin antibiotic	6	0	0	0	0	0	0	0	0	9	0	2	3	0	0	0	0	0	0	0	0	3	2	0
ARO:3002844	vatE	streptogramin antibiotic	64	26	11	20	0	4	16	0	0	0	12	0	2	5	5	6	14	66	12	24	3	9	4	37
ARO:3002845	vatH	streptogramin antibiotic	2	0	6	0	0	3	0	0	0	0	0	2	0	0	0	0	0	2	4	3	0	6	0	12
ARO:3002846	arr-1	rifamycin antibiotic	0	0	0	0	0	0	0	0	0	0	0	3	0	0	0	0	0	0	0	0	0	0	3	0
ARO:3002848	arr-3	rifamycin antibiotic	0	0	2	13	0	0	0	0	0	0	0	0	0	0	0	5	0	0	0	4	0	0	0	0
ARO:3002849	arr-4	rifamycin antibiotic	0	0	0	1	0	0	0	0	0	0	0	0	0	0	0	0	0	0	0	0	0	4	3	0
ARO:3002853	arr-8	rifamycin antibiotic	3	0	0	0	0	0	0	0	0	0	0	0	4	3	0	0	0	0	6	0	1	0	0	0
ARO:3002854	dfrA1	diaminopyrimidine antibiotic	0	0	0	0	0	0	0	0	0	0	0	0	0	3	0	0	0	0	0	0	0	0	0	0
ARO:3002856	dfrA24	diaminopyrimidine antibiotic	0	0	0	0	0	0	3	0	0	0	0	0	1	0	0	0	0	0	0	0	0	0	0	0
ARO:3002857	dfrA26	diaminopyrimidine antibiotic	0	0	0	0	0	0	0	4	0	0	0	0	0	0	5	0	6	0	0	0	5	3	0	0
ARO:3002858	dfrA12	diaminopyrimidine antibiotic	0	0	0	3	0	3	0	0	0	0	0	8	0	0	0	0	0	0	0	0	0	0	3	0
ARO:3002859	dfrA14	diaminopyrimidine antibiotic	0	0	4	0	0	0	0	0	0	0	0	8	0	0	0	0	0	0	0	0	0	5	0	3
ARO:3002860	dfrA17	diaminopyrimidine antibiotic	0	0	0	0	0	0	2	0	0	2	0	0	0	0	0	0	0	0	0	0	0	0	28	0
ARO:3002861	dfrA5	diaminopyrimidine antibiotic	0	0	0	0	0	0	0	0	0	0	0	0	4	0	0	0	0	0	0	0	0	0	4	0
ARO:3002862	dfrA7	diaminopyrimidine antibiotic	0	0	0	0	0	0	0	0	0	0	0	0	0	0	0	0	0	0	0	0	0	0	2	0
ARO:3002863	dfrA8	diaminopyrimidine antibiotic	0	3	0	0	0	0	0	10	0	0	0	0	0	0	0	0	0	0	0	0	0	0	0	0
ARO:3002864	dfrB1	diaminopyrimidine antibiotic	0	0	0	0	0	0	3	0	0	8	0	0	0	0	0	0	0	13	0	0	0	0	0	0
ARO:3002865	dfrC	diaminopyrimidine antibiotic	0	0	0	0	0	0	0	0	0	0	0	0	0	0	0	0	5	0	0	3	4	0	0	0
ARO:3002866	dfrD	diaminopyrimidine antibiotic	0	0	0	0	0	0	0	0	0	0	0	0	0	0	0	0	6	0	0	0	0	0	0	0
ARO:3002867	dfrF	diaminopyrimidine antibiotic	16	15	7	16	0	6	10	4	6	0	25	3	7	5	4	10	0	4	3	5	5	8	4	6
ARO:3002868	dfrG	diaminopyrimidine antibiotic	3	0	5	8	0	0	0	0	2	0	0	0	0	0	3	3	0	18	0	8	3	0	0	5
ARO:3002869	dfrK	diaminopyrimidine antibiotic	0	2	0	0	0	0	0	0	0	0	0	0	0	0	0	0	0	0	0	0	0	0	0	0
ARO:3002871	tet37	tetracycline antibiotic	0	2	0	0	0	0	0	0	2	0	0	0	2	0	0	0	0	0	0	0	0	0	0	0
ARO:3002872	FosA3	fosfomycin	0	0	9	0	0	0	0	0	0	0	0	0	0	0	0	0	0	0	0	0	0	0	0	0
ARO:3002873	FosB3	fosfomycin	318	20	64	0	0	4	0	0	0	0	0	0	0	0	3	0	0	31	284	3	0	3	0	0
ARO:3002875	dfrE	diaminopyrimidine antibiotic	0	0	0	0	0	0	0	0	0	0	0	0	0	0	4	0	0	0	0	0	0	4	0	0
ARO:3002877	BcI	penam; cephalosporin	0	0	0	0	0	0	0	0	0	0	0	0	0	0	0	0	0	0	0	0	0	0	0	2
ARO:3002878	BcII	penam; cephalosporin	0	0	5	2	0	0	0	0	0	0	0	0	0	2	0	0	0	0	3	0	0	0	0	4
ARO:3002879	linG	lincosamide antibiotic	0	0	0	0	0	0	0	0	0	0	0	0	0	0	0	0	0	0	2	0	0	2	0	0
ARO:3002881	lmrC	lincosamide antibiotic	0	5	103	4	0	31	58	61	10	28	62	0	0	20	38	28	6	0	5	3	3	0	0	2
ARO:3002882	lmrD	lincosamide antibiotic	0	0	6	5	8	2	0	0	2	0	0	0	0	0	1	0	0	0	0	0	0	0	0	14
ARO:3002883	rgt1438	rifamycin antibiotic	0	0	0	5	0	0	0	0	0	0	0	1	0	0	0	0	3	0	0	0	6	3	0	0
ARO:3002884	iri	rifamycin antibiotic	40	12	0	0	0	0	5	0	7	2	4	0	0	0	0	0	2	0	0	0	0	1	0	0
ARO:3002891	otr(A)	tetracycline antibiotic	1	0	0	0	0	0	0	0	0	0	0	0	0	0	0	0	0	0	0	0	0	0	3	0
ARO:3002892	otr(B)	tetracycline antibiotic	2	0	0	0	1	5	0	0	0	0	12	0	0	0	2	6	3	0	0	0	0	5	3	0
ARO:3002893	tcr3	tetracycline antibiotic	4	5	32	14	0	0	4	0	0	0	0	0	5	6	4	8	5	2	13	0	3	0	0	0
ARO:3002894	otrC	tetracycline antibiotic	0	0	0	0	0	2	0	0	0	0	0	0	0	0	0	0	0	0	0	0	0	0	0	0
ARO:3002895	SAT-2	nucleoside antibiotic	0	4	0	0	0	1	8	2	0	2	0	0	0	0	0	0	0	0	0	0	0	0	0	3
ARO:3002897	SAT-4	nucleoside antibiotic	884	401	312	473	203	288	396	237	189	249	352	142	271	398	337	273	70	313	251	266	211	311	525	455
ARO:3002898	SAT-3	nucleoside antibiotic	2	0	0	1	0	0	0	0	0	0	0	0	0	0	0	0	0	0	0	0	0	0	0	7
ARO:3002907	vanE	glycopeptide antibiotic	0	0	0	0	0	0	0	7	0	0	0	0	0	0	0	4	6	7	0	0	0	0	0	5
ARO:3002908	vanF	glycopeptide antibiotic	0	0	0	0	2	0	0	1	0	0	0	0	0	0	0	0	0	0	0	0	0	0	6	0
ARO:3002909	vanG	glycopeptide antibiotic	2	0	0	0	0	0	0	0	9	0	10	0	0	8	0	0	0	0	0	10	0	10	3	5
ARO:3002910	vanL	glycopeptide antibiotic	0	45	0	0	0	0	0	0	5	0	0	0	0	2	0	0	3	1	0	0	0	2	0	0
ARO:3002911	vanM	glycopeptide antibiotic	0	0	0	0	0	0	0	2	2	11	0	27	11	0	0	0	0	0	2	0	0	0	0	0
ARO:3002912	vanN	glycopeptide antibiotic	0	0	0	2	0	0	0	0	0	0	0	0	0	0	0	0	6	0	0	0	0	0	0	2
ARO:3002913	vanO	glycopeptide antibiotic	0	0	0	0	0	1	0	0	0	0	3	0	0	0	0	0	3	0	0	4	6	0	0	0
ARO:3002914	vanJ	glycopeptide antibiotic	7	0	4	1	0	4	0	0	0	0	0	0	0	0	0	0	3	0	3	0	0	0	0	3
ARO:3002919	vanRA	glycopeptide antibiotic	0	0	0	0	0	0	0	0	0	0	0	0	0	0	0	0	2	0	0	0	0	0	0	0
ARO:3002921	vanRB	glycopeptide antibiotic	0	0	0	0	0	0	0	0	0	0	0	0	2	0	2	0	0	0	0	0	0	0	0	0
ARO:3002922	vanRC	glycopeptide antibiotic	0	0	0	0	0	5	0	0	0	0	0	0	0	0	0	0	0	0	0	0	0	0	0	0
ARO:3002923	vanRD	glycopeptide antibiotic	0	3	0	0	0	0	0	0	0	0	0	0	4	0	5	0	3	1	0	0	0	0	0	0
ARO:3002924	vanRE	glycopeptide antibiotic	0	0	0	0	0	2	0	4	0	0	0	0	0	0	0	0	0	0	0	0	0	0	0	2
ARO:3002925	vanRF	glycopeptide antibiotic	0	0	3	3	0	2	0	0	0	0	0	0	0	0	0	0	0	0	0	0	0	5	0	0
ARO:3002926	vanRG	glycopeptide antibiotic	0	0	0	3	0	0	0	0	0	0	0	0	0	0	0	2	0	0	0	0	0	0	0	0
ARO:3002927	vanRL	glycopeptide antibiotic	0	0	0	0	0	0	0	0	0	0	0	0	0	0	0	0	5	0	0	0	0	0	0	0
ARO:3002928	vanRM	glycopeptide antibiotic	0	0	0	0	0	0	0	0	0	0	6	0	3	0	0	0	0	0	0	0	0	3	0	0
ARO:3002929	vanRN	glycopeptide antibiotic	0	0	0	2	0	0	0	0	3	0	0	0	0	4	3	0	0	0	0	2	1	0	0	0
ARO:3002930	vanRO	glycopeptide antibiotic	0	0	0	0	0	0	0	0	0	0	1	0	0	2	0	3	0	0	0	5	0	0	3	0
ARO:3002931	vanSA	glycopeptide antibiotic	0	6	0	0	0	0	2	0	2	0	0	0	0	0	0	0	3	0	0	0	0	0	0	0
ARO:3002932	vanSB	glycopeptide antibiotic	0	0	0	0	0	0	0	0	0	0	0	0	0	0	0	0	1	0	0	0	0	0	0	0
ARO:3002934	vanSD	glycopeptide antibiotic	0	0	0	0	0	0	0	0	0	0	0	0	0	0	0	0	0	0	0	0	0	0	0	1
ARO:3002935	vanSE	glycopeptide antibiotic	0	0	0	0	0	0	2	0	4	0	0	0	0	0	0	0	3	0	0	0	0	0	0	3
ARO:3002936	vanSF	glycopeptide antibiotic	0	0	0	0	0	0	0	0	0	0	0	0	2	0	0	0	0	0	0	0	0	0	2	0
ARO:3002937	vanSG	glycopeptide antibiotic	0	0	2	0	0	0	0	0	0	0	0	0	0	0	0	0	0	0	0	0	0	0	1	0
ARO:3002938	vanSL	glycopeptide antibiotic	0	0	0	0	0	0	0	0	0	0	0	0	0	0	0	3	0	0	0	5	0	0	3	0
ARO:3002939	vanSM	glycopeptide antibiotic	0	0	2	0	0	2	0	0	2	0	0	0	0	18	0	0	0	0	0	0	0	0	0	2
ARO:3002940	vanSN	glycopeptide antibiotic	0	5	2	3	0	0	0	0	0	0	0	0	0	0	1	4	0	0	6	0	1	0	0	0
ARO:3002941	vanSO	glycopeptide antibiotic	0	0	0	0	0	0	0	0	0	0	0	0	0	0	0	0	0	2	0	0	0	0	0	0
ARO:3002942	vanHA	glycopeptide antibiotic	0	0	0	2	0	12	0	0	32	0	2	0	4	3	0	0	0	0	0	2	29	6	6	12
ARO:3002943	vanHB	glycopeptide antibiotic	0	0	0	0	0	0	0	0	0	0	0	0	0	0	0	0	0	0	0	0	0	4	4	0
ARO:3002944	vanHD	glycopeptide antibiotic	0	0	4	0	0	0	0	0	0	2	0	0	0	0	0	0	0	0	0	0	0	0	0	0
ARO:3002945	vanHF	glycopeptide antibiotic	17	0	0	0	18	0	22	0	0	103	0	0	0	3	0	0	0	0	0	0	0	0	0	0
ARO:3002947	vanHM	glycopeptide antibiotic	2	0	0	0	0	0	0	0	0	0	0	0	2	0	0	0	3	0	0	1	0	0	0	0
ARO:3002948	vanHO	glycopeptide antibiotic	0	0	0	0	0	0	0	0	0	0	0	0	0	0	0	0	0	0	0	4	0	0	0	0
ARO:3002950	vanXB	glycopeptide antibiotic	0	0	0	0	5	0	0	0	0	0	0	0	0	0	0	2	0	0	0	0	0	0	0	0
ARO:3002952	vanXF	glycopeptide antibiotic	11	10	6	7	0	0	0	0	0	0	0	0	0	0	3	2	0	0	0	0	0	0	0	0
ARO:3002953	vanXM	glycopeptide antibiotic	0	0	0	0	4	0	0	0	0	0	0	0	0	0	0	0	0	0	0	0	0	0	0	0
ARO:3002954	vanXO	glycopeptide antibiotic	6	2	2	0	0	0	4	0	0	0	0	0	0	0	0	0	2	0	0	0	0	0	4	0
ARO:3002956	vanYB	glycopeptide antibiotic	0	0	0	0	0	0	0	0	0	0	0	0	0	0	0	0	0	0	0	0	0	0	0	2
ARO:3002958	vanYF	glycopeptide antibiotic	0	0	0	4	0	0	2	0	0	0	0	0	5	0	7	8	0	0	0	3	5	0	0	0
ARO:3002959	vanYG1	glycopeptide antibiotic	0	0	0	0	0	0	0	7	0	0	0	2	0	0	6	5	0	0	6	0	0	15	0	0
ARO:3002962	vanZA	glycopeptide antibiotic	0	0	0	0	0	0	0	0	0	0	0	0	0	7	0	0	0	0	0	5	0	0	0	0
ARO:3002963	vanZF	glycopeptide antibiotic	0	0	0	0	0	1	0	3	0	0	0	0	0	0	0	0	3	0	0	0	0	0	0	0
ARO:3002964	vanWB	glycopeptide antibiotic	0	3	0	0	0	0	0	0	0	0	0	0	6	0	0	0	0	0	3	0	0	2	0	0
ARO:3002965	vanWG	glycopeptide antibiotic	0	0	0	0	0	0	0	0	0	0	0	0	0	0	0	0	2	2	2	0	0	0	0	0
ARO:3002966	vanXYC	glycopeptide antibiotic	0	0	0	0	0	0	0	0	0	0	0	0	0	0	0	2	0	0	0	0	0	0	0	0
ARO:3002968	vanXYL	glycopeptide antibiotic	0	4	5	0	0	0	0	0	0	0	0	0	0	0	0	0	0	3	0	0	0	0	0	0
ARO:3002969	vanXYN	glycopeptide antibiotic	0	0	0	0	0	0	0	0	0	0	3	0	7	0	0	0	0	0	0	0	0	0	0	0
ARO:3002970	vanTC	glycopeptide antibiotic	0	3	0	0	0	0	0	0	0	0	0	0	6	0	0	2	11	2	6	0	4	0	0	0
ARO:3002971	vanTE	glycopeptide antibiotic	0	0	0	0	4	0	0	0	0	0	0	0	0	0	0	0	4	0	0	0	4	0	2	0
ARO:3002972	vanTG	glycopeptide antibiotic	0	6	0	0	0	0	0	0	0	0	0	4	2	0	0	0	0	0	0	0	2	0	0	0
ARO:3002973	vanTmL	glycopeptide antibiotic	0	3	0	0	4	0	0	0	0	54	0	2	0	0	0	0	0	0	0	0	3	4	0	3
ARO:3002974	vanTrL	glycopeptide antibiotic	0	0	0	0	0	0	0	0	0	0	0	0	15	0	0	0	2	0	0	2	0	0	0	2
ARO:3002975	vanTN	glycopeptide antibiotic	0	0	0	0	0	0	0	0	0	0	0	0	0	0	0	0	5	0	0	0	0	0	0	0
ARO:3002983	amrB	aminoglycoside antibiotic	0	0	6	3	0	4	18	0	0	0	13	17	4	3	34	3	5	10	0	4	12	0	0	2
ARO:3002985	arnA	peptide antibiotic	6	1	0	4	0	0	4	0	0	0	0	0	2	0	7	0	3	0	0	4	0	0	0	0
ARO:3002986	bacA	peptide antibiotic	2	0	11	0	0	0	0	0	0	0	0	0	0	0	0	0	0	0	0	0	0	0	0	0
ARO:3002987	bcrA	peptide antibiotic	0	0	0	0	0	1	0	1	0	0	5	0	0	7	0	0	3	0	6	1	9	6	6	0
ARO:3002988	bcrB	peptide antibiotic	0	0	0	0	5	0	0	0	0	0	0	0	0	0	0	0	0	0	0	0	0	0	0	0
ARO:3002993	AQU-1	cephalosporin	0	0	0	0	0	0	0	0	0	0	0	0	0	0	0	8	3	0	0	6	0	0	0	0
ARO:3002995	ROB-1	penam; cephalosporin	0	0	0	0	0	0	0	0	2	0	0	0	0	0	0	0	0	0	0	0	0	0	0	0
ARO:3002999	CblA-1	cephalosporin	0	4	0	0	0	0	0	0	0	0	0	0	0	4	0	0	0	0	0	0	0	0	0	0
ARO:3003002	CfxA2	cephamycin	6	9	39	62	30	38	0	3	16	9	20	13	0	52	10	9	5	0	0	0	0	0	0	0
ARO:3003003	CfxA3	cephamycin	21	159	225	64	83	20	28	41	212	59	89	62	48	134	65	16	19	115	44	46	11	378	6	12
ARO:3003006	blt	acridine dye; fluoroquinolone antibiotic	3	0	0	0	0	0	0	0	0	0	0	0	0	0	0	0	1	0	0	0	0	0	7	0
ARO:3003007	bmr	acridine dye; nucleoside antibiotic; fluoroquinolone antibiotic; phenicol antibiotic	0	0	0	0	0	0	0	0	0	0	0	0	13	0	0	0	0	0	0	0	0	0	0	0
ARO:3003009	ceoA	fluoroquinolone antibiotic; aminoglycoside antibiotic	2	6	0	0	0	0	0	0	0	0	0	0	0	0	0	0	4	0	0	0	2	0	0	0
ARO:3003010	ceoB	fluoroquinolone antibiotic; aminoglycoside antibiotic	0	2	5	0	0	5	0	3	0	1	0	0	0	0	1	0	0	4	0	2	0	0	0	0
ARO:3003011	dfrA10	diaminopyrimidine antibiotic	4	0	0	0	0	0	0	1	0	0	0	0	0	0	0	0	0	0	0	0	0	0	0	0
ARO:3003016	dfrA20	diaminopyrimidine antibiotic	0	32	0	0	42	7	0	5	0	0	0	0	21	26	0	0	0	0	0	0	0	45	4	0
ARO:3003017	dfrA21	diaminopyrimidine antibiotic	0	0	0	0	0	0	0	0	0	2	6	0	0	0	0	2	0	0	0	0	0	0	0	0
ARO:3003018	dfrA22	diaminopyrimidine antibiotic	0	0	0	0	0	0	2	1	0	0	0	0	2	0	2	0	0	0	0	0	0	0	0	2
ARO:3003019	dfrA23	diaminopyrimidine antibiotic	0	0	0	0	0	0	0	0	0	0	0	0	0	0	3	0	0	0	0	0	0	0	0	0
ARO:3003026	fusH	fusidic acid	0	8	0	15	3	2	3	5	6	10	2	12	10	7	6	10	3	5	9	5	0	3	5	8
ARO:3003030	MexV	macrolide antibiotic; acridine dye; tetracycline antibiotic; fluoroquinolone antibiotic; phenicol antibiotic	0	0	0	2	0	0	0	0	0	0	0	0	0	0	0	0	0	0	0	0	0	0	0	0
ARO:3003031	MexW	macrolide antibiotic; acridine dye; tetracycline antibiotic; fluoroquinolone antibiotic; phenicol antibiotic	110	51	7	79	154	134	8	163	8	33	12	5	20	83	51	29	20	127	40	69	0	6	10	7
ARO:3003033	mexY	tetracycline antibiotic; macrolide antibiotic; carbapenem; cephalosporin; aminoglycoside antibiotic; acridine dye; penam; cephamycin; fluoroquinolone antibiotic; phenicol antibiotic	0	0	0	0	0	0	0	0	0	0	0	0	0	0	0	0	3	0	0	0	0	1	0	0
ARO:3003034	mexX	tetracycline antibiotic; macrolide antibiotic; carbapenem; cephalosporin; aminoglycoside antibiotic; acridine dye; penam; cephamycin; fluoroquinolone antibiotic; phenicol antibiotic	2	0	0	0	0	0	3	0	0	0	0	0	0	0	0	0	0	0	0	4	0	0	0	0
ARO:3003035	mfpA	fluoroquinolone antibiotic	0	0	0	0	0	0	0	0	0	0	0	0	0	0	0	0	0	0	0	0	0	0	1	0
ARO:3003036	oleB	macrolide antibiotic	0	3	0	0	0	0	3	0	0	18	0	0	3	9	0	0	0	0	0	0	0	0	20	0
ARO:3003037	opcM	fluoroquinolone antibiotic; aminoglycoside antibiotic	0	0	0	0	0	0	0	0	0	0	2	0	0	0	0	0	4	0	0	0	0	0	0	0
ARO:3003039	OprA	macrolide antibiotic; carbapenem; tetracycline antibiotic; aminoglycoside antibiotic; fluoroquinolone antibiotic	0	8	0	0	0	0	3	0	0	0	0	0	0	0	4	0	0	0	0	0	0	0	5	0
ARO:3003047	qacB	fluoroquinolone antibiotic	3	0	0	0	0	9	0	0	0	0	0	0	0	0	0	0	0	0	0	0	0	0	2	0
ARO:3003048	rosA	peptide antibiotic	0	0	0	0	3	2	0	2	0	0	0	0	2	6	0	0	0	0	5	0	0	1	3	0
ARO:3003049	rosB	peptide antibiotic	6	3	0	3	0	10	0	13	0	0	0	2	2	3	0	0	9	0	0	8	4	0	28	0
ARO:3003051	smeA	penam; cephalosporin; cephamycin; aminoglycoside antibiotic	0	0	0	0	0	0	4	0	0	0	0	0	0	0	0	0	0	0	0	1	0	0	0	0
ARO:3003052	smeB	penam; cephalosporin; cephamycin; aminoglycoside antibiotic	6	0	4	7	0	4	0	6	0	3	1	0	3	3	0	3	2	5	5	7	3	0	0	8
ARO:3003053	smeC	penam; cephalosporin; cephamycin; aminoglycoside antibiotic	0	0	0	0	7	0	0	0	3	0	0	0	0	5	0	0	12	0	0	0	0	0	0	0
ARO:3003055	smeD	macrolide antibiotic; tetracycline antibiotic; fluoroquinolone antibiotic; phenicol antibiotic	0	0	8	0	0	8	0	0	0	0	0	0	0	0	0	0	3	3	0	0	0	0	0	0
ARO:3003056	smeE	macrolide antibiotic; tetracycline antibiotic; fluoroquinolone antibiotic; phenicol antibiotic	0	0	0	0	0	0	3	0	2	0	0	2	10	5	5	8	0	7	0	0	2	0	19	3
ARO:3003057	smeF	macrolide antibiotic; tetracycline antibiotic; fluoroquinolone antibiotic; phenicol antibiotic	3	8	0	0	0	2	0	3	2	0	2	0	0	0	0	3	4	0	0	2	4	0	0	2
ARO:3003059	tmrB	nucleoside antibiotic	17	0	0	29	3	0	0	0	15	7	17	0	5	0	2	2	2	0	11	8	6	9	4	11
ARO:3003060	tsnR	peptide antibiotic	0	0	0	0	0	0	0	0	0	0	0	0	0	0	0	2	0	0	0	0	0	0	0	0
ARO:3003061	vph	peptide antibiotic	0	0	3	0	0	0	0	0	0	3	0	0	0	0	6	3	0	6	0	0	0	0	0	0
ARO:3003064	ykkD	tetracycline antibiotic; aminoglycoside antibiotic; phenicol antibiotic	0	0	0	0	7	20	0	0	0	0	0	0	0	0	10	0	0	0	6	0	0	0	0	0
ARO:3003066	smeR	penam; cephalosporin; cephamycin; aminoglycoside antibiotic	0	6	0	4	0	4	0	0	0	0	0	0	0	0	0	3	0	3	0	0	0	0	5	2
ARO:3003067	smeS	penam; cephalosporin; cephamycin; aminoglycoside antibiotic	0	0	3	0	0	0	0	0	0	2	0	3	0	0	0	0	0	0	0	0	0	0	0	0
ARO:3003070	vanXD	glycopeptide antibiotic	0	0	0	0	0	0	0	0	0	2	0	0	0	0	0	0	0	0	0	2	0	0	0	0
ARO:3003071	mphF	macrolide antibiotic	10	6	0	14	6	18	4	17	0	0	4	2	17	8	5	3	2	8	4	17	10	11	12	17
ARO:3003072	mphL	macrolide antibiotic	0	0	0	0	4	2	0	0	4	3	0	0	2	0	0	3	4	0	0	0	0	0	0	0
ARO:3003093	cphA3	carbapenem	0	0	0	0	0	0	0	0	0	0	0	0	0	3	0	0	0	0	0	0	0	0	0	0
ARO:3003094	imiH	carbapenem	0	4	0	0	0	0	0	0	0	0	0	0	0	0	0	0	0	0	0	0	0	0	0	0
ARO:3003096	CfxA5	cephamycin	0	0	0	0	0	0	0	0	0	0	0	0	3	0	0	0	0	0	0	0	0	0	0	0
ARO:3003097	CfxA6	cephamycin	0	0	0	3	14	0	16	0	0	0	0	0	0	0	0	0	0	0	0	1	0	0	0	0
ARO:3003099	cphA2	carbapenem	0	0	0	0	0	0	0	0	0	0	0	0	0	0	0	0	0	0	0	0	2	0	0	0
ARO:3003100	cphA4	carbapenem	0	0	0	7	0	0	0	0	0	0	0	0	0	0	0	0	0	0	0	0	0	0	0	0
ARO:3003101	cphA5	carbapenem	0	3	0	0	0	0	0	0	0	0	0	0	4	0	0	0	0	6	0	0	0	0	0	0
ARO:3003104	cphA8	carbapenem	0	0	0	0	0	0	0	3	0	0	0	0	0	0	0	0	0	0	0	0	0	0	0	0
ARO:3003105	dfrA3	diaminopyrimidine antibiotic	0	0	0	0	0	0	0	0	0	0	2	0	0	0	3	0	0	0	0	0	0	3	0	0
ARO:3003106	Erm(42)	streptogramin antibiotic; macrolide antibiotic; lincosamide antibiotic	0	3	0	0	0	0	0	0	0	0	0	0	0	0	0	0	3	0	0	0	0	0	0	0
ARO:3003107	mef(B)	macrolide antibiotic	0	0	0	0	0	0	0	0	0	0	0	0	0	0	4	0	10	0	0	0	0	0	0	0
ARO:3003109	msrE	streptogramin antibiotic; macrolide antibiotic	0	0	2	0	0	0	0	0	0	0	0	0	0	0	0	0	0	0	0	10	0	0	0	0
ARO:3003110	catB10	phenicol antibiotic	0	0	0	12	0	0	0	0	0	0	0	0	0	0	0	0	0	0	0	0	0	0	0	0
ARO:3003111	lsaB	pleuromutilin antibiotic; streptogramin antibiotic; lincosamide antibiotic	0	2	0	0	0	0	0	5	0	0	0	0	3	0	0	0	0	0	0	0	2	0	4	0
ARO:3003112	lsaC	pleuromutilin antibiotic; streptogramin antibiotic; lincosamide antibiotic	0	0	0	0	0	0	0	0	0	0	0	0	0	0	0	0	2	0	0	0	0	4	2	0
ARO:3003116	OXA-420	penam; cephalosporin	17	25	10	12	0	5	0	4	2	0	0	0	15	11	16	18	11	28	7	14	18	46	14	90
ARO:3003150	CARB-20	penam	0	0	0	3	0	0	0	0	0	0	0	0	0	0	0	0	0	0	0	0	0	0	0	0
ARO:3003162	OXA-435	penam; cephalosporin	0	0	0	0	5	0	0	0	0	0	0	0	0	0	0	0	0	0	0	0	0	0	0	0
ARO:3003163	CTX-M-155	cephalosporin	0	0	0	0	0	0	0	0	0	0	0	6	0	0	0	0	0	0	0	0	0	0	0	0
ARO:3003167	CTX-M-159	cephalosporin	0	0	0	0	0	0	0	0	0	0	6	0	0	0	0	0	0	0	0	0	0	0	0	0
ARO:3003172	ACT-37	penam; cephalosporin; cephamycin; carbapenem	0	6	0	0	0	0	0	0	0	0	0	0	0	0	0	0	0	0	0	0	0	0	0	0
ARO:3003175	CARB-19	penam	0	0	0	0	0	0	0	0	0	0	0	0	6	0	0	0	0	0	0	0	0	0	0	0
ARO:3003176	CARB-21	penam	1	0	0	0	0	0	0	0	0	0	0	0	0	0	0	0	0	0	0	0	0	0	0	0
ARO:3003180	KPC-22	penam; carbapenem; cephalosporin; monobactam	0	0	0	0	0	0	0	0	0	0	0	0	0	0	0	0	3	0	0	0	4	0	0	0
ARO:3003193	QnrVC7	fluoroquinolone antibiotic	0	0	0	0	0	0	1	0	0	0	0	0	0	0	0	0	0	0	0	0	0	0	0	0
ARO:3003194	GIM-2	penam; penem; carbapenem; cephalosporin; cephamycin; monobactam	6	16	0	0	0	4	13	7	0	0	0	0	3	5	8	11	3	0	13	8	0	0	0	0
ARO:3003198	rmtH	aminoglycoside antibiotic	0	2	2	0	0	0	0	0	0	0	0	0	0	0	0	0	0	0	0	0	0	0	0	0
ARO:3003202	TLA-1	monobactam; fluoroquinolone antibiotic; cephalosporin	0	4	0	0	0	0	0	0	0	0	0	0	0	0	0	0	0	1	0	0	0	0	0	1
ARO:3003203	TLA-2	monobactam; fluoroquinolone antibiotic; cephalosporin	0	0	6	0	0	0	0	0	0	0	0	0	0	0	2	0	0	0	0	3	0	0	0	0
ARO:3003204	TLA-3	monobactam; fluoroquinolone antibiotic; cephalosporin	0	0	0	2	0	0	0	0	0	0	0	0	0	0	0	5	0	2	0	0	0	0	13	0
ARO:3003206	lsaE	pleuromutilin antibiotic; lincosamide antibiotic	0	0	3	3	0	0	0	0	0	0	0	0	0	7	7	2	0	4	2	0	0	4	0	0
ARO:3003207	FosK	fosfomycin	0	0	0	0	0	1	0	0	0	0	0	0	0	0	0	0	1	0	0	0	0	2	0	0
ARO:3003209	FosA5	fosfomycin	0	4	7	0	2	0	0	0	0	0	0	0	0	8	0	0	0	5	5	0	0	7	0	0
ARO:3003210	FosA4	fosfomycin	0	0	0	0	0	0	0	0	0	0	0	0	0	0	2	0	0	0	0	0	0	0	0	0
ARO:3003250	bcrC	peptide antibiotic	0	0	0	0	0	0	0	0	0	0	1	0	0	0	0	0	0	0	0	0	0	0	0	0
ARO:3003294	Escherichia coli gyrA conferring resistance to fluoroquinolones	nybomycin; fluoroquinolone antibiotic	0	0	8	0	0	0	0	0	0	0	0	0	0	0	0	0	0	0	0	0	0	0	0	0
ARO:3003318	Streptomyces rishiriensis parY mutant conferring resistance to aminocoumarin	aminocoumarin antibiotic	28	8	37	3	17	0	37	157	17	3	0	0	30	0	44	12	8	0	54	2	0	0	4	0
ARO:3003324	Bacillus subtilis mprF	peptide antibiotic	0	0	0	2	0	0	0	0	1	0	0	0	0	9	0	0	12	11	0	0	3	7	5	2
ARO:3003369	Escherichia coli EF-Tu mutants conferring resistance to Pulvomycin	elfamycin antibiotic	0	0	24	0	0	0	0	0	0	0	0	0	0	4	0	0	0	0	0	0	0	0	0	0
ARO:3003378	Escherichia coli marR mutant conferring antibiotic resistance	penam; triclosan; phenicol antibiotic; cephalosporin; tetracycline antibiotic; glycylcycline; rifamycin antibiotic; fluoroquinolone antibiotic	0	0	13	0	0	0	0	0	0	0	0	0	0	0	0	0	0	0	0	0	0	0	0	0
ARO:3003381	Escherichia coli soxR with mutation conferring antibiotic resistance	tetracycline antibiotic; cephalosporin; penam; triclosan; glycylcycline; fluoroquinolone antibiotic; phenicol antibiotic; rifamycin antibiotic	0	0	13	0	2	0	0	0	0	0	0	0	0	3	0	0	0	0	0	0	0	0	0	0
ARO:3003440	mecB	carbapenem; cephalosporin; monobactam; penam; cephamycin	0	0	0	0	0	0	0	0	0	0	0	0	3	0	0	0	0	0	0	0	0	0	0	0
ARO:3003441	cfrA	lincosamide antibiotic; pleuromutilin antibiotic; macrolide antibiotic; oxazolidinone antibiotic; streptogramin antibiotic; phenicol antibiotic	0	6	0	0	0	3	0	0	4	0	0	0	0	3	0	3	0	0	5	4	4	0	2	0
ARO:3003479	tetR	glycylcycline; tetracycline antibiotic	0	0	0	0	0	0	0	0	0	0	0	0	0	0	0	0	5	0	0	0	0	0	0	0
ARO:3003511	Escherichia coli soxS with mutation conferring antibiotic resistance	penem; tetracycline antibiotic; cephalosporin; carbapenem; penam; triclosan; cephamycin; glycylcycline; monobactam; fluoroquinolone antibiotic; phenicol antibiotic; rifamycin antibiotic	0	0	10	0	0	0	0	0	20	29	27	8	0	0	0	0	4	6	0	0	0	0	0	0
ARO:3003548	mdtN	acridine dye; nucleoside antibiotic	8	0	11	0	0	0	0	4	4	0	3	0	8	12	28	12	1	4	0	0	8	7	19	44
ARO:3003549	mdtO	acridine dye; nucleoside antibiotic	0	0	13	0	4	0	0	0	0	0	2	0	0	1	2	0	0	0	0	6	0	3	0	0
ARO:3003550	mdtP	acridine dye; nucleoside antibiotic	0	2	27	0	0	0	0	0	0	0	0	0	0	0	0	0	0	0	0	0	0	0	0	0
ARO:3003551	emeA	acridine dye	0	0	0	0	0	0	0	0	0	0	0	0	0	0	0	0	4	0	0	0	0	0	20	0
ARO:3003552	fusB	fusidic acid	3	0	0	0	0	0	0	0	0	0	9	0	0	2	0	0	0	0	0	0	0	0	0	0
ARO:3003553	CepS	cephalosporin	8	0	0	0	0	3	0	0	0	0	0	0	0	0	0	4	0	0	0	0	0	0	0	0
ARO:3003556	SLB-1	penam; cephalosporin	0	0	0	0	0	0	0	0	0	0	0	0	0	1	0	0	0	0	0	0	0	0	0	0
ARO:3003557	SFB-1	penam; cephalosporin	0	0	0	0	0	0	0	0	0	2	0	0	0	0	3	0	0	0	0	0	0	0	0	0
ARO:3003558	y56 beta-lactamase	penam; cephalosporin	0	0	0	0	0	2	0	0	0	0	0	0	0	0	0	0	0	0	0	3	4	0	0	0
ARO:3003562	blaF	penam	0	0	0	9	3	0	0	0	0	1	0	0	0	0	5	7	0	0	0	0	2	6	8	0
ARO:3003563	RCP-1	penam	0	0	0	0	0	0	0	0	0	0	0	0	0	0	0	0	2	0	0	0	0	0	0	2
ARO:3003564	EXO-1	penam	41	44	217	20	50	140	49	65	15	18	32	12	55	81	38	60	20	65	145	34	36	50	106	59
ARO:3003565	R39	penam	0	0	0	0	0	0	0	0	0	0	3	0	0	0	0	4	3	0	0	0	0	0	0	0
ARO:3003576	eptA	peptide antibiotic	4	2	23	2	4	0	0	0	0	6	0	12	0	3	0	3	0	0	0	17	0	0	0	0
ARO:3003577	ugd	peptide antibiotic	0	0	7	0	0	0	0	0	0	0	0	0	0	0	0	0	0	0	0	0	1	0	0	0
ARO:3003578	PmrF	peptide antibiotic	0	0	19	0	0	0	0	2	0	0	0	0	0	3	0	0	0	0	0	0	0	0	0	3
ARO:3003583	basS	peptide antibiotic	0	1	0	4	0	0	0	0	0	0	5	0	0	0	0	2	0	0	0	0	0	0	2	0
ARO:3003665	NmcR	penam; cephalosporin; cephamycin; carbapenem	20	9	4	16	5	13	8	11	0	0	5	2	5	12	7	9	5	9	6	11	16	8	12	20
ARO:3003677	AAC(6')-Iaj	aminoglycoside antibiotic	0	0	0	0	0	2	0	0	0	0	0	0	0	0	0	0	0	0	0	0	0	0	0	0
ARO:3003679	TriA	triclosan	0	0	0	0	0	0	0	0	0	0	2	0	0	0	0	0	0	0	0	0	0	0	0	0
ARO:3003680	TriB	triclosan	9	0	3	0	3	0	0	0	0	0	0	0	0	0	0	8	0	0	0	0	0	5	0	5
ARO:3003681	TriC	triclosan	0	4	0	0	0	6	2	0	0	0	0	0	0	0	2	0	3	0	0	0	5	0	7	0
ARO:3003682	OpmH	triclosan	0	0	5	0	0	1	0	0	0	0	1	0	0	0	0	0	3	0	0	0	0	0	0	0
ARO:3003692	MexJ	triclosan; macrolide antibiotic; tetracycline antibiotic	0	0	0	0	0	0	0	0	0	0	0	0	0	0	0	0	0	0	0	0	0	3	0	3
ARO:3003693	MexK	triclosan; macrolide antibiotic; tetracycline antibiotic	0	0	22	0	0	0	3	2	0	0	0	1	46	0	0	5	2	0	4	0	0	0	4	0
ARO:3003698	mexP	macrolide antibiotic; carbapenem; acridine dye; diaminopyrimidine antibiotic; tetracycline antibiotic; phenicol antibiotic	0	0	0	0	0	0	0	0	0	0	0	0	0	0	0	0	0	0	0	0	2	0	0	0
ARO:3003699	mexQ	macrolide antibiotic; carbapenem; acridine dye; diaminopyrimidine antibiotic; tetracycline antibiotic; phenicol antibiotic	0	0	0	0	0	0	0	0	0	2	0	2	4	4	0	0	3	3	0	0	2	7	2	0
ARO:3003700	opmE	macrolide antibiotic; carbapenem; acridine dye; diaminopyrimidine antibiotic; tetracycline antibiotic; phenicol antibiotic	3	0	0	0	0	5	0	0	0	0	1	0	0	0	5	0	3	0	0	0	0	0	0	0
ARO:3003704	mexM	phenicol antibiotic	0	3	0	0	0	1	0	0	0	0	2	0	2	4	1	0	0	0	0	0	27	15	6	4
ARO:3003705	mexN	phenicol antibiotic	0	6	3	2	3	0	0	0	0	8	0	0	0	0	9	9	0	0	0	0	0	4	4	2
ARO:3003709	MexZ	tetracycline antibiotic; macrolide antibiotic; carbapenem; cephalosporin; aminoglycoside antibiotic; acridine dye; penam; cephamycin; fluoroquinolone antibiotic; phenicol antibiotic	0	0	4	0	0	0	0	0	0	0	0	0	4	0	0	0	3	0	0	0	0	0	0	0
ARO:3003710	MexL	triclosan; macrolide antibiotic; tetracycline antibiotic	0	0	0	0	0	0	0	0	0	0	0	0	0	0	0	0	0	0	0	0	0	0	0	3
ARO:3003712	VEB-1b	monobactam; cephalosporin	3	0	0	0	5	0	2	0	0	0	0	0	3	0	4	0	0	0	0	0	0	0	0	0
ARO:3003713	VCC-1	carbapenem; monobactam; penam	0	12	0	0	0	0	0	0	0	0	0	0	0	3	5	0	0	0	0	0	0	0	0	0
ARO:3003714	PEDO-2	carbapenem	0	0	0	0	0	0	0	0	0	3	0	0	0	0	2	0	0	0	0	0	0	0	0	0
ARO:3003715	PEDO-3	carbapenem	0	0	0	0	0	1	0	0	0	0	0	0	0	0	0	0	0	0	0	0	0	0	0	0
ARO:3003717	ESP-1	carbapenem	0	0	0	0	0	0	0	0	0	0	0	0	7	0	0	0	0	0	0	0	0	0	0	0
ARO:3003720	SPG-1	carbapenem	5	0	0	0	0	0	0	0	0	0	0	0	0	0	0	0	0	0	0	0	0	0	0	0
ARO:3003723	vanI	glycopeptide antibiotic	51	46	50	87	18	79	112	54	120	60	88	113	40	30	59	43	12	55	51	71	62	61	63	48
ARO:3003724	vanWI	glycopeptide antibiotic	36	0	0	0	0	0	0	3	0	0	0	0	0	0	0	0	0	3	0	5	3	0	0	1
ARO:3003725	vanXI	glycopeptide antibiotic	0	14	0	57	0	0	0	0	0	0	0	0	0	0	7	5	0	0	0	0	0	0	2	0
ARO:3003727	vanKI	glycopeptide antibiotic	25	0	0	0	17	0	0	0	0	0	0	0	0	14	2	0	3	0	0	0	5	13	2	0
ARO:3003730	Bifidobacterium ileS conferring resistance to mupirocin	mupirocin	0	0	6	4	3	0	0	3	0	7	3	0	24	4	2	2	1	4	0	0	0	15	0	0
ARO:3003731	fusD	fusidic acid	0	0	0	0	0	0	0	0	0	0	0	0	0	0	0	0	0	3	0	0	0	0	0	4
ARO:3003741	mphE	macrolide antibiotic	0	0	0	0	0	0	4	0	0	2	0	1	4	0	0	0	0	0	0	0	0	0	0	0
ARO:3003742	mphG	macrolide antibiotic	0	0	0	0	0	0	71	0	0	0	0	0	3	0	0	0	0	0	0	0	0	0	0	0
ARO:3003744	vatF	streptogramin antibiotic	0	0	0	0	0	0	0	0	0	0	0	0	0	0	2	0	0	0	0	0	0	0	0	1
ARO:3003745	mefC	macrolide antibiotic	0	0	0	0	0	0	0	0	0	1	0	0	4	0	7	0	12	0	0	2	0	0	0	0
ARO:3003746	optrA	oxazolidinone antibiotic	5	2	107	39	9	0	77	0	114	202	202	11	22	226	23	15	14	75	177	6	0	38	3	15
ARO:3003748	oleC	macrolide antibiotic	0	0	0	0	0	0	0	0	0	0	0	0	0	0	1	0	0	0	0	0	0	0	0	0
ARO:3003749	salA	pleuromutilin antibiotic; streptogramin antibiotic; lincosamide antibiotic	0	0	0	2	0	0	0	4	0	0	0	0	0	0	0	0	0	0	0	3	3	11	8	4
ARO:3003751	Escherichia coli nfsA mutations conferring resistance to nitrofurantoin	nitrofuran antibiotic	0	0	7	0	0	0	0	0	0	0	0	0	0	0	0	0	0	0	0	0	0	0	0	0
ARO:3003767	mphM	macrolide antibiotic	0	0	0	0	0	0	0	0	0	0	0	0	0	0	0	0	0	0	0	0	5	0	0	0
ARO:3003770	Listeria monocytogenes mprF	peptide antibiotic	3	2	3	14	0	0	2	3	0	0	8	2	23	15	3	0	0	4	4	2	3	6	0	3
ARO:3003772	Brucella suis mprF	peptide antibiotic	0	6	6	13	4	0	6	0	0	0	0	2	0	5	19	3	6	4	1	10	0	0	0	0
ARO:3003773	Clostridium perfringens mprF	peptide antibiotic	0	0	2	6	2	0	0	0	0	0	2	0	0	0	0	2	0	2	0	0	0	0	0	2
ARO:3003774	Streptococcus agalactiae mprF	peptide antibiotic	0	0	0	2	0	0	0	0	0	3	0	7	4	0	0	5	0	7	0	7	2	4	0	0
ARO:3003785	Chlamydia trachomatis intrinsic murA conferring resistance to fosfomycin	fosfomycin	0	0	0	0	0	0	3	0	0	0	0	0	0	0	0	13	7	0	0	0	104	21	38	87
ARO:3003789	Campylobacter jejuni gyrA conferring resistance to fluoroquinolones	fluoroquinolone antibiotic; nybomycin	0	0	0	0	0	22	0	6	0	0	0	5	4	0	0	2	3	0	0	0	0	0	0	0
ARO:3003793	SPM-1	carbapenem	5	7	0	0	7	10	40	0	0	0	0	0	0	4	0	0	0	0	0	0	0	0	0	10
ARO:3003801	bcr-1	bicyclomycin	0	4	0	5	0	0	0	0	0	0	0	2	0	0	6	0	3	0	0	0	0	0	0	0
ARO:3003807	Escherichia coli acrR with mutation conferring multidrug antibiotic resistance	penam; triclosan; phenicol antibiotic; cephalosporin; tetracycline antibiotic; glycylcycline; rifamycin antibiotic; fluoroquinolone antibiotic	0	0	12	0	0	0	0	0	0	0	0	0	0	0	0	0	0	0	0	0	0	0	0	0
ARO:3003811	adeC	glycylcycline; tetracycline antibiotic	0	0	0	0	0	0	0	0	0	0	0	0	0	1	0	0	2	0	0	1	0	0	4	0
ARO:3003835	cdeA	acridine dye; fluoroquinolone antibiotic	2	0	0	0	0	0	4	0	0	0	0	0	1	0	0	0	0	0	0	0	0	0	2	0
ARO:3003838	gadW	penam; macrolide antibiotic; fluoroquinolone antibiotic	0	0	0	6	0	0	0	0	0	0	0	0	0	0	0	0	3	0	0	2	0	0	0	0
ARO:3003841	kdpE	aminoglycoside antibiotic	0	0	8	0	0	0	0	0	0	0	0	0	0	3	0	0	3	0	0	18	0	0	0	0
ARO:3003842	MUS-2	carbapenem	0	0	0	0	0	0	0	0	0	0	0	0	0	0	0	0	0	6	0	0	0	0	0	0
ARO:3003850	ADC-4	cephalosporin	0	0	0	0	0	0	0	0	0	0	0	0	0	0	0	0	0	0	1	0	0	0	0	0
ARO:3003854	ADC-8	cephalosporin	3	0	0	0	0	0	5	4	3	5	7	2	0	8	0	0	10	0	0	0	6	0	16	11
ARO:3003856	ADC-12	cephalosporin	0	0	0	0	0	0	0	0	0	0	0	0	0	0	0	0	2	0	0	0	0	0	0	0
ARO:3003859	ADC-15	cephalosporin	0	0	0	2	0	0	0	0	7	0	0	0	0	0	0	0	0	0	0	0	0	0	0	0
ARO:3003880	ADC-74	cephalosporin	0	0	0	1	0	0	0	0	0	0	0	0	0	0	0	0	0	0	0	0	2	0	0	0
ARO:3003886	ADC-80	cephalosporin	0	0	0	0	0	0	0	0	0	34	0	0	0	0	0	0	0	0	0	0	0	0	1	0
ARO:3003888	ADC-82	cephalosporin	0	3	0	40	18	0	0	4	0	0	0	0	2	0	0	0	4	0	0	0	0	0	0	0
ARO:3003889	Escherichia coli GlpT with mutation conferring resistance to fosfomycin	fosfomycin	0	0	11	0	0	0	0	0	0	0	0	0	0	0	0	0	0	0	0	0	0	0	0	0
ARO:3003894	Rm3	carbapenem; cephalosporin; penam	0	0	0	0	0	0	0	0	0	0	0	0	0	0	0	0	0	0	0	0	2	0	0	2
ARO:3003905	ANT(4')-Ib	aminoglycoside antibiotic	6	0	0	0	0	3	0	0	0	0	0	0	0	0	0	0	2	0	2	0	0	6	0	0
ARO:3003907	cipA	lincosamide antibiotic; pleuromutilin antibiotic; macrolide antibiotic; oxazolidinone antibiotic; streptogramin antibiotic; phenicol antibiotic	10	0	0	1	0	0	0	5	19	6	2	0	5	9	9	3	0	1	5	0	4	7	7	13
ARO:3003908	Erm(47)	streptogramin antibiotic; macrolide antibiotic; lincosamide antibiotic	0	0	0	0	0	0	0	0	0	0	0	0	0	0	0	0	0	0	0	2	0	0	0	0
ARO:3003918	apmA	aminoglycoside antibiotic	0	2	0	0	0	0	0	0	0	0	0	0	0	0	0	0	0	0	2	8	0	1	0	0
ARO:3003920	pgpB	peptide antibiotic	0	0	0	0	0	3	0	0	0	0	0	0	0	0	1	0	0	0	0	0	0	0	1	0
ARO:3003922	oqxA	diaminopyrimidine antibiotic; glycylcycline; tetracycline antibiotic; nitrofuran antibiotic; fluoroquinolone antibiotic	67	9	78	64	8	63	49	14	33	11	60	12	96	25	32	22	5	6	23	20	0	0	0	3
ARO:3003923	oqxB	diaminopyrimidine antibiotic; glycylcycline; tetracycline antibiotic; nitrofuran antibiotic; fluoroquinolone antibiotic	0	2	0	2	2	0	0	0	0	2	4	0	0	0	6	0	2	2	0	2	5	0	3	1
ARO:3003942	abcA	penam; peptide antibiotic; cephalosporin	4	2	7	5	0	45	0	7	3	0	8	0	3	5	0	14	5	7	5	4	9	0	4	3
ARO:3003948	efrA	macrolide antibiotic; fluoroquinolone antibiotic; rifamycin antibiotic	5	0	0	0	0	0	0	0	0	0	0	0	0	0	0	0	3	0	0	0	0	0	0	0
ARO:3003949	efrB	macrolide antibiotic; fluoroquinolone antibiotic; rifamycin antibiotic	2	0	4	11	10	0	3	0	4	0	0	2	1	2	1	2	0	0	0	0	3	0	3	0
ARO:3003950	msbA	nitroimidazole antibiotic	0	3	21	0	0	0	0	0	0	0	0	3	2	0	0	0	0	0	0	0	0	3	0	0
ARO:3003952	YojI	peptide antibiotic	0	0	10	1	0	1	3	3	4	7	37	50	0	0	0	0	0	3	5	5	8	15	2	3
ARO:3003953	hmrM	acridine dye; fluoroquinolone antibiotic	0	0	5	0	0	0	0	9	0	0	0	0	8	0	0	0	0	7	0	0	0	0	0	0
ARO:3003954	efmA	macrolide antibiotic; fluoroquinolone antibiotic	3	0	0	0	0	0	0	0	0	0	0	0	0	0	0	0	13	0	0	0	0	0	0	0
ARO:3003955	efpA	isoniazid; rifamycin antibiotic	126	2	347	6	1	0	0	0	0	0	3	0	2	0	0	0	2	0	0	3	4	0	7	0
ARO:3003961	farA	antibacterial free fatty acids	0	0	0	0	0	0	0	0	0	0	0	0	0	0	0	6	1	0	0	0	0	0	0	0
ARO:3003962	farB	antibacterial free fatty acids	8	0	0	0	0	0	0	0	7	0	4	2	2	0	0	6	4	0	12	2	0	0	0	0
ARO:3003967	lrfA	fluoroquinolone antibiotic	0	0	0	0	0	0	4	3	0	0	0	0	7	0	0	0	0	0	0	0	6	0	1	0
ARO:3003969	lmrP	macrolide antibiotic; tetracycline antibiotic; streptogramin antibiotic; lincosamide antibiotic	0	0	0	0	0	0	0	0	0	5	4	0	0	0	0	0	4	0	0	2	5	3	2	0
ARO:3003980	tetA(48)	tetracycline antibiotic	0	3	0	0	0	0	0	0	0	2	0	0	0	0	0	0	0	0	2	0	0	0	0	0
ARO:3003981	tetB(48)	tetracycline antibiotic	0	0	0	0	0	0	0	4	0	0	0	0	0	0	0	0	0	0	6	0	0	0	0	0
ARO:3003982	LlmA 23S ribosomal RNA methyltransferase	lincosamide antibiotic	0	0	0	0	0	0	0	0	0	0	0	0	0	0	0	0	5	0	4	0	0	0	0	2
ARO:3003983	CatU	phenicol antibiotic	0	0	0	0	0	0	0	0	0	2	2	0	0	0	0	0	17	7	0	0	0	4	0	0
ARO:3003984	BahA	peptide antibiotic	15	11	3	3	6	1	4	0	2	8	0	1	0	13	3	0	8	0	0	0	0	8	2	2
ARO:3003986	TaeA	pleuromutilin antibiotic	0	9	0	13	6	0	33	3	9	25	9	60	9	10	9	3	0	0	0	0	0	7	7	6
ARO:3003987	VatI	streptogramin antibiotic	0	0	0	0	0	0	0	0	0	0	0	0	0	0	0	0	0	0	0	0	0	2	0	0
ARO:3003988	AAC(2')-IIb	aminoglycoside antibiotic	0	1	0	0	0	4	0	0	0	0	0	0	0	10	0	0	1	0	44	0	2	0	0	0
ARO:3003989	AAC(6')-34	aminoglycoside antibiotic	0	0	0	3	0	0	0	0	0	0	0	0	0	0	0	0	3	0	0	0	0	0	0	0
ARO:3003990	vgbC	streptogramin antibiotic	0	3	0	0	0	0	3	0	0	0	0	1	1	0	0	2	3	0	2	3	3	0	0	0
ARO:3003991	mphI	macrolide antibiotic	0	0	0	0	0	0	0	0	0	0	3	0	0	0	0	2	0	0	0	0	0	0	0	0
ARO:3003992	rphB	rifamycin antibiotic	0	0	0	0	0	0	0	0	0	0	1	0	2	0	0	0	2	0	0	0	0	0	6	0
ARO:3004032	tetA(46)	tetracycline antibiotic	0	0	0	0	0	0	0	0	0	0	0	0	5	6	0	0	0	0	0	0	0	3	0	0
ARO:3004033	tetB(46)	tetracycline antibiotic	0	0	5	0	0	0	0	0	2	0	0	0	5	0	0	0	3	0	0	3	0	0	0	0
ARO:3004035	tetA(60)	tetracycline antibiotic	0	0	0	3	0	0	0	0	0	0	0	0	27	0	0	4	6	0	0	4	0	0	0	0
ARO:3004036	tetB(60)	tetracycline antibiotic	0	5	24	0	6	0	9	6	0	14	9	9	11	6	7	9	5	13	6	10	0	0	2	15
ARO:3004038	Pseudomonas aeruginosa emrE	aminoglycoside antibiotic	0	0	0	0	0	0	0	0	0	0	0	0	0	0	0	0	5	0	0	0	0	0	0	0
ARO:3004039	Escherichia coli emrE	macrolide antibiotic	0	0	11	0	0	0	0	0	0	0	0	0	0	0	0	0	3	0	0	0	0	0	0	0
ARO:3004041	Klebsiella pneumoniae acrA	penam; triclosan; tetracycline antibiotic; cephalosporin; glycylcycline; fluoroquinolone antibiotic; rifamycin antibiotic; phenicol antibiotic	0	0	0	0	0	4	0	0	0	0	0	0	0	0	0	0	32	0	0	0	0	0	0	3
ARO:3004042	Enterobacter cloacae acrA	penam; triclosan; tetracycline antibiotic; cephalosporin; glycylcycline; fluoroquinolone antibiotic; rifamycin antibiotic; phenicol antibiotic	0	0	0	0	0	0	0	0	0	0	0	0	0	3	0	0	0	0	0	0	0	0	0	2
ARO:3004043	Escherichia coli acrA	penam; triclosan; tetracycline antibiotic; cephalosporin; glycylcycline; fluoroquinolone antibiotic; rifamycin antibiotic; phenicol antibiotic	0	0	12	0	0	0	0	0	0	0	0	0	0	0	2	0	0	0	0	0	0	0	0	0
ARO:3004054	Pseudomonas aeruginosa CpxR	sulfonamide antibiotic; penem; tetracycline antibiotic; aminocoumarin antibiotic; cephalosporin; macrolide antibiotic; carbapenem; cephamycin; aminoglycoside antibiotic; peptide antibiotic; diaminopyrimidine antibiotic; penam; monobactam; fluoroquinolone antibiotic; phenicol antibiotic	0	0	0	4	0	0	3	0	0	0	0	0	0	0	0	0	0	0	0	0	0	0	0	0
ARO:3004056	ArmR	sulfonamide antibiotic; penem; tetracycline antibiotic; aminocoumarin antibiotic; cephalosporin; macrolide antibiotic; carbapenem; cephamycin; peptide antibiotic; diaminopyrimidine antibiotic; penam; monobactam; fluoroquinolone antibiotic; phenicol antibiotic	0	0	0	0	0	0	0	0	0	0	0	0	0	0	3	0	0	0	0	0	0	0	0	0
ARO:3004059	Type A NfxB	penam; aminocoumarin antibiotic; macrolide antibiotic; cephalosporin; diaminopyrimidine antibiotic; tetracycline antibiotic; fluoroquinolone antibiotic; phenicol antibiotic	5	0	0	0	23	0	0	0	0	0	29	30	19	17	11	6	0	0	4	0	27	13	26	0
ARO:3004063	EdeQ	peptide antibiotic; polyamine antibiotic	0	0	0	0	0	0	0	0	0	0	0	0	0	0	0	0	0	0	5	0	0	0	0	0
ARO:3004072	OpmB	aminocoumarin antibiotic; macrolide antibiotic; tetracycline antibiotic; monobactam	0	29	11	14	0	0	6	5	7	6	6	8	11	10	5	6	0	4	5	5	6	0	0	3
ARO:3004073	MuxA	aminocoumarin antibiotic; macrolide antibiotic; tetracycline antibiotic; monobactam	0	0	0	0	0	0	0	0	0	0	0	0	0	0	0	0	2	0	0	0	1	0	0	1
ARO:3004074	MuxB	aminocoumarin antibiotic; macrolide antibiotic; tetracycline antibiotic; monobactam	0	0	3	0	0	0	0	0	5	0	45	2	0	0	0	0	0	0	0	0	0	0	2	0
ARO:3004075	MuxC	aminocoumarin antibiotic; macrolide antibiotic; tetracycline antibiotic; monobactam	14	26	0	5	0	1	0	0	7	0	0	0	8	0	4	0	9	0	0	0	2	37	0	0
ARO:3004077	PmpM		0	0	0	0	0	0	0	0	0	0	2	0	2	0	9	0	0	0	3	43	0	4	0	0
ARO:3004085	lnuG	lincosamide antibiotic	0	0	0	0	0	0	0	0	0	0	0	0	0	0	0	0	0	0	0	0	0	7	0	0
ARO:3004086	APH(3')-VIII	aminoglycoside antibiotic	22	35	134	45	39	44	86	166	2	6	7	0	45	15	3	10	14	0	20	0	31	129	0	39
ARO:3004087	APH(3')-IX	aminoglycoside antibiotic	0	0	4	0	0	0	0	0	0	0	0	0	0	0	0	0	0	0	0	0	0	0	0	0
ARO:3004090	ANT(3'')-IIb	aminoglycoside antibiotic	0	0	0	0	0	0	0	0	0	0	0	0	0	0	0	0	5	0	0	0	0	0	0	0
ARO:3004091	ANT(3'')-IIc	aminoglycoside antibiotic	0	0	0	0	0	0	0	0	0	0	0	0	0	0	0	0	2	0	0	0	0	0	0	0
ARO:3004092	HMB-1	carbapenem	0	0	0	0	18	0	15	0	0	0	0	37	0	0	15	0	0	0	2	0	0	70	0	76
ARO:3004100	LpeB	macrolide antibiotic	6	0	0	0	0	0	2	0	0	0	0	0	0	0	0	0	0	0	0	3	1	4	0	0
ARO:3004102	kamB	aminoglycoside antibiotic	0	0	0	4	0	0	0	0	0	0	0	0	0	0	2	0	0	0	0	0	0	0	5	0
ARO:3004105	TMB-1	cephalosporin; carbapenem; cephamycin	0	0	0	0	0	0	0	0	0	0	0	0	0	0	0	0	2	0	0	0	0	0	0	0
ARO:3004106	TMB-2	cephalosporin; carbapenem; cephamycin	2	0	0	0	0	0	0	0	0	0	0	0	0	0	0	0	0	0	0	0	0	0	0	0
ARO:3004107	Pseudomonas aeruginosa soxR	tetracycline antibiotic; cephalosporin; acridine dye; penam; triclosan; glycylcycline; fluoroquinolone antibiotic; phenicol antibiotic; rifamycin antibiotic	0	0	0	0	0	0	0	0	0	0	0	0	0	0	0	0	5	0	2	0	0	0	0	0
ARO:3004110	MCR-2	peptide antibiotic	0	0	0	1	0	0	0	0	0	0	0	0	0	0	0	0	0	0	0	0	0	0	0	0
ARO:3004111	FosA6	fosfomycin	0	0	28	0	0	0	0	7	0	0	0	0	0	0	0	0	0	0	0	0	0	0	4	0
ARO:3004113	FosA7	fosfomycin	2	0	0	0	0	0	0	0	0	0	1	0	3	0	0	0	0	3	4	0	0	0	0	0
ARO:3004122	Klebsiella pneumoniae OmpK37	penam; carbapenem; penem; cephalosporin; cephamycin; monobactam	0	5	0	0	2	0	0	0	0	0	0	0	0	0	0	0	3	0	0	0	0	0	0	0
ARO:3004123	Burkholderia pseudomallei Omp38	penam; penem; cephalosporin; carbapenem; cephamycin; monobactam	15	0	0	0	0	0	0	0	0	0	0	0	4	0	0	0	6	0	0	0	0	0	0	0
ARO:3004142	OprZ	macrolide antibiotic; cephalosporin; fluoroquinolone antibiotic; aminoglycoside antibiotic	0	0	0	0	0	0	0	0	0	0	0	0	0	0	0	0	0	0	0	6	1	2	4	3
ARO:3004144	AxyY	macrolide antibiotic; cephalosporin; fluoroquinolone antibiotic; aminoglycoside antibiotic	0	0	2	0	0	4	0	0	0	0	4	0	0	0	0	3	8	2	0	0	6	0	3	0
ARO:3004146	cfrC	macrolide antibiotic; oxazolidinone antibiotic; streptogramin antibiotic; phenicol antibiotic; lincosamide antibiotic	0	1	0	0	0	0	0	0	0	2	0	0	0	0	0	0	0	0	0	0	0	0	2	0
ARO:3004185	mecD	carbapenem; cephalosporin; monobactam; penam; cephamycin	3	0	0	0	0	0	0	0	0	0	0	0	0	2	0	0	0	0	0	0	5	0	0	0
ARO:3004189	Bla2	carbapenem; penam; cephalosporin	0	0	13	0	4	0	11	0	8	0	0	0	0	16	0	9	0	0	0	0	0	7	0	0
ARO:3004191	APH(2'')-If	aminoglycoside antibiotic	0	0	0	0	0	0	0	0	0	0	0	0	0	0	0	0	0	0	0	0	0	12	0	3
ARO:3004194	MCR-1.2	peptide antibiotic	0	0	0	3	0	0	0	0	0	0	0	0	0	0	0	0	0	0	4	0	0	0	0	0
ARO:3004213	GOB-18	carbapenem; penam; cephalosporin	3	11	0	0	0	3	0	5	0	1	2	0	0	0	3	12	3	10	0	0	0	0	0	0
ARO:3004239	NPS-1	penam; cephalosporin	0	0	0	0	0	0	0	0	0	3	0	0	2	0	0	0	0	0	0	0	0	0	0	0
ARO:3004253	vanUG	glycopeptide antibiotic	0	0	9	0	0	0	0	0	0	0	0	0	0	0	0	0	0	0	0	0	0	0	0	0
ARO:3004254	vanVB	glycopeptide antibiotic	0	6	0	0	0	0	0	0	0	0	0	0	0	0	0	0	0	4	0	0	2	0	0	0
ARO:3004289	Vibrio cholerae varG	carbapenem	0	0	0	0	0	0	1	0	0	0	0	0	0	0	0	0	0	0	0	0	0	0	0	0
ARO:3004290	Escherichia coli ampC beta-lactamase	penam; cephalosporin	0	0	9	0	0	0	4	0	0	0	0	0	0	0	0	0	0	0	0	0	1	0	0	2
ARO:3004291	Rhodobacter sphaeroides ampC beta-lactamase	penam; cephalosporin	0	0	0	0	0	0	0	0	0	0	0	0	0	0	0	0	20	0	0	2	0	0	0	0
ARO:3004292	Laribacter hongkongensis ampC beta-lactamase	penam; cephalosporin	3	0	0	0	0	0	0	3	0	0	0	0	0	0	0	0	0	0	3	0	0	0	0	0
ARO:3004294	BUT-1	cephalosporin	0	0	0	0	0	0	0	0	0	0	0	0	3	0	0	0	2	0	2	3	0	0	0	0
ARO:3004325	MCR-4	peptide antibiotic	52	0	0	0	6	0	0	0	0	0	0	0	0	0	4	6	10	20	52	203	0	2	0	0
ARO:3004332	MCR-5	peptide antibiotic	3	0	3	0	0	0	5	0	1	0	6	4	3	0	0	0	6	0	0	0	0	0	2	1
ARO:3004338	PDC-75	monobactam; cephalosporin; carbapenem	0	0	0	0	0	0	0	0	0	0	0	0	0	0	0	0	0	0	0	0	0	0	0	3
ARO:3004345	PDC-82	monobactam; cephalosporin; carbapenem	0	0	0	0	0	0	0	0	0	0	0	0	0	0	0	0	0	0	0	0	0	0	0	2
ARO:3004357	catV	phenicol antibiotic	0	0	0	2	0	0	0	0	0	0	0	0	0	0	0	0	0	0	0	0	0	0	0	0
ARO:3004359	ACI-1	penam; cephalosporin	0	0	2	63	0	0	0	0	40	0	3	3	0	0	3	0	7	0	0	0	0	0	0	0
ARO:3004361	sul4	sulfonamide antibiotic	5	0	0	3	0	0	0	0	0	0	0	0	0	0	0	2	0	0	0	0	0	6	3	0
ARO:3004379	QepA4		0	0	0	0	0	0	0	0	0	0	0	0	0	0	0	0	5	0	0	0	0	0	0	0
ARO:3004441	tet(59)	tetracycline antibiotic	0	0	0	0	0	0	0	0	0	0	0	0	0	0	0	0	17	3	2	0	0	0	0	7
ARO:3004442	tet(W/N/W)	tetracycline antibiotic	1169	984	871	965	595	1136	1013	775	627	973	427	657	788	707	940	983	151	754	619	372	511	1399	1761	1595
ARO:3004445	RSA-2	carbapenem; cephalosporin	0	0	0	0	0	0	0	0	0	0	0	0	0	0	0	0	0	0	0	0	0	0	5	0
ARO:3004446	Haemophilus influenzae PBP3 conferring resistance to beta-lactam antibiotics	carbapenem; cephalosporin; monobactam; penam; cephamycin	0	0	11	0	0	0	0	0	0	0	0	0	0	3	0	0	0	0	0	0	0	0	0	0
ARO:3004448	HERA-1	penam	0	0	0	0	0	0	0	0	0	0	0	0	0	0	0	0	0	7	0	0	0	0	0	0
ARO:3004450	TRU-1	penam; cephalosporin	0	0	0	0	0	0	0	0	0	0	4	0	0	0	0	0	0	2	0	0	0	0	0	0
ARO:3004451	Agrobacterium fabrum chloramphenicol acetyltransferase	phenicol antibiotic	0	0	0	0	0	0	0	0	0	0	0	5	2	0	0	0	3	0	0	0	0	0	0	0
ARO:3004452	Bacillus clausii chloramphenicol acetyltransferase	phenicol antibiotic	0	0	1	0	0	32	0	0	0	0	0	0	0	0	0	0	0	0	0	0	0	0	0	0
ARO:3004454	Campylobacter coli chloramphenicol acetyltransferase	phenicol antibiotic	128	126	136	290	26	55	114	12	27	48	31	48	121	69	105	152	30	56	60	167	26	56	27	87
ARO:3004455	Streptococcus suis chloramphenicol acetyltransferase	phenicol antibiotic	1	3	0	0	0	0	0	0	0	0	0	0	0	0	0	6	0	0	0	0	0	0	0	0
ARO:3004456	Enterococcus faecium chloramphenicol acetyltransferase	phenicol antibiotic	0	0	5	0	0	2	3	0	0	2	13	5	20	0	14	0	0	0	0	0	3	21	290	9
ARO:3004457	Staphylococcus intermedius chloramphenicol acetyltransferase	phenicol antibiotic	0	0	0	0	0	0	0	0	0	0	2	0	0	0	0	0	0	0	0	0	0	0	0	0
ARO:3004458	Enterococcus faecalis chloramphenicol acetyltransferase	phenicol antibiotic	0	0	0	0	0	0	0	0	0	0	0	0	0	0	0	3	0	0	0	0	0	0	0	1
ARO:3004460	Vibrio anguillarum chloramphenicol acetyltransferase	phenicol antibiotic	74	87	102	123	81	40	31	81	81	54	97	61	58	57	75	53	10	74	57	71	50	107	81	121
ARO:3004463	EBR-2	carbapenem; penam; cephalosporin	0	0	0	0	0	0	0	0	0	0	3	0	0	0	0	0	0	0	0	0	0	0	0	0
ARO:3004464	CFE-2	cephamycin	0	0	0	0	0	0	0	0	0	0	0	0	0	0	0	0	0	0	0	0	5	0	0	5
ARO:3004466	ICR-Mc	peptide antibiotic	0	0	0	16	0	0	0	0	0	0	0	0	0	0	2	0	0	0	0	0	0	7	0	0
ARO:3004468	CrpP	fluoroquinolone antibiotic	0	6	0	0	0	0	0	0	0	0	0	0	0	0	0	0	0	3	5	0	0	0	0	0
ARO:3004470	poxtA	tetracycline antibiotic; oxazolidinone antibiotic; phenicol antibiotic	351	161	39	178	85	47	43	2	124	107	207	145	211	245	124	101	13	128	158	204	134	168	158	134
ARO:3004476	vmlR		3	0	0	6	0	0	0	0	0	0	0	0	3	4	0	0	0	0	4	0	0	0	0	0
ARO:3004478	OXA-665	penam; cephalosporin	0	0	0	6	13	0	0	0	0	3	2	0	0	0	0	0	0	0	0	0	0	0	0	0
ARO:3004480	Bifidobacterium adolescentis rpoB mutants conferring resistance to rifampicin	peptide antibiotic; rifamycin antibiotic	0	1	3	0	5	3	8	7	19	9	12	16	5	0	0	0	4	1	1	0	0	0	5	4
ARO:3004494	IMP-55	penam; penem; carbapenem; cephalosporin; cephamycin	0	0	0	0	0	0	0	0	0	0	0	0	0	0	0	0	0	0	0	0	3	0	0	0
ARO:3004495	IMP-56	penam; penem; carbapenem; cephalosporin; cephamycin	0	0	0	0	0	0	0	0	0	0	0	0	0	0	0	0	0	0	0	0	0	0	0	4
ARO:3004496	KPC-24	penam; carbapenem; cephalosporin; monobactam	0	0	0	0	6	4	0	0	0	5	0	0	1	0	0	0	14	0	0	0	0	0	0	0
ARO:3004498	dfrB4	diaminopyrimidine antibiotic	0	0	0	0	0	0	0	0	0	0	0	2	0	0	0	0	0	0	0	0	0	0	0	0
ARO:3004500	MCR-3.11	peptide antibiotic	0	0	0	0	13	0	0	0	0	0	0	0	0	0	0	0	0	0	0	0	0	0	0	0
ARO:3004501	MCR-6.1	peptide antibiotic	0	0	0	2	0	0	0	0	0	0	0	0	0	0	0	0	0	0	0	0	0	6	0	0
ARO:3004503	MCR-3.6	peptide antibiotic	0	0	0	0	0	0	0	0	0	0	0	0	0	0	0	0	4	5	0	0	0	2	0	0
ARO:3004512	MCR-3.1	peptide antibiotic	1	0	10	5	22	0	83	0	0	42	0	27	22	21	0	7	0	5	0	2	0	0	0	29
ARO:3004516	MCR-8	peptide antibiotic	4	21	0	0	36	13	0	3	4	34	9	0	3	0	4	0	66	5	0	9	0	12	0	0
ARO:3004517	MCR-7.1	peptide antibiotic	4	0	0	2	0	0	0	0	0	0	0	8	0	0	12	0	0	2	0	2	0	0	0	6
ARO:3004539	mphH	macrolide antibiotic	0	0	0	0	0	0	0	0	0	0	0	0	0	0	0	0	0	0	0	0	0	0	0	6
ARO:3004541	mphK	macrolide antibiotic	0	0	0	0	0	0	0	0	0	0	0	0	0	0	0	0	9	0	0	0	0	2	0	0
ARO:3004542	mphN	macrolide antibiotic	9	0	2	5	0	0	0	0	0	0	0	0	0	0	0	0	0	0	0	0	0	0	0	0
ARO:3004543	mphO	macrolide antibiotic	0	0	0	0	0	0	0	0	0	0	0	0	0	0	0	0	0	0	0	3	0	0	0	0
ARO:3004544	mphJ	macrolide antibiotic	4	0	0	0	0	0	0	0	0	0	0	0	0	0	0	0	0	6	0	2	0	0	0	0
