# Supplementary material for: Metagenomic analysis reveals the microbiome and antibiotic resistance genes in indigenous Chinese yellow-feathered chickens
Source: Front Microbiol. 2022 Sep 7;13:930289. doi: 10.3389/fmicb.2022.930289 (PMC9490229; doi:10.3389/fmicb.2022.930289)
Supplement: Supplementary file 5 [file Table_5.xlsx]

## Sheet: Table S5
Table S5. Summary of 409 genomes recovered from the indigenous Chinese yellow-feathered cecal microbiome. Detailed information for individual genomes is provided, including genome size, the estimates of completeness and contamination, N50, the number of contigs, and GC% content
Bin ID	Genome size (bp)	Completeness	Contamination	N50 (contigs)	GC (%)
FKXHCbin.111	1927967	100	4.166	112696	42.8
FKXHCbin.116	1133199	100	0	34200	33
FKXHCbin.119	2384040	100	0	52307	50.1
FKXHCbin.12	1713868	100	0	20650	43.4
FKXHCbin.169	1152386	100	0	69738	34.2
FKXHCbin.176	1347253	100	4.166	18231	26.3
FKXHCbin.177	2451449	100	0	67229	40.1
FKXHCbin.186	2912838	100	8.333	12773	64.3
FKXHCbin.32	2009692	100	0	95136	50
FKXHCbin.47	2314723	100	8.333	17383	51
FKXHCbin.49	1591776	100	0	42494	30.7
HZHXCbin.35	2016419	99.93	1.149	82874	47.5
YSCbin.148	1823224	99.93	0.104	24175	47.8
QYMCbin.57	1749233	99.86	1.136	12364	47.9
HZHXCbin.133	1649538	99.82	0.352	63895	34.4
YSCbin.10	1649331	99.64	0.469	70721	34.4
ZSSLCbin.84	2464759	99.62	0.377	135258	46.5
QYMCbin.156	2549762	99.23	0	46964	43.1
YSCbin.22	2322696	99.04	0.503	139561	55.2
ZSSLCbin.40	1850102	99.03	0.721	166149	59.8
ZSSLCbin.74	2208433	99.03	0.48	105187	55.1
FKXHCbin.96	3833115	99	1.47	31373	48.9
HZHXCbin.30	1588668	98.96	3.413	22802	34.1
YSCbin.52	1541158	98.93	0.549	41802	30.9
HZHXCbin.13	1529444	98.87	2.568	96154	50.7
ZSSLCbin.90	2453035	98.86	0	128606	50.1
ZSSLCbin.4	2363765	98.8	1.959	54791	53.3
XYHXCbin.18	1945349	98.79	0	26186	47.8
YSCbin.9	1868319	98.65	0.671	174474	39.3
HZHXCbin.7	2439070	98.6	0.699	97956	40
QYMCbin.140	2316066	98.55	1.057	18861	63.3
XYHXCbin.90	1964074	98.36	0	41428	47
FKXHCbin.87	2342679	98.27	0.754	70834	53.3
XYHXCbin.84	2177032	98.24	2.392	6875	53
ZSSLCbin.9	3993384	98.14	1.73	59494	42.1
YSCbin.63	2474008	98.11	0.233	17344	39.7
YSCbin.33	1645592	98.06	0	34211	43.1
FKXHCbin.154	2448903	97.91	1.388	24428	31.7
XYHXCbin.103	2186757	97.9	0	71299	40.2
XYHXCbin.2	1985321	97.9	0.699	119151	55.1
QYMCbin.117	1986205	97.85	1.428	81799	49.7
YSCbin.106	1907655	97.85	1.904	67066	49.6
ZSSLCbin.163	2848226	97.83	0.537	75537	47.6
QYMCbin.115	1298341	97.75	0	91046	55.3
XYHXCbin.7	3657142	97.74	1.245	52728	56
FKXHCbin.104	2047168	97.72	1.136	136445	57
ZSSLCbin.102	2625301	97.67	3.375	15270	36.1
QYMCbin.65	2231512	97.54	1.257	18324	47.6
ZSSLCbin.83	4426081	97.52	1.666	62530	45.4
FKXHCbin.100	2506580	97.35	2.492	13729	64.3
ZSSLCbin.141	4607777	97.32	5.317	42145	40.3
HZHXCbin.105	1964594	97.31	0.671	51306	41.3
YSCbin.6	1989487	97.27	1.677	27204	41.7
ZSSLCbin.137	2501953	97.06	1.442	72143	57.4
HZHXCbin.53	2371481	97.04	0.537	62795	38
YSCbin.91	2399127	97.04	0.537	25668	37.8
YSCbin.79	2379372	97.02	1.398	12169	40.4
YSCbin.15	2281868	96.98	0.754	19602	47.7
ZSSLCbin.77	2563330	96.98	1.509	53250	47.1
YSCbin.100	3039782	96.94	2.531	15685	36.1
ZSSLCbin.66	2869351	96.92	0.021	55347	56.1
ZSSLCbin.139	3004841	96.79	1.486	176714	41.3
ZSSLCbin.88	3174770	96.73	0.384	53716	49.8
ZSSLCbin.29	1796108	96.63	1.201	18852	48.5
HZHXCbin.102	1613107	96.62	0	46319	48
HZHXCbin.101	2483681	96.37	2.547	24783	46.9
FKXHCbin.53	2328019	96.34	0.952	19555	49.6
ZSSLCbin.125	3225591	96.32	0.789	86205	51.6
ZSSLCbin.124	3251273	96.3	1.845	10713	50.4
FKXHCbin.24	2099198	96.28	5.59	7557	53
XYHXCbin.120	2395349	96.19	0.754	28364	52.5
ZSSLCbin.105	2475828	96.12	1.562	22592	54.3
YSCbin.41	2172267	96.08	2.264	15040	53.1
QYMCbin.93	3069387	96.03	1.479	52082	59.7
HZHXCbin.54	3250678	95.97	0.929	67255	43.3
YSCbin.58	1941983	95.87	0.238	51009	49.8
FKXHCbin.126	1731761	95.83	0	112627	46.8
FKXHCbin.164	1915965	95.83	0	113639	59.5
FKXHCbin.184	1719398	95.83	0	112495	50.6
FKXHCbin.19	1009142	95.83	2.083	8123	41.9
FKXHCbin.62	1937044	95.83	0	94988	38.3
FKXHCbin.80	1457691	95.83	8.333	6978	48.6
ZSSLCbin.25	2253961	95.73	2.564	44061	62.2
HZHXCbin.91	1905621	95.71	0.952	30711	49.8
QYMCbin.137	2453916	95.68	1.778	36175	31
YSCbin.124	1752135	95.67	0.641	51378	60.3
XYHXCbin.32	1544475	95.65	3.506	36069	50.9
YSCbin.26	1788157	95.61	5.536	17164	55.7
QYMCbin.109	1922126	95.6	0.838	15157	53.5
YSCbin.142	2147575	95.51	1.282	92203	39.5
QYMCbin.18	984953	95.5	0	105529	33.7
QYMCbin.98	1381882	95.5	0	215341	51.4
YSCbin.135	1759185	95.47	1.349	24449	46.7
XYHXCbin.99	2055375	95.45	2.272	48286	47.3
HZHXCbin.57	2256773	95.43	1.538	14851	63.3
XYHXCbin.27	2256941	95.43	0.645	31479	38
XYHXCbin.121	1689456	95.41	2.614	10495	51.7
XYHXCbin.180	1489752	95.37	0.757	11302	38.3
QYMCbin.11	3413133	95.34	1.049	30122	51
XYHXCbin.28	2233295	95.24	3.396	11099	55.8
QYMCbin.61	2310532	95.2	1.442	9649	40.2
ZSSLCbin.49	1922494	95.13	1.139	22296	50.2
HZHXCbin.79	2340526	95.09	0.902	25351	43
XYHXCbin.71	2674018	94.93	2.056	19209	36.1
ZSSLCbin.87	3090159	94.9	3.397	12190	45
XYHXCbin.57	1885609	94.87	1.579	18372	57.2
FKXHCbin.23	2721613	94.85	4.841	16339	56.5
HZHXCbin.66	2146627	94.8	0.833	40324	49.8
XYHXCbin.134	2914878	94.77	1.217	20513	45.6
HZHXCbin.19	2022728	94.75	1.176	9642	40.6
FKXHCbin.66	2099943	94.73	0	49581	66.9
HZHXCbin.29	1912559	94.73	0	46337	50.4
QYMCbin.132	2413298	94.71	4.594	8273	57.9
FKXHCbin.42	2088358	94.69	0	23657	38
QYMCbin.99	1994055	94.63	1.621	18681	46.2
YSCbin.60	2115497	94.61	0.714	29823	50.3
XYHXCbin.165	1733145	94.52	1.111	23754	46.8
YSCbin.42	1637885	94.49	0	81842	45.9
FKXHCbin.29	2903130	94.42	1.898	12381	36
YSCbin.17	1346088	94.38	2.553	16807	53.2
YSCbin.38	1705390	94.38	2.247	102057	26.3
HZHXCbin.138	2600131	94.35	6.917	17552	42.5
XYHXCbin.54	1955940	94.35	2.664	9491	48.2
QYMCbin.113	2340065	94.33	2.259	7798	43.2
YSCbin.81	3281803	94.31	0.468	55887	49.1
QYMCbin.87	1789845	94.28	0	80860	58.5
FKXHCbin.180	2352588	94.17	1.177	58265	60.3
HZHXCbin.49	1680040	94.14	1.428	25388	46.1
XYHXCbin.111	2274247	94	4.471	11327	57.7
HZHXCbin.40	2798354	93.84	1.538	58198	52.3
YSCbin.136	2190405	93.69	4.43	7327	53
XYHXCbin.41	2260582	93.65	8.333	10043	63.7
FKXHCbin.17	2240779	93.62	2.358	16586	51.7
XYHXCbin.5	1683073	93.57	0.476	31232	51.7
ZSSLCbin.51	2462171	93.56	1.07	12529	54.5
XYHXCbin.81	2332065	93.52	1.32	32893	59.2
XYHXCbin.70	1969815	93.4	1.132	18729	46.7
QYMCbin.79	2532031	93.37	5.147	8994	56.8
ZSSLCbin.108	1518029	93.33	3.609	7888	34.7
YSCbin.54	2759882	93.3	2.254	11816	56.3
QYMCbin.39	1775813	93.18	1.239	8997	46.7
QYMCbin.62	1911084	93.18	2.094	15358	50.4
QYMCbin.7	1484316	93.16	2.247	16325	54
ZSSLCbin.149	1707374	93.15	0.335	52942	53.1
HZHXCbin.62	1711628	93.14	3.36	10691	60.2
QYMCbin.138	2810296	93.11	4.545	52162	46.2
QYMCbin.24	2876617	93.07	1.31	64289	49.4
ZSSLCbin.18	2563187	93.05	1.293	14309	59.8
YSCbin.107	3068037	92.98	1.326	10230	44.9
HZHXCbin.43	2301177	92.97	2.403	13054	57.7
ZSSLCbin.86	2193190	92.92	4.813	22790	31.6
QYMCbin.112	2127191	92.91	5.295	6915	52.9
HZHXCbin.120	2046233	92.9	2.348	9967	46.6
HZHXCbin.47	3128827	92.9	7.178	12556	45.1
ZSSLCbin.46	1637873	92.89	0	271862	32.9
XYHXCbin.60	1536388	92.87	1.677	6943	47
YSCbin.36	2009256	92.83	3.324	9611	48
QYMCbin.157	1823910	92.72	4.553	6002	65.1
QYMCbin.43	1171276	92.69	2.808	25261	32.6
YSCbin.3	2294850	92.65	4.006	9910	57.7
ZSSLCbin.61	2094091	92.41	1.489	14297	49.4
HZHXCbin.95	1998347	92.35	1.428	28225	49.1
XYHXCbin.38	2048297	92.33	2.777	40243	51.5
QYMCbin.44	2657328	92.14	3.944	8766	64.8
ZSSLCbin.34	2199497	92.14	2.019	45664	58.6
ZSSLCbin.1	1288580	92.13	0.112	19006	34.7
XYHXCbin.29	2011440	92.12	1.323	10676	40.7
YSCbin.120	1947127	92.06	0.589	6408	59.2
FKXHCbin.182	1803868	92.04	3.977	19997	47.9
XYHXCbin.80	2061550	92.04	1.136	13926	46
ZSSLCbin.38	1641979	91.9	3.427	14879	48.6
XYHXCbin.26	3602349	91.89	1.732	9573	48.9
FKXHCbin.44	3087494	91.84	6.381	13692	51.5
XYHXCbin.145	1670902	91.8	2.539	11708	50.1
ZSSLCbin.80	2504473	91.78	4.362	7324	43.2
QYMCbin.48	3056075	91.75	1.734	22059	43.6
FKXHCbin.150	1203174	91.66	0	53576	51.6
FKXHCbin.173	808333	91.66	0	211384	44.5
FKXHCbin.20	2048785	91.66	0	13267	47.4
FKXHCbin.84	4105390	91.66	0	8917	51
YSCbin.74	2052703	91.62	8.173	64791	61.3
QYMCbin.134	2132633	91.59	3.933	19031	31.7
YSCbin.105	2222169	91.58	0.952	62929	50.9
HZHXCbin.23	1817779	91.57	3.859	9404	48.2
QYMCbin.123	2161783	91.57	0.568	29410	44.4
QYMCbin.75	2295953	91.53	2.158	23496	50.2
YSCbin.11	2377317	91.43	2.688	10237	51.6
XYHXCbin.105	1671125	91.42	1.222	20758	50.9
QYMCbin.56	3017674	91.35	0.801	13991	44.3
XYHXCbin.69	2002064	91.33	0.943	8261	55
FKXHCbin.16	2035894	91.21	1.407	11889	51.4
FKXHCbin.35	2015091	91.2	0	9219	55.2
HZHXCbin.64	2536518	91.19	5.7	9034	55.6
YSCbin.143	2415539	91.15	5.227	17018	51.6
QYMCbin.42	2899784	91.14	7.323	29730	53.6
YSCbin.49	2644738	91.13	0.828	31175	60.3
YSCbin.83	2322052	91.12	3.315	9111	47.8
XYHXCbin.15	1546630	91.1	1.51	11843	43.5
HZHXCbin.38	2210854	91.02	5.99	8756	53.9
YSCbin.127	3107013	90.93	2.007	53644	43.7
ZSSLCbin.127	1639300	90.82	1.398	10074	48.3
QYMCbin.151	2135908	90.81	0.714	47518	56.6
ZSSLCbin.153	2159270	90.78	3.584	13238	53.4
QYMCbin.124	1943041	90.68	3.327	7939	53.8
ZSSLCbin.82	2922917	90.67	1.282	12907	44.7
ZSSLCbin.131	2159495	90.58	1.257	10379	49.5
YSCbin.44	1978915	90.56	2.572	10887	58.5
ZSSLCbin.134	1871207	90.54	0.675	39965	62.3
HZHXCbin.145	2573455	90.34	3.923	27718	51.8
QYMCbin.8	2828123	90.3	0.627	13374	53.1
XYHXCbin.135	2185125	90.19	3.841	21248	50.2
XYHXCbin.178	2176563	90.18	3.797	19534	33.6
ZSSLCbin.19	2067499	90.15	3.243	12345	54.6
ZSSLCbin.114	1649047	90.06	0.223	14213	43.4
YSCbin.82	1908370	89.85	1.32	7290	46.8
QYMCbin.107	1201198	89.77	1.123	117602	35.2
HZHXCbin.119	2570826	89.7	2.759	6362	45.8
YSCbin.149	2315312	89.53	2.857	39780	52.3
XYHXCbin.149	2148946	89.51	2.822	14371	40.4
XYHXCbin.162	1126220	89.51	2.698	5457	39.2
HZHXCbin.52	2038652	89.4	2.848	7639	53.1
ZSSLCbin.41	2130552	89.38	8.263	6266	66.4
QYMCbin.145	1751292	89.37	4.089	8419	61.6
HZHXCbin.48	2885865	89.31	3.586	15126	49.2
FKXHCbin.123	1411324	89.29	2.156	14200	35
ZSSLCbin.146	1999670	89.27	1.794	11477	51.3
QYMCbin.111	1260878	89.2	9.856	3772	30.2
ZSSLCbin.113	2101805	89.19	6.406	9004	47
ZSSLCbin.133	1972358	89.16	3.467	8124	62.4
XYHXCbin.143	1530236	89.11	2.492	7836	48.4
XYHXCbin.4	1483388	89.08	0.806	8916	60.6
YSCbin.35	2788282	89.08	2.167	11702	50.5
ZSSLCbin.136	1670780	89.07	2.745	6734	48.2
YSCbin.4	2504071	89.06	5.402	13570	59.8
YSCbin.56	2233883	89.01	2.33	8152	53.8
YSCbin.80	941358	89.01	1.546	9632	42
ZSSLCbin.65	1014653	89.01	0	86856	43.5
HZHXCbin.127	1942360	89	1.549	6731	31.3
ZSSLCbin.30	1618785	88.91	2.094	8217	42.2
ZSSLCbin.47	2337741	88.83	1.144	10039	51.7
QYMCbin.76	1224911	88.76	0	13184	35
ZSSLCbin.71	1255592	88.76	0	17697	30.3
FKXHCbin.31	2353456	88.7	3.803	18572	55.2
HZHXCbin.123	1835191	88.68	4.474	6399	50.1
HZHXCbin.126	2352693	88.66	3.855	7569	59.2
YSCbin.72	1829619	88.62	1.677	7701	46.8
HZHXCbin.88	2310250	88.54	2.012	11314	59.5
FKXHCbin.140	1749606	88.42	0	9246	53.7
YSCbin.61	2321197	88.36	2.516	7058	54.6
YSCbin.119	1549760	88.34	2.604	9293	47.4
YSCbin.27	1743317	88.31	3.755	8183	56.2
XYHXCbin.116	2462836	88.3	7.674	20213	52.1
ZSSLCbin.154	1889604	88.2	2.646	5975	53.3
ZSSLCbin.7	2321564	88.1	4.054	11314	52.5
HZHXCbin.70	2022763	88.01	0.2	41531	52.5
HZHXCbin.136	3182666	87.95	4.868	32813	38.3
QYMCbin.114	2613813	87.93	6.546	12835	52
HZHXCbin.99	978394	87.91	2.197	31371	43.7
ZSSLCbin.164	2257078	87.9	3.395	6753	59.2
QYMCbin.58	1782374	87.88	4.477	5722	48.2
XYHXCbin.126	2320585	87.87	2.848	7527	59.2
YSCbin.92	2075587	87.85	2.063	9944	49.7
HZHXCbin.5	2503679	87.71	2.339	17892	52.2
ZSSLCbin.111	2635125	87.61	0.537	51354	45.6
FKXHCbin.103	1580103	87.5	0	8893	41.2
FKXHCbin.48	1224388	87.5	1.136	7166	27
FKXHCbin.74	1811016	87.5	1.041	8780	48
FKXHCbin.97	1865221	87.5	0	11829	29.7
XYHXCbin.119	2376505	87.41	6.112	6103	55
XYHXCbin.142	2695392	87.36	3.121	25922	49.4
QYMCbin.150	1329876	87.34	1.398	8997	59.2
XYHXCbin.106	1489402	87.32	0	8810	61
ZSSLCbin.64	809158	87.29	1.098	9998	39.3
XYHXCbin.139	4206701	87.26	4.132	12134	37.9
ZSSLCbin.17	1535955	87.19	2.445	7611	43.6
HZHXCbin.80	2992034	87.08	7.187	15084	52.1
XYHXCbin.36	1234657	87.07	1.123	21083	34.7
ZSSLCbin.81	1213373	87.07	1.225	11688	52.4
XYHXCbin.113	2396593	86.93	8.333	12469	43.2
QYMCbin.32	1395570	86.92	0.715	5033	34.3
ZSSLCbin.92	2650048	86.8	7.571	85850	51.5
FKXHCbin.72	1852539	86.74	6.25	9269	37.1
HZHXCbin.81	2806384	86.71	2.126	18452	46.6
QYMCbin.66	1869921	86.62	6.84	3763	54.7
HZHXCbin.97	2423951	86.57	0	68713	56.9
XYHXCbin.151	2326038	86.57	0.925	47900	57
FKXHCbin.113	2298980	86.47	0	45918	57
QYMCbin.147	1632541	86.42	2.888	8207	46.8
FKXHCbin.77	1685135	86.35	5.208	4281	59
HZHXCbin.130	2259891	86.29	4.284	8037	51
QYMCbin.88	842309	86.26	1.381	10248	45.4
YSCbin.8	1893152	86.17	0.103	35187	50.4
FKXHCbin.81	1023063	86.05	1.041	5658	50.8
HZHXCbin.116	2754971	86.02	2.267	9009	55.3
XYHXCbin.168	2011938	86	2.641	10525	47.8
XYHXCbin.100	2083021	85.91	1.549	10082	45.6
FKXHCbin.45	1649917	85.88	1.098	27619	37.4
QYMCbin.128	1587020	85.79	1.342	9710	56.5
QYMCbin.52	1983736	85.79	1.239	8962	46.2
YSCbin.130	2408577	85.64	0	33244	56.9
YSCbin.71	2224118	85.49	0.943	17265	47.8
XYHXCbin.20	997710	85.39	1.685	15471	32.8
YSCbin.109	1695496	85.38	3.02	5460	48.1
QYMCbin.73	2221184	85.3	6.627	7854	47.8
HZHXCbin.15	1679280	85.25	3.572	10211	48.7
XYHXCbin.63	2760958	85.17	3.915	14736	52.5
QYMCbin.13	827489	85.11	2.857	8503	29.1
QYMCbin.27	1801180	84.98	1.901	4859	41.1
HZHXCbin.128	1618587	84.95	1.476	9630	51.4
XYHXCbin.174	2566650	84.9	4.525	6701	61.4
HZHXCbin.18	2461730	84.89	3.411	10206	50.8
XYHXCbin.144	2301350	84.75	3.081	17554	39.2
YSCbin.90	1561696	84.74	2.158	9508	59.6
FKXHCbin.188	2889982	84.72	4.166	14962	46.1
ZSSLCbin.78	1815295	84.68	2.852	6523	46.5
QYMCbin.95	2595611	84.67	2.272	5961	53.3
YSCbin.93	1816471	84.66	5.988	5654	54.5
ZSSLCbin.144	1556999	84.57	1.921	7528	50.2
QYMCbin.131	1307499	84.51	0.618	4822	57.2
YSCbin.77	2151677	84.4	1.687	9398	59.4
FKXHCbin.54	1851374	84.34	0	7160	46.6
QYMCbin.96	1173783	84.26	1.685	6278	31.4
ZSSLCbin.160	1177046	84.26	0	7818	53.6
QYMCbin.143	2354339	84.09	1.257	14858	47.5
ZSSLCbin.36	1853802	84.08	0.588	10312	40.7
FKXHCbin.63	2654249	84.07	4.14	9429	44.9
FKXHCbin.138	1920397	84	0.925	9559	46.2
XYHXCbin.107	1041552	84	5.333	8624	28
ZSSLCbin.103	2166059	83.95	3.164	8153	53.8
ZSSLCbin.159	2226806	83.94	1.579	43683	57
XYHXCbin.74	1928228	83.93	3.801	6920	50.2
XYHXCbin.17	1688216	83.92	4.285	6049	49.5
QYMCbin.47	2593727	83.91	2.848	12820	55
HZHXCbin.114	1177407	83.87	4.662	4692	53.6
FKXHCbin.69	1716685	83.8	4.623	5851	65.5
HZHXCbin.125	1876064	83.73	2.426	6373	44.4
XYHXCbin.31	1677007	83.72	8.299	3900	50.5
FKXHCbin.148	1434302	83.68	5.555	7185	62.4
YSCbin.146	2151447	83.65	0	94579	60.5
HZHXCbin.24	1762651	83.64	2.475	6339	47.9
ZSSLCbin.58	1530710	83.61	1.778	13402	55.5
XYHXCbin.24	2203785	83.56	4.857	7747	50.3
XYHXCbin.164	2197798	83.52	1.73	10057	52.1
YSCbin.139	1718856	83.51	3.333	8751	51.3
HZHXCbin.20	2228162	83.41	1.111	15639	51.6
HZHXCbin.56	2488754	83.37	3.279	8697	53
FKXHCbin.76	2309089	83.33	0	25636	29.4
FKXHCbin.79	2017281	83.33	0	10231	42.4
HZHXCbin.131	2147921	83.31	2.419	7445	48.2
XYHXCbin.148	1784499	83.25	2.617	6149	58.4
HZHXCbin.45	3273686	83.21	2.647	7706	49
QYMCbin.60	1702331	83.17	6.995	9898	50.5
XYHXCbin.104	1494899	83.16	3.835	7056	46.1
YSCbin.150	1775981	83.15	4.362	9608	56.1
HZHXCbin.12	1724515	83.04	2.52	17038	50
XYHXCbin.146	1262106	82.93	1.123	8030	48.4
XYHXCbin.43	2303837	82.92	2.215	13199	42.3
HZHXCbin.75	1766159	82.84	3.558	4190	65.2
YSCbin.138	2081862	82.8	4.315	6442	64.7
ZSSLCbin.95	1387825	82.63	2.09	12231	59
XYHXCbin.25	1290358	82.58	2.916	6472	54.8
ZSSLCbin.23	2721387	82.58	3.174	35191	62
ZSSLCbin.123	1521349	82.51	0.364	41423	60.3
HZHXCbin.92	1886728	82.39	5.145	9757	64.7
ZSSLCbin.6	2270983	82.35	7.601	4561	66.4
FKXHCbin.43	2000021	82.27	4.809	4867	56.7
XYHXCbin.16	1919579	82.14	8.92	16396	52.7
XYHXCbin.83	1884951	82.11	6.153	13454	34.8
HZHXCbin.109	1492168	82.04	7.272	4407	47.5
FKXHCbin.3	2075423	81.98	2.956	7620	48
QYMCbin.122	942049	81.96	1.357	16730	38.9
FKXHCbin.114	1286497	81.94	2.546	4275	60.1
HZHXCbin.26	1388555	81.93	1.77	3964	62.7
HZHXCbin.65	2295917	81.9	1.332	15082	47.6
XYHXCbin.35	1841440	81.83	0.349	11605	63.5
QYMCbin.105	2079482	81.81	1.129	10204	48.3
HZHXCbin.68	2209114	81.67	3.216	10916	52.6
ZSSLCbin.67	2212429	81.56	8.098	15131	51.4
YSCbin.85	2258787	81.55	1.315	42779	39.3
YSCbin.76	2196459	81.42	4.161	7323	56.6
ZSSLCbin.73	1326614	81.35	2.375	7592	55.2
HZHXCbin.121	2314717	81.34	2.268	11842	57
HZHXCbin.93	1400523	81.33	1.285	6032	59.9
QYMCbin.22	2109926	81.26	4.142	8088	52
QYMCbin.162	2095427	81.2	5.235	16270	58.9
XYHXCbin.175	2976821	81.19	0	11167	44.4
XYHXCbin.73	2688400	81.18	8.499	10223	46.8
HZHXCbin.98	2350468	81.13	1.509	54708	51.4
YSCbin.25	1618366	81.07	2.38	6463	49.4
ZSSLCbin.70	1772377	81.06	3.208	7406	56.5
XYHXCbin.157	1992589	81.04	0.69	9146	57.6
YSCbin.7	3209317	81.03	0	15519	44.1
ZSSLCbin.110	1400593	81.02	8.455	5249	57.3
YSCbin.70	1728237	80.92	5.034	4221	65
FKXHCbin.178	1154972	80.89	2.247	26851	26.2
XYHXCbin.68	2068249	80.86	3.018	9708	47.9
QYMCbin.40	1442832	80.8	2.293	3912	48
QYMCbin.1	2280654	80.71	5.031	12412	46.2
XYHXCbin.167	2379671	80.53	2.76	7727	45.1
ZSSLCbin.93	2286167	80.47	2.712	14096	65
FKXHCbin.118	1485916	80.44	2.795	5949	47.8
QYMCbin.50	1132595	80.41	7.102	3745	60.9
XYHXCbin.166	2027413	80.36	4.377	5184	56
QYMCbin.30	2632025	80.35	4.413	7484	44.7
QYMCbin.69	996539	80.28	3.562	6171	50.5
XYHXCbin.39	1666120	80.14	3.243	5915	43.1
XYHXCbin.33	1012966	80.12	0.882	6004	41.9
HZHXCbin.90	2013089	80.06	0.949	13392	51.1
YSCbin.101	1271621	80.02	2.236	6871	40.8
