# Supplementary material for: Metagenomic analysis reveals the microbiome and antibiotic resistance genes in indigenous Chinese yellow-feathered chickens
Source: Front Microbiol. 2022 Sep 7;13:930289. doi: 10.3389/fmicb.2022.930289 (PMC9490229; doi:10.3389/fmicb.2022.930289)
Supplement: Supplementary file 8 [file Table_8.xlsx]

## Sheet: Table S7
Table S7. Novel genera assembled in the present study
Bin ID	Cluseter on genus level	Order	Family
YSCbin.142	New genus 1	CADAWZ01	CADAWZ01
FKXHCbin.113	New genus 2	Xenobiales	Xenobiaceae
HZHXCbin.97		Xenobiales	Xenobiaceae
XYHXCbin.151		Xenobiales	Xenobiaceae
YSCbin.130		Xenobiales	Xenobiaceae
XYHXCbin.162	New genus 3	Erysipelotrichales	Erysipelotrichaceae
FKXHCbin.169	New genus 4	RFN20	CAG-826
HZHXCbin.125	New genus 5	Lachnospirales	Lachnospiraceae
ZSSLCbin.144	New genus 6	Oscillospirales	Butyricicoccaceae
